# Supplementary material for: Genome-wide haplotype association study identify the FGFR2 gene as a risk gene for Acute Myeloid Leukemia
Source: Oncotarget. 2016 Nov 26;8(5):7891–9. doi: 10.18632/oncotarget.13631 (PMC5352368; doi:10.18632/oncotarget.13631)
Supplement: Supplementary file 2 [file oncotarget-08-7891-s002.xls]

## Sheet: Sheet1
data source	Gene symbol	gene ID	Chromosome	Full name
OMIM	RUNX1	861	21q22.3	runt related transcription factor 1
OMIM	KIT	3815	4q12	KIT proto-oncogene receptor tyrosine kinase
OMIM	PML	5371	15q22	promyelocytic leukemia
OMIM	KRAS	3845	12p12.1	KRAS proto-oncogene, GTPase
OMIM	JAK2	3717	9p24	Janus kinase 2
OMIM	STAT5B	6777	17q21.2	signal transducer and activator of transcription 5B
OMIM	FLT3	2322	13q12	fms related tyrosine kinase 3
OMIM	RARA	5914	17q21	retinoic acid receptor alpha
OMIM	CEBPA	1050	19q13.1	CCAAT/enhancer binding protein alpha
OMIM	ETV6	2120	12p13	ETS variant 6
OMIM	NPM1	4869	5q35.1	nucleophosmin
OMIM	CBFB	865	16q22.1	core-binding factor beta subunit
OMIM	ARNT	405	1q21	aryl hydrocarbon receptor nuclear translocator
OMIM	IRF1	3659	5q31.1	interferon regulatory factor 1
OMIM	ZBTB16	7704	11q23.1	zinc finger and BTB domain containing 16
OMIM	GATA2	2624	3q21.3	GATA binding protein 2
OMIM	TERT	7015	5p15.33	telomerase reverse transcriptase
OMIM	MLLT10	8028	10p12	myeloid/lymphoid or mixed-lineage leukemia; translocated to, 10
OMIM	ABL2	27	1q25.2	ABL proto-oncogene 2, non-receptor tyrosine kinase
OMIM	ARHGEF12	23365	11q23.3	Rho guanine nucleotide exchange factor 12
OMIM	DEK	7913	6p22.3	DEK proto-oncogene
OMIM	NUP214	8021	9q34.1	nucleoporin 214
OMIM	NSD1	64324	5q35	nuclear receptor binding SET domain protein 1
OMIM	WHSC1L1	54904	8p11.2	Wolf-Hirschhorn syndrome candidate 1-like 1
OMIM	PICALM	8301	11q14	phosphatidylinositol binding clathrin assembly protein
OMIM	MLF1	4291	3q25.1	myeloid leukemia factor 1
OMIM	SH3GL1	6455	19p13.3	SH3 domain containing GRB2 like 1, endophilin A2
OMIM	LPP	4026	3q28	LIM domain containing preferred translocation partner in lipoma
OMIM	NUMA1	4926	11q13	nuclear mitotic apparatus protein 1
OMIM	CHIC2	26511	4q11	cysteine rich hydrophobic domain 2
OMIM	NAPB	63908	20p12.3-p11.21	NSF attachment protein beta
OMIM	GMPS	8833	3q24	guanine monophosphate synthase
OMIM	MLLT11	10962	1q21	myeloid/lymphoid or mixed-lineage leukemia; translocated to, 11
OMIM	ACSL6	23305	5q31.1	acyl-CoA synthetase long-chain family member 6
GAD	NQO1	1728	16q22.1	NAD(P)H quinone dehydrogenase 1
GAD	ABCB1	5243	7q21.12	ATP binding cassette subfamily B member 1
GAD	HLA-A	3105	6p21.3	major histocompatibility complex, class I, A
GAD	GSTT1	2952	22q11.23	glutathione S-transferase theta 1
