# Supplementary material for: Genome-wide haplotype association study identify the FGFR2 gene as a risk gene for Acute Myeloid Leukemia
Source: Oncotarget. 2016 Nov 26;8(5):7891–9. doi: 10.18632/oncotarget.13631 (PMC5352368; doi:10.18632/oncotarget.13631)
Supplement: Supplementary file 3 [file oncotarget-08-7891-s003.xls]

## Sheet: Sheet1
Chromosome ID	Haplotype block	chr_start	chr_stop	Significant Haplotype	Freq	Case, Control Ratio Counts	Case,Control Frequencies	Chi Square	P Value
chr1	rs7535437,rs2013105,rs765040,rs349430,rs393950,	42236828	42243549	AATTG	0.168	24.4 : 325.6, 106.0 : 322.0	0.070, 0.248	43.731	3.7681e-11
chr1	rs7535347,rs6666806,rs7528534,rs7541207,rs2236576,rs13948,rs6678726,rs6671633,	45466511	45500294	CCCCACGA	0.156	24.8 : 323.2, 96.0 : 332.0	0.071, 0.224	34.141	5.1273e-09
chr1	rs7535347,rs6666806,rs7528534,rs7541207,rs2236576,rs13948,rs6678726,rs6671633,	45466511	45500294	CCCCATGA	0.076	59.2 : 288.8, 0.0 : 428.0	0.170, 0.000	78.766	6.992e-19
chr1	rs4660957,rs1440491,rs1971518,	47188150	47208081	GAG	0.17	21.5 : 328.5, 110.9 : 317.1	0.062, 0.259	53.234	2.9611e-13
chr1	rs4660957,rs1440491,rs1971518,	47188150	47208081	GAA	0.071	54.0 : 296.0, 1.3 : 426.7	0.154, 0.003	66.609	3.3114e-16
chr1	rs4466696,rs472771,rs17468833,rs17428691,rs17468972,rs10888596,rs2073293,rs12047002,rs17299092,	48556330	48575110	GACGTTAGA	0.2	30.9 : 319.1, 124.9 : 303.1	0.088, 0.292	49.723	1.7707e-12
chr1	rs4466696,rs472771,rs17468833,rs17428691,rs17468972,rs10888596,rs2073293,rs12047002,rs17299092,	48556330	48575110	GACGTTGGA	0.064	49.9 : 300.1, 0.2 : 427.8	0.143, 0.000	64.709	8.6808e-16
chr1	rs1111658,rs941125,	54123513	54123873	AT	0.211	112.8 : 237.2, 51.0 : 377.0	0.322, 0.119	47.843	4.618e-12
chr1	rs1111658,rs941125,	54123513	54123873	GT	0.163	23.2 : 326.8, 104.0 : 324.0	0.066, 0.243	44.028	3.2367e-11
chr1	rs744748,rs744746,rs879063,rs17110938,rs12239874,rs6671173,	55149254	55161844	CAACAA	0.138	18.7 : 331.3, 88.7 : 339.3	0.054, 0.207	38.171	6.4818e-10
chr1	rs744748,rs744746,rs879063,rs17110938,rs12239874,rs6671173,	55149254	55161844	CAACAG	0.134	84.3 : 265.7, 20.3 : 407.7	0.241, 0.048	61.76	3.8793e-15
chr1	rs588183,rs471119,rs951421,rs547742,	58690262	58693042	TTGA	0.073	42.7 : 305.3, 14.0 : 414.0	0.123, 0.033	22.962	1.6528e-06
chr1	rs973236,rs10493249,rs1475260,rs7546303,rs10493241,rs10493240,rs12726314,rs1213640,	58769757	58794017	TGCCGGTC	0.098	15.0 : 335.0, 60.9 : 367.1	0.043, 0.142	21.619	3.3246e-06
chr1	rs973236,rs10493249,rs1475260,rs7546303,rs10493241,rs10493240,rs12726314,rs1213640,	58769757	58794017	TGCCGGCC	0.043	31.4 : 318.6, 2.1 : 425.9	0.090, 0.005	33.663	6.553e-09
chr1	rs914462,rs7527296,rs10493260,rs1324664,rs10789075,rs3898691,rs332230,rs332227,rs17118797,rs2989864,rs11207408,rs2985499,rs2989870,rs3010332,rs3124643,rs4912386,rs4520439,rs3902349,rs17118854,rs12145786,	59577136	59606421	TTTTAGACCGCTGCCTCTAG	0.133	10.4 : 335.6, 93.0 : 335.0	0.030, 0.217	57.917	2.7337e-14
chr1	rs914462,rs7527296,rs10493260,rs1324664,rs10789075,rs3898691,rs332230,rs332227,rs17118797,rs2989864,rs11207408,rs2985499,rs2989870,rs3010332,rs3124643,rs4912386,rs4520439,rs3902349,rs17118854,rs12145786,	59577136	59606421	TTTTAGGCCGCTGCCTCTAG	0.059	45.5 : 300.5, 0.0 : 428.0	0.132, 0.000	59.853	1.0219e-14
chr1	rs1390116,rs11581982,rs10889450,rs11208300,rs631029,rs11208305,rs679386,rs675893,rs582428,rs649195,rs619334,rs636119,	64278166	64325551	GTTGGCAGAGGC	0.146	18.0 : 327.0, 95.3 : 332.7	0.052, 0.223	44.421	2.6483e-11
chr1	rs1390116,rs11581982,rs10889450,rs11208300,rs631029,rs11208305,rs679386,rs675893,rs582428,rs649195,rs619334,rs636119,	64278166	64325551	GCTGGCAGAGGC	0.098	62.0 : 283.0, 13.7 : 414.3	0.180, 0.032	47.192	6.4357e-12
chr1	rs6588083,rs1324359,	64614011	64616429	CG	0.116	15.2 : 334.8, 74.7 : 353.3	0.043, 0.175	32.347	1.2895e-08
chr1	rs3790541,rs11208534,rs310202,rs310201,rs310199,	65341567	65350122	CAGGG	0.054	41.2 : 308.8, 1.1 : 426.9	0.118, 0.003	49.657	1.8316e-12
chr1	rs17128563,rs6588190,rs12031327,rs6588191,rs2153116,	66691305	66703879	ACAGT	0.914	302.3 : 47.7, 409.0 : 19.0	0.864, 0.955	20.698	5.3775e-06
chr1	rs4949764,rs6603933,rs12065122,rs6663942,	77462662	77473420	CTAT	0.031	24.3 : 325.7, 0.0 : 428.0	0.069, 0.000	30.62	3.139e-08
chr1	rs17379833,rs3765753,	3620180	3622306	AG	0.45	206.5 : 141.5, 143.0 : 285.0	0.593, 0.334	52.145	5.1556e-13
chr1	rs17379833,rs3765753,	3620180	3622306	AT	0.189	26.6 : 321.4, 120.0 : 308.0	0.076, 0.280	52.108	5.2522e-13
chr1	rs351622,rs351619,rs351615,rs351614,rs12132314,rs1495237,rs3912751,rs3912752,rs351596,rs12744254,rs12408318,	4368441	4379727	TGACCTTTTAT	0.132	16.8 : 333.2, 86.0 : 342.0	0.048, 0.201	39.277	3.6774e-10
chr1	rs351622,rs351619,rs351615,rs351614,rs12132314,rs1495237,rs3912751,rs3912752,rs351596,rs12744254,rs12408318,	4368441	4379727	TGACCTCTTAT	0.065	50.2 : 299.8, 0.0 : 428.0	0.143, 0.000	65.626	5.4514e-16
chr1	rs6687814,rs12405615,rs2071967,rs12744374,	4693931	4696371	ATCC	0.081	10.9 : 339.1, 52.0 : 376.0	0.031, 0.121	21.162	4.2196e-06
chr1	rs6680801,rs12120144,rs10915342,rs10915343,rs12723011,rs2199215,rs12121092,rs3101225,rs12405346,rs1459766,	5145066	5160731	GGTTATGACT	0.179	29.4 : 318.9, 109.9 : 318.1	0.084, 0.257	38.741	4.8395e-10
chr1	rs6680801,rs12120144,rs10915342,rs10915343,rs12723011,rs2199215,rs12121092,rs3101225,rs12405346,rs1459766,	5145066	5160731	GGTTATGACG	0.093	67.2 : 281.1, 5.0 : 423.0	0.193, 0.012	74.648	5.6257e-18
chr1	rs9728120,rs9324140,rs4907096,rs12062585,rs4907097,	85259661	85261925	AGCAG	0.151	29.1 : 320.9, 88.1 : 339.9	0.083, 0.206	22.654	1.9392e-06
chr1	rs17377758,rs9729034,	85287327	85289748	CG	0.125	23.0 : 327.0, 74.0 : 354.0	0.066, 0.173	20.269	6.7296e-06
chr1	rs233111,rs233112,rs233118,rs1498373,	85785655	85790633	CCCA	0.24	32.1 : 317.9, 154.6 : 273.4	0.092, 0.361	76.751	1.9389e-18
chr1	rs233111,rs233112,rs233118,rs1498373,	85785655	85790633	CCCG	0.134	91.9 : 258.1, 12.4 : 415.6	0.263, 0.029	90.638	1.725e-21
chr1	rs10875204,rs4437922,rs7533077,rs2093879,rs2893200,rs563113,rs492164,rs519623,	92579675	92618323	GTACGGGG	0.203	21.1 : 324.9, 135.0 : 289.0	0.061, 0.318	78.224	9.198e-19
chr1	rs10875204,rs4437922,rs7533077,rs2093879,rs2893200,rs563113,rs492164,rs519623,	92579675	92618323	GTACGTGG	0.125	95.9 : 250.1, 0.0 : 424.0	0.277, 0.000	134.228	4.8706e-31
chr1	rs2783489,rs2255722,rs2484486,rs12118262,rs17131710,rs506556,rs573056,rs519723,rs670254,rs6541404,rs11164890,rs6687359,rs626714,rs6701250,rs2031225,rs6692027,rs6703310,rs7555292,rs12563120,rs4847408,rs4847409,rs771463,rs12133576,rs1559828,	93626984	93825638	TTATTCGGGTACTGGGTTCGCAAT	0.032	24.6 : 322.4, 0.0 : 427.9	0.071, 0.000	31.355	2.1492e-08
chr1	rs6692794,rs1874779,rs12038174,rs11166474,rs1335751,rs10875310,rs4907911,rs721385,	101010067	101029715	CATCCCAA	0.04	31.1 : 318.9, 0.3 : 427.7	0.089, 0.001	38.598	5.2074e-10
chr1	rs12142899,rs6676848,rs12401392,rs11164196,rs4287203,	101874416	101896850	CTATG	0.029	22.3 : 327.7, 0.0 : 428.0	0.064, 0.000	28.016	1.2035e-07
chr1	rs17358695,rs17474256,rs1330413,rs9435645,rs6586440,rs17016893,rs1330408,rs4141899,rs10785851,	104523918	104553603	GGTATGTCG	0.067	7.8 : 340.2, 44.0 : 384.0	0.022, 0.103	19.907	8.1313e-06
chr1	rs7522707,rs1856107,rs1856106,rs1856105,rs2050605,	111900659	111903304	ACGTT	0.139	23.0 : 327.0, 84.9 : 343.1	0.066, 0.198	28.285	1.0471e-07
chr1	rs7522707,rs1856107,rs1856106,rs1856105,rs2050605,	111900659	111903304	ACGTC	0.09	68.0 : 282.0, 2.1 : 425.9	0.194, 0.005	84.188	4.4982e-20
chr1	rs11102397,rs10776742,rs155679,rs10776744,rs10494146,rs10776745,rs269107,rs10158258,	112711308	112715048	ACAAATCT	0.02	15.7 : 334.3, 0.0 : 428.0	0.045, 0.000	19.533	9.8887e-06
chr1	rs773564,rs773576,rs699670,rs1418604,rs12564854,rs12073383,rs1082075,rs12039095,rs12139764,	113824297	113861524	TGACAAACT	0.068	6.1 : 341.8, 47.0 : 380.6	0.018, 0.110	25.679	4.0317e-07
chr1	rs773564,rs773576,rs699670,rs1418604,rs12564854,rs12073383,rs1082075,rs12039095,rs12139764,	113824297	113861524	TGACGAACT	0.044	33.9 : 314.0, 0.0 : 427.6	0.097, 0.000	43.555	4.1221e-11
chr1	rs10494164,rs1553452,rs2938323,rs6699559,rs2938327,rs2938330,	114546528	114555118	ACATCT	0.158	79.6 : 268.4, 42.9 : 385.1	0.229, 0.100	23.832	1.0511e-06
chr1	rs10494164,rs1553452,rs2938323,rs6699559,rs2938327,rs2938330,	114546528	114555118	ACATCC	0.097	10.8 : 337.2, 64.8 : 363.2	0.031, 0.151	31.703	1.7963e-08
chr1	rs2157479,rs3753271,	9291036	9292082	AT	0.021	16.2 : 333.8, 0.1 : 427.9	0.046, 0.000	20.024	7.6488e-06
chr1	rs10864411,rs11121390,rs2275458,rs9660866,	9425540	9432162	CGAC	0.299	159.7 : 190.3, 73.0 : 355.0	0.456, 0.170	75.07	4.543e-18
chr1	rs10864411,rs11121390,rs2275458,rs9660866,	9425540	9432162	CGGC	0.28	37.2 : 312.8, 180.8 : 247.2	0.106, 0.423	95.48	1.494e-22
chr1	rs11121613,rs6540948,rs17035680,rs17035686,rs205488,	10823774	10827135	GATCC	0.641	193.3 : 154.7, 304.0 : 124.0	0.556, 0.710	19.976	7.842e-06
chr1	rs10494229,rs12023426,rs11577560,rs541763,rs11804606,rs595283,rs478093,rs636101,	120229117	120256713	AACAGCGT	0.047	36.3 : 313.7, 0.0 : 426.0	0.104, 0.000	46.382	9.7283e-12
chr1	rs2883320,rs12073316,rs6658836,rs6693109,rs9782976,rs17360812,	146813984	146826720	GGTACA	0.203	45.3 : 304.7, 112.4 : 315.6	0.129, 0.263	21.165	4.2131e-06
chr1	rs11204981,rs3134871,rs1933063,rs1858480,rs1858481,rs3126087,rs3126088,rs1858482,rs1858483,	152298212	152310086	AAGGGTGTC	0.101	12.8 : 336.2, 65.4 : 362.6	0.037, 0.153	28.701	8.4454e-08
chr1	rs11204981,rs3134871,rs1933063,rs1858480,rs1858481,rs3126087,rs3126088,rs1858482,rs1858483,	152298212	152310086	AAGGGTATC	0.049	38.0 : 311.0, 0.0 : 428.0	0.109, 0.000	48.991	2.5715e-12
chr1	rs11264339,rs4971059,	155140648	155148781	TG	0.241	122.2 : 223.8, 64.5 : 363.5	0.353, 0.151	42.805	6.0473e-11
chr1	rs11264339,rs4971059,	155140648	155148781	TA	0.209	31.1 : 314.9, 130.5 : 297.5	0.090, 0.305	53.554	2.5161e-13
chr1	rs7534339,rs2842879,rs2241111,rs2253677,rs2241110,rs2842861,rs2853641,rs2075163,rs2241107,	156156219	156182710	TTTGCCGTC	0.042	28.4 : 319.6, 4.0 : 424.0	0.081, 0.009	24.993	5.7546e-07
chr1	rs12145148,rs10489676,rs2785662,rs2785663,rs2785664,rs2778010,rs2785665,rs12743309,rs12123141,rs12070820,	157615261	157628376	TTTTGTCTGG	0.25	28.9 : 319.7, 166.0 : 262.0	0.083, 0.388	95.111	1.8e-22
chr1	rs12145148,rs10489676,rs2785662,rs2785663,rs2785664,rs2778010,rs2785665,rs12743309,rs12123141,rs12070820,	157615261	157628376	TTTTGTATGG	0.131	102.1 : 246.5, 0.0 : 428.0	0.293, 0.000	144.379	2.9352e-33
chr1	rs1894040,rs1873509,rs17630699,rs1342958,rs6669271,rs1418847,rs11264997,rs7529179,rs11265007,rs11265009,rs2054991,rs10908677,rs923663,rs12121983,rs11265021,rs11265022,rs11265023,rs16840314,rs9804152,rs10908684,rs10399681,rs11265030,rs4411130,rs951135,rs12080815,rs863344,rs863345,rs863347,rs863351,rs16840363,	158456336	158550080	ACTTATGCACCAATTTGGCTGCTTAGCGCC	0.242	114.1 : 220.9, 71.9 : 350.4	0.341, 0.170	29.284	6.252e-08
chr1	rs1894040,rs1873509,rs17630699,rs1342958,rs6669271,rs1418847,rs11264997,rs7529179,rs11265007,rs11265009,rs2054991,rs10908677,rs923663,rs12121983,rs11265021,rs11265022,rs11265023,rs16840314,rs9804152,rs10908684,rs10399681,rs11265030,rs4411130,rs951135,rs12080815,rs863344,rs863345,rs863347,rs863351,rs16840363,	158456336	158550080	ACTTATGCACCAATTTGGTTGCTTAGCGCC	0.169	19.7 : 315.3, 110.0 : 312.3	0.059, 0.260	53.531	2.5459e-13
chr1	rs6659792,rs10494324,rs10494325,rs6702567,rs2084257,rs1584252,	159515398	159523628	ATCTCA	0.026	18.9 : 331.1, 1.0 : 427.0	0.054, 0.002	20.684	5.4174e-06
chr1	rs4657374,rs3753900,rs3767369,	164760618	164775247	AGC	0.117	16.9 : 333.1, 73.8 : 354.2	0.048, 0.172	28.823	7.9304e-08
chr1	rs4657374,rs3753900,rs3767369,	164760618	164775247	AGT	0.058	45.0 : 305.0, 0.1 : 427.9	0.129, 0.000	57.993	2.6307e-14
chr1	rs16857179,rs10918481,rs2172714,rs10800238,rs7552571,rs7552777,rs10918486,	166448963	166457390	CTACGCC	0.165	23.8 : 324.2, 104.0 : 324.0	0.069, 0.243	42.466	7.1904e-11
chr1	rs16857179,rs10918481,rs2172714,rs10800238,rs7552571,rs7552777,rs10918486,	166448963	166457390	ATACGCC	0.084	65.1 : 282.9, 0.0 : 428.0	0.187, 0.000	87.47	8.5576e-21
chr1	rs10489202,rs202273,rs11578006,rs41322644,rs12059592,rs6672997,rs12404574,rs1060041,rs10918809,rs17557162,rs413168,rs11558511,rs17485889,rs399273,rs10918822,rs12097632,rs275137,rs275147,rs275154,	167903079	168061777	GTCAGGACGTGTGCTCCAA	0.258	121.2 : 228.8, 79.5 : 346.5	0.346, 0.187	25.495	4.4346e-07
chr1	rs10489202,rs202273,rs11578006,rs41322644,rs12059592,rs6672997,rs12404574,rs1060041,rs10918809,rs17557162,rs413168,rs11558511,rs17485889,rs399273,rs10918822,rs12097632,rs275137,rs275147,rs275154,	167903079	168061777	GTCAGGACGTGTGCTACAA	0.129	13.7 : 336.3, 87.0 : 339.0	0.039, 0.204	46.412	9.5806e-12
chr1	rs2268549,rs7514352,rs909638,	168350890	168355541	TGC	0.726	225.7 : 124.3, 339.4 : 88.6	0.645, 0.793	21.273	3.9828e-06
chr1	rs2268543,rs2300565,rs12691501,rs2300564,rs1108157,	168384663	168398773	ATACG	0.245	116.7 : 233.3, 74.0 : 354.0	0.333, 0.173	26.816	2.2379e-07
chr1	rs2268543,rs2300565,rs12691501,rs2300564,rs1108157,	168384663	168398773	ACACG	0.117	14.2 : 335.8, 76.9 : 351.1	0.041, 0.180	36.082	1.8916e-09
chr1	rs973608,rs17514217,rs17514245,rs7530207,rs911892,rs6427160,rs10919019,	168888946	168895513	CTAGCTT	0.146	87.6 : 262.4, 26.0 : 400.0	0.250, 0.061	55.036	1.1836e-13
chr1	rs973608,rs17514217,rs17514245,rs7530207,rs911892,rs6427160,rs10919019,	168888946	168895513	CTAGATT	0.135	20.0 : 330.0, 85.0 : 341.0	0.057, 0.200	33.336	7.7529e-09
chr1	rs6692146,rs11582103,	175650376	175650399	TG	0.348	166.8 : 183.2, 104.0 : 324.0	0.476, 0.243	46.25	1.0408e-11
chr1	rs6692146,rs11582103,	175650376	175650399	TA	0.112	17.0 : 333.0, 70.0 : 358.0	0.049, 0.164	25.589	4.2253e-07
chr1	rs2065140,rs2065141,rs1923640,rs3131325,rs1885644,rs1885645,rs10494504,	177710595	177737389	AGGTGGA	0.115	16.9 : 333.1, 72.9 : 355.1	0.048, 0.170	28.067	1.1721e-07
chr1	rs2065140,rs2065141,rs1923640,rs3131325,rs1885644,rs1885645,rs10494504,	177710595	177737389	GGGTGGA	0.082	63.0 : 287.0, 1.0 : 427.0	0.180, 0.002	80.478	2.9396e-19
chr1	rs2764447,rs12083538,rs12079921,	180227223	180227314	GGT	0.105	14.2 : 335.8, 67.3 : 360.7	0.041, 0.157	27.868	1.2986e-07
chr1	rs12058637,rs10913956,rs7520941,	180231026	180232750	TTT	0.044	29.2 : 318.8, 5.1 : 422.9	0.084, 0.012	23.616	1.176e-06
chr1	rs10910963,rs7534913,rs10797729,rs10797732,rs3905011,rs10494541,	181537712	181550465	CGATAG	0.166	20.3 : 329.7, 109.0 : 319.0	0.058, 0.255	53.791	2.2297e-13
chr1	rs10910963,rs7534913,rs10797729,rs10797732,rs3905011,rs10494541,	181537712	181550465	CGGTAG	0.096	74.6 : 275.4, 0.0 : 428.0	0.213, 0.000	100.912	9.6169e-24
chr1	rs2418877,rs7418463,rs2418881,rs12032930,rs10920351,rs2211345,rs1418797,rs4845222,rs10494629,rs6657359,rs12566811,rs11584992,rs10920379,rs4339868,rs4442368,rs6427944,rs17374565,rs4845225,	189991067	190020202	CCTCTGAGAAAATGGTCA	0.219	26.7 : 321.0, 144.0 : 284.0	0.077, 0.336	75.396	3.852e-18
chr1	rs2418877,rs7418463,rs2418881,rs12032930,rs10920351,rs2211345,rs1418797,rs4845222,rs10494629,rs6657359,rs12566811,rs11584992,rs10920379,rs4339868,rs4442368,rs6427944,rs17374565,rs4845225,	189991067	190020202	CCTCTGAGAAAATGGTTA	0.133	96.9 : 250.8, 6.6 : 421.4	0.279, 0.015	115.136	7.349e-27
chr1	rs16832590,rs11801346,rs16832598,rs4845243,rs1590496,rs1325222,rs6678095,rs6428024,rs4845171,rs10429895,rs1325220,	190634131	190662838	CGCACACGGCT	0.087	12.3 : 337.7, 55.0 : 373.0	0.035, 0.129	21.167	4.209e-06
chr1	rs16832590,rs11801346,rs16832598,rs4845243,rs1590496,rs1325222,rs6678095,rs6428024,rs4845171,rs10429895,rs1325220,	190634131	190662838	CGCACACTGCT	0.068	52.6 : 297.4, 0.0 : 428.0	0.150, 0.000	69.044	9.6291e-17
chr1	rs17525308,rs842814,rs710140,rs10921293,rs842806,rs842805,rs842798,rs842783,rs7512163,rs7512241,rs6428143,rs16835087,	192896434	192959438	ATAAAGTTCAGT	0.022	17.2 : 329.8, 0.0 : 428.0	0.049, 0.000	21.569	3.4128e-06
chr1	rs10801339,rs10921618,	194555331	194561848	CC	0.723	224.7 : 125.3, 337.9 : 90.1	0.642, 0.790	20.922	4.7849e-06
chr1	rs946857,rs12404945,rs12404969,rs2153441,rs7550433,rs7517181,rs12021648,rs10920447,rs10920451,rs10920452,rs4950866,rs4950867,rs2095981,rs12038816,	202618673	202650625	ATTCCCGTTAGATC	0.134	17.9 : 330.1, 86.0 : 338.0	0.051, 0.203	37.612	8.6301e-10
chr1	rs12040249,rs7524621,rs7538038,rs4951316,rs12097666,rs4951319,rs12568353,rs3924587,	204158228	204165554	GGATTTAT	0.074	7.9 : 338.1, 49.3 : 378.7	0.023, 0.115	23.853	1.0396e-06
chr1	rs2137255,rs12092943,	204426373	204434927	CG	0.028	20.3 : 329.7, 1.1 : 426.9	0.058, 0.002	22.258	2.3839e-06
chr1	rs1193096,rs2767567,rs591752,rs6659522,rs6702082,rs4844633,	208195516	208209385	CCCTCG	0.164	89.3 : 258.7, 38.0 : 390.0	0.257, 0.089	39.485	3.3059e-10
chr1	rs17013631,rs12044772,rs12035141,rs17187806,rs1933553,rs12047788,rs17013655,	209076414	209083018	GCTTCCC	0.137	19.0 : 331.0, 87.0 : 339.0	0.054, 0.204	36.675	1.3952e-09
chr1	rs9803921,rs17014015,rs12410473,rs17260119,rs10494915,rs10494916,rs7415860,rs11580204,rs35095400,rs6692331,rs1411406,rs12759484,	209236818	209259013	CCATATCCAAGC	0.202	105.4 : 244.6, 51.0 : 375.0	0.301, 0.120	39.376	3.4957e-10
chr1	rs9803921,rs17014015,rs12410473,rs17260119,rs10494915,rs10494916,rs7415860,rs11580204,rs35095400,rs6692331,rs1411406,rs12759484,	209236818	209259013	CCATATTCAAGC	0.183	23.3 : 326.7, 119.0 : 307.0	0.067, 0.279	58.06	2.5423e-14
chr1	rs17014768,rs9429999,rs7541174,rs17388107,rs12408760,rs6540543,rs7512091,rs17014830,rs11587591,rs7528476,rs7516885,rs7528698,	209743723	209765087	GACGGCTTGGCC	0.175	18.3 : 327.7, 117.0 : 309.0	0.053, 0.275	64.965	7.6254e-16
chr1	rs17014768,rs9429999,rs7541174,rs17388107,rs12408760,rs6540543,rs7512091,rs17014830,rs11587591,rs7528476,rs7516885,rs7528698,	209743723	209765087	GACGGCTTGGCA	0.073	56.3 : 289.7, 0.0 : 426.0	0.163, 0.000	74.718	5.4293e-18
chr1	rs6540619,rs12759150,rs2226023,rs12754319,rs10494928,rs17260690,rs11119576,rs17016734,rs17188506,	210862656	210884083	CGCCGCTGG	0.029	21.2 : 328.8, 1.1 : 424.9	0.061, 0.003	23.042	1.5852e-06
chr1	rs1501562,rs924569,	211072392	211079618	CT	0.503	226.7 : 121.3, 162.8 : 263.2	0.651, 0.382	55.564	9.0452e-14
chr1	rs1501562,rs924569,	211072392	211079618	TT	0.221	27.2 : 320.8, 144.2 : 281.8	0.078, 0.339	75.311	4.022e-18
chr1	rs12748605,rs4636427,	214571527	214576482	CC	0.692	282.4 : 67.6, 254.5 : 171.5	0.807, 0.597	39.548	3.2015e-10
chr1	rs12748605,rs4636427,	214571527	214576482	CT	0.164	22.6 : 327.4, 104.5 : 321.5	0.065, 0.245	45.846	1.2795e-11
chr1	rs11800478,rs6703771,rs3766309,rs11580813,rs1109875,rs12067869,rs12565468,rs17469160,rs869526,rs6657353,rs6665721,rs7528550,rs7531556,rs12143113,rs2134482,	17967044	18019957	CTTGTTCGGACATTG	0.103	13.5 : 334.2, 65.8 : 358.2	0.039, 0.155	28.009	1.2072e-07
chr1	rs11800478,rs6703771,rs3766309,rs11580813,rs1109875,rs12067869,rs12565468,rs17469160,rs869526,rs6657353,rs6665721,rs7528550,rs7531556,rs12143113,rs2134482,	17967044	18019957	CTTGTTCGGACATCG	0.064	47.4 : 300.3, 2.2 : 421.8	0.136, 0.005	54.632	1.4538e-13
chr1	rs11203475,rs495347,	18162912	18163922	AC	0.053	32.8 : 317.2, 8.8 : 419.2	0.094, 0.021	20.3	6.6209e-06
chr1	rs12046227,rs4920453,	18521739	18523331	GT	0.409	187.6 : 160.4, 129.5 : 298.5	0.539, 0.302	44.458	2.5985e-11
chr1	rs12046227,rs4920453,	18521739	18523331	GG	0.229	32.6 : 315.4, 144.7 : 283.3	0.094, 0.338	64.979	7.5698e-16
chr1	rs10489573,rs2003724,rs1763903,rs4920485,rs4920486,	18685202	18689505	CATAC	0.051	35.2 : 314.8, 4.1 : 423.9	0.101, 0.010	33.194	8.3389e-09
chr1	rs11118607,rs903319,rs11118609,rs12406881,rs2642431,rs17596947,rs7544735,rs12145674,rs2279638,rs2131887,	220984364	221007855	CCGGCGAGAC	0.155	17.0 : 332.2, 103.0 : 323.0	0.049, 0.242	54.773	1.3529e-13
chr1	rs11118607,rs903319,rs11118609,rs12406881,rs2642431,rs17596947,rs7544735,rs12145674,rs2279638,rs2131887,	220984364	221007855	CCGGCGAGGC	0.092	69.0 : 280.1, 2.0 : 424.0	0.198, 0.005	85.889	1.903e-20
chr1	rs11118919,rs11118922,rs6695584,rs4503353,rs11118924,rs7546586,rs2970199,rs12139468,rs17011200,rs2790762,rs12125368,rs752604,rs1156668,	222153929	222205808	AGGTCTCCCGAGC	0.136	13.5 : 333.5, 91.9 : 334.1	0.039, 0.216	50.657	1.1002e-12
chr1	rs11118919,rs11118922,rs6695584,rs4503353,rs11118924,rs7546586,rs2970199,rs12139468,rs17011200,rs2790762,rs12125368,rs752604,rs1156668,	222153929	222205808	AGGTCTCCCGCGC	0.055	42.4 : 304.6, 0.1 : 425.9	0.122, 0.000	54.595	1.4815e-13
chr1	rs12565875,rs4654009,rs1533589,rs4654010,	224425165	224433220	TCAC	0.098	11.4 : 336.6, 64.4 : 361.6	0.033, 0.151	30.485	3.3639e-08
chr1	rs12565875,rs4654009,rs1533589,rs4654010,	224425165	224433220	TTAC	0.03	23.5 : 324.5, 0.0 : 426.0	0.068, 0.000	29.706	5.0282e-08
chr1	rs7515023,rs10915942,rs1877155,rs6426106,rs12136759,	226300488	226321051	CGCGG	0.197	28.2 : 319.8, 124.3 : 301.7	0.081, 0.292	53.812	2.2059e-13
chr1	rs7515023,rs10915942,rs1877155,rs6426106,rs12136759,	226300488	226321051	CGTGG	0.138	105.5 : 242.5, 1.4 : 424.6	0.303, 0.003	144.516	2.7403e-33
chr1	rs6688436,rs3795817,rs13374918,rs4653970,	228663659	228690292	GCTC	0.191	103.0 : 247.0, 45.0 : 381.0	0.294, 0.106	44.281	2.8451e-11
chr1	rs6688436,rs3795817,rs13374918,rs4653970,	228663659	228690292	GCTT	0.119	18.0 : 332.0, 74.0 : 352.0	0.051, 0.174	27.46	1.6036e-07
chr1	rs7513494,rs440392,rs9435865,	229373333	229377014	TCT	0.347	153.5 : 196.5, 116.1 : 309.9	0.439, 0.273	23.368	1.3376e-06
chr1	rs7513494,rs440392,rs9435865,	229373333	229377014	TCC	0.109	16.0 : 334.0, 68.2 : 357.8	0.046, 0.160	26.043	3.3394e-07
chr1	rs4846935,rs6541305,rs7522485,rs11122469,rs4846845,rs4846846,rs11122470,rs12033321,rs3811487,rs6688678,rs6691461,rs3748006,rs1923950,rs3789628,rs3789630,rs12565801,rs7537652,rs6659947,rs1471916,	230347952	230402539	CCACAAGAATCTGCCAGTG	0.166	17.6 : 328.7, 111.3 : 314.7	0.051, 0.261	60.714	6.601e-15
chr1	rs4846935,rs6541305,rs7522485,rs11122469,rs4846845,rs4846846,rs11122470,rs12033321,rs3811487,rs6688678,rs6691461,rs3748006,rs1923950,rs3789628,rs3789630,rs12565801,rs7537652,rs6659947,rs1471916,	230347952	230402539	CCACAAGAATCTGCCAGTT	0.097	65.1 : 281.2, 10.5 : 415.5	0.188, 0.025	57.777	2.9353e-14
chr1	rs594349,rs686182,rs493453,rs684375,rs560145,	234427534	234434072	CATAT	0.159	19.7 : 330.3, 103.8 : 322.2	0.056, 0.244	50.475	1.2071e-12
chr1	rs594349,rs686182,rs493453,rs684375,rs560145,	234427534	234434072	CGTAT	0.092	71.7 : 278.3, 0.0 : 426.0	0.205, 0.000	96.192	1.0425e-22
chr1	rs542565,rs7517092,rs474167,rs10925713,rs12049547,	238769286	238775615	TTATT	0.149	17.9 : 332.1, 98.0 : 328.0	0.051, 0.230	48.397	3.4818e-12
chr1	rs542565,rs7517092,rs474167,rs10925713,rs12049547,	238769286	238775615	TTGTT	0.129	76.6 : 273.4, 23.4 : 402.6	0.219, 0.055	46.121	1.1117e-11
chr1	rs6701541,rs41467546,rs7545302,rs4233480,	240475346	240479065	AAAG	0.162	23.4 : 326.6, 101.9 : 324.1	0.067, 0.239	42.076	8.7815e-11
chr1	rs6701541,rs41467546,rs7545302,rs4233480,	240475346	240479065	AACG	0.082	62.6 : 287.4, 1.2 : 424.8	0.179, 0.003	78.967	6.3149e-19
chr1	rs12563220,rs9661599,rs9661858,rs10754699,rs12124187,rs1537850,rs9662388,rs16839902,rs1537849,rs2184711,rs9287233,rs9283429,	240547720	240561947	CTCTCCGGTACC	0.146	86.3 : 261.7, 27.0 : 399.0	0.248, 0.063	52.226	4.9467e-13
chr1	rs12563220,rs9661599,rs9661858,rs10754699,rs12124187,rs1537850,rs9662388,rs16839902,rs1537849,rs2184711,rs9287233,rs9283429,	240547720	240561947	CTCTTCGGTACC	0.12	12.6 : 335.4, 80.0 : 346.0	0.036, 0.188	41.821	1.0002e-10
chr1	rs10926380,rs6682594,rs16841100,rs16841101,rs16841106,rs12038552,rs16841107,	241091736	241107119	CCCAGCT	0.659	289.5 : 60.5, 220.4 : 203.6	0.827, 0.520	80.527	2.867e-19
chr1	rs10926380,rs6682594,rs16841100,rs16841101,rs16841106,rs12038552,rs16841107,	241091736	241107119	CCCAGTT	0.289	38.4 : 311.6, 185.4 : 238.6	0.110, 0.437	100.067	1.473e-23
chr1	rs2616968,rs2502439,rs12119557,rs10802916,rs6690744,rs11586002,rs4659585,rs4659586,	241121758	241139692	CGCATTCT	0.121	16.3 : 329.7, 77.3 : 348.7	0.047, 0.181	32.292	1.3268e-08
chr1	rs1996806,rs4660051,	241433465	241433847	CT	0.479	221.2 : 128.8, 150.3 : 275.7	0.632, 0.353	60.055	9.2245e-15
chr1	rs1996806,rs4660051,	241433465	241433847	CC	0.267	39.8 : 310.2, 167.7 : 258.3	0.114, 0.394	76.923	1.7772e-18
chr1	rs3120117,rs7555859,rs3120118,rs6674292,rs6659174,rs6685718,rs6674642,	244478607	244483375	GTTCAAA	0.208	32.8 : 317.2, 129.0 : 297.0	0.094, 0.303	50.977	9.3437e-13
chr1	rs3120117,rs7555859,rs3120118,rs6674292,rs6659174,rs6685718,rs6674642,	244478607	244483375	GTTCAAG	0.097	75.2 : 274.8, 0.0 : 426.0	0.215, 0.000	101.404	7.5027e-24
chr1	rs10754479,rs10924359,rs2885549,	246011033	246011399	CCG	0.225	30.7 : 319.3, 144.0 : 282.0	0.088, 0.338	69.052	9.588e-17
chr1	rs10754479,rs10924359,rs2885549,	246011033	246011399	CTG	0.134	104.3 : 245.7, 0.0 : 426.0	0.298, 0.000	146.696	9.1474e-34
chr1	rs660414,rs2020887,	20410795	20411332	GC	0.121	16.8 : 333.2, 77.0 : 351.0	0.048, 0.180	31.551	1.9423e-08
chr1	rs3014715,rs876765,rs2982309,rs2982313,	25980131	25999517	GCCA	0.026	19.5 : 330.5, 0.9 : 427.1	0.056, 0.002	21.689	3.207e-06
chr1	rs12723046,rs3127011,rs11576300,rs4659444,rs1982525,rs12094989,rs6670311,rs6685701,	26781555	26868639	GGGCCCCG	0.167	102.0 : 242.0, 27.0 : 401.0	0.296, 0.063	74.617	5.7145e-18
chr1	rs12723046,rs3127011,rs11576300,rs4659444,rs1982525,rs12094989,rs6670311,rs6685701,	26781555	26868639	GGGCCCCA	0.161	22.6 : 321.4, 101.5 : 326.5	0.066, 0.237	41.521	1.166e-10
chr1	rs4949505,rs7538432,rs4949225,rs4949506,rs4949507,rs12032770,rs7547546,rs7513406,rs12037930,rs10798906,rs1448338,rs1448337,rs7552039,	30332235	30353089	ACCGACGTACTCG	0.229	26.7 : 321.6, 151.0 : 275.0	0.077, 0.354	83.63	5.9656e-20
chr1	rs4949505,rs7538432,rs4949225,rs4949506,rs4949507,rs12032770,rs7547546,rs7513406,rs12037930,rs10798906,rs1448338,rs1448337,rs7552039,	30332235	30353089	ACCGCCGTACTCG	0.123	95.2 : 253.1, 0.0 : 426.0	0.273, 0.000	132.737	1.0322e-30
chr1	rs4949232,rs4245639,rs16833076,rs1498243,rs10798928,	30410502	30417560	AGTGC	0.132	16.7 : 329.3, 85.5 : 342.5	0.048, 0.200	38.289	6.1013e-10
chr1	rs4949232,rs4245639,rs16833076,rs1498243,rs10798928,	30410502	30417560	AGTGT	0.073	55.1 : 290.9, 1.7 : 426.3	0.159, 0.004	67.688	1.9154e-16
chr1	rs4951771,rs881393,rs10914621,rs12760548,	33233223	33280648	CCTG	0.086	11.9 : 338.1, 55.4 : 372.6	0.034, 0.129	22.164	2.5035e-06
chr1	rs16835593,rs2336245,rs12122667,rs1493995,rs1389561,rs6693247,rs5007951,rs11590251,rs1690551,	34025030	34035561	ACCGAGGTT	0.027	21.1 : 328.6, 0.0 : 426.0	0.060, 0.000	26.359	2.8345e-07
chr1	rs6687320,rs3894723,rs6656317,rs35317705,rs3767101,rs11263956,rs12130438,rs539308,	37430363	37447748	GAGCGCTT	0.076	8.7 : 339.3, 50.0 : 378.0	0.025, 0.117	23.101	1.5373e-06
chr1	rs510208,rs684260,rs507667,rs3762352,rs768659,rs497705,rs10908369,rs11264087,rs661460,rs12119598,rs12139097,rs3790623,rs589927,rs557897,rs11264091,rs658024,	38147166	38180285	TGACACGCACTAGGGA	0.179	21.5 : 328.5, 118.0 : 310.0	0.061, 0.276	60.041	9.2885e-15
chr1	rs510208,rs684260,rs507667,rs3762352,rs768659,rs497705,rs10908369,rs11264087,rs661460,rs12119598,rs12139097,rs3790623,rs589927,rs557897,rs11264091,rs658024,	38147166	38180285	TGACACGCACTGGGGA	0.113	80.3 : 269.7, 8.0 : 420.0	0.229, 0.019	84.971	3.0278e-20
chr2	rs6543603,rs6760355,	31346267	31346493	AA	0.467	225.4 : 124.6, 137.7 : 290.3	0.644, 0.322	80.407	3.0466e-19
chr2	rs6543603,rs6760355,	31346267	31346493	AC	0.282	39.9 : 310.1, 179.3 : 248.7	0.114, 0.419	88.497	5.0918e-21
chr2	rs622716,rs3731572,rs662050,rs1869452,	33623734	33630276	AAGG	0.135	17.5 : 330.5, 87.6 : 340.4	0.050, 0.205	38.983	4.2749e-10
chr2	rs622716,rs3731572,rs662050,rs1869452,	33623734	33630276	GAGG	0.11	68.2 : 279.8, 17.0 : 411.0	0.196, 0.040	47.974	4.3187e-12
chr2	rs17013215,rs7565568,rs2305573,	33746333	33747285	CAA	0.62	255.1 : 94.9, 227.0 : 201.0	0.729, 0.530	32.165	1.4158e-08
chr2	rs17013215,rs7565568,rs2305573,	33746333	33747285	TAA	0.132	19.9 : 330.1, 83.0 : 345.0	0.057, 0.194	31.57	1.9235e-08
chr2	rs7592079,rs1401854,	34646261	34649266	CC	0.477	219.8 : 130.2, 151.3 : 276.7	0.628, 0.354	58.168	2.4066e-14
chr2	rs7592079,rs1401854,	34646261	34649266	AC	0.232	32.4 : 317.6, 148.3 : 279.7	0.093, 0.347	69.592	7.2923e-17
chr2	rs6543870,rs13411509,rs7591253,rs13414753,	34986833	34987762	GTGT	0.191	27.8 : 322.2, 120.5 : 307.5	0.080, 0.282	50.929	9.577e-13
chr2	rs6543870,rs13411509,rs7591253,rs13414753,	34986833	34987762	GTAT	0.111	86.2 : 263.8, 0.0 : 428.0	0.246, 0.000	118.495	1.3511e-27
chr2	rs9332420,rs6751791,rs13411584,rs13021482,rs7572208,rs6741426,rs17389879,rs4344916,	35579691	35597319	GGACTCGA	0.146	17.8 : 328.2, 94.9 : 333.1	0.051, 0.222	44.55	2.4793e-11
chr2	rs9332420,rs6751791,rs13411584,rs13021482,rs7572208,rs6741426,rs17389879,rs4344916,	35579691	35597319	GGACCCGA	0.064	48.7 : 297.3, 0.6 : 427.4	0.141, 0.002	62.128	3.2179e-15
chr2	rs11124500,rs13430583,rs13405170,rs17018460,rs1183799,rs1186353,rs1183798,rs1167437,	36408593	36422316	AGAAATCT	0.185	20.9 : 327.1, 121.9 : 304.1	0.060, 0.286	64.994	7.5139e-16
chr2	rs11124500,rs13430583,rs13405170,rs17018460,rs1183799,rs1186353,rs1183798,rs1167437,	36408593	36422316	AGAAATCC	0.123	77.9 : 270.1, 17.1 : 408.9	0.224, 0.040	59.984	9.5619e-15
chr2	rs1367151,rs12617882,	38052971	38053004	TT	0.134	18.7 : 331.3, 85.9 : 342.1	0.053, 0.201	35.936	2.0389e-09
chr2	rs1367151,rs12617882,	38052971	38053004	TC	0.082	62.3 : 287.7, 1.1 : 426.9	0.178, 0.003	79.241	5.4979e-19
chr2	rs3845790,rs4670838,	38478503	38482924	GG	0.022	17.2 : 332.8, 0.1 : 427.9	0.049, 0.000	21.054	4.4664e-06
chr2	rs11883614,rs11894455,rs17022549,rs17022556,rs6714575,rs12712583,	38517488	38542573	CTTCCC	0.238	33.5 : 316.5, 152.0 : 276.0	0.096, 0.355	71.412	2.8988e-17
chr2	rs11883614,rs11894455,rs17022549,rs17022556,rs6714575,rs12712583,	38517488	38542573	ATTCCC	0.139	92.5 : 257.5, 15.7 : 412.3	0.264, 0.037	83.295	7.0671e-20
chr2	rs13424546,rs7595793,	38723049	38729826	GG	0.65	271.3 : 78.7, 234.6 : 193.4	0.775, 0.548	43.606	4.015e-11
chr2	rs13424546,rs7595793,	38723049	38729826	AG	0.202	26.3 : 323.7, 131.0 : 297.0	0.075, 0.306	63.601	1.5234e-15
chr2	rs10203995,rs368451,rs408686,rs441869,	39165054	39178493	CCAC	0.047	33.6 : 316.4, 3.2 : 424.8	0.096, 0.007	33.507	7.101e-09
chr2	rs887994,rs11901530,	40110275	40111379	CG	0.238	135.4 : 214.6, 49.6 : 378.4	0.387, 0.116	77.939	1.063e-18
chr2	rs887994,rs11901530,	40110275	40111379	TG	0.216	25.2 : 324.8, 143.0 : 285.0	0.072, 0.334	77.972	1.0452e-18
chr2	rs12997380,rs17391809,rs17319875,rs17319889,rs17391837,rs2138648,rs6731484,rs2944664,	45297576	45298631	GGCGTGCA	0.088	11.1 : 338.9, 57.0 : 371.0	0.032, 0.133	24.856	6.1762e-07
chr2	rs7594273,rs918810,rs12052712,rs17033293,rs7567921,rs6721199,rs7579209,rs10194925,rs11898532,rs2343464,	45493703	45503043	TGGCCCCAAG	0.035	27.0 : 323.0, 0.0 : 428.0	0.077, 0.000	34.195	4.985e-09
chr2	rs1014454,rs17033598,	45618973	45623812	TA	0.627	277.3 : 72.7, 210.7 : 217.3	0.792, 0.492	74.001	7.8082e-18
chr2	rs1014454,rs17033598,	45618973	45623812	CA	0.274	36.7 : 313.3, 176.1 : 251.9	0.105, 0.411	91.025	1.4186e-21
chr2	rs2198756,rs1456012,	46912438	46913726	GA	0.368	165.6 : 184.4, 121.0 : 307.0	0.473, 0.283	29.971	4.3851e-08
chr2	rs2198756,rs1456012,	46912438	46913726	GG	0.107	12.4 : 337.6, 71.0 : 357.0	0.036, 0.166	34.156	5.0879e-09
chr2	rs745685,rs10204358,rs903231,rs903230,rs903229,rs985549,rs17044784,rs17044786,rs17044787,rs9677678,	53691289	53709791	GTGAAGCGCT	0.302	35.2 : 313.7, 199.7 : 228.3	0.101, 0.467	121.788	2.5686e-28
chr2	rs745685,rs10204358,rs903231,rs903230,rs903229,rs985549,rs17044784,rs17044786,rs17044787,rs9677678,	53691289	53709791	GTAAAGCGCT	0.144	110.8 : 238.2, 1.1 : 426.9	0.317, 0.003	154.66	1.6614e-35
chr2	rs12104998,rs1367295,rs1112919,rs11904679,rs11895933,rs6729826,rs4261758,rs4671956,rs9309255,rs3936082,rs13016942,rs17344072,rs12105792,rs6757017,rs17039558,rs6734445,	54762736	54797798	TGGCAACATTTTTACC	0.183	25.1 : 320.9, 115.9 : 309.1	0.072, 0.273	51.131	8.6392e-13
chr2	rs12104998,rs1367295,rs1112919,rs11904679,rs11895933,rs6729826,rs4261758,rs4671956,rs9309255,rs3936082,rs13016942,rs17344072,rs12105792,rs6757017,rs17039558,rs6734445,	54762736	54797798	TGGCAGCATTTTTACC	0.07	53.9 : 292.1, 0.1 : 424.9	0.156, 0.000	70.748	4.0593e-17
chr2	rs4625954,rs13394146,rs10496035,	55175545	55177305	CCT	0.117	16.1 : 333.9, 75.2 : 352.8	0.046, 0.176	31.36	2.1438e-08
chr2	rs2111469,rs7609306,rs17047518,rs11685990,rs17190037,rs1835893,rs17268598,rs12476224,	56376308	56381924	CTATCCGA	0.133	12.6 : 331.4, 90.0 : 338.0	0.037, 0.210	49.847	1.6619e-12
chr2	rs2111469,rs7609306,rs17047518,rs11685990,rs17190037,rs1835893,rs17268598,rs12476224,	56376308	56381924	CTATCAGA	0.067	51.8 : 292.2, 0.0 : 428.0	0.151, 0.000	69.064	9.5327e-17
chr2	rs6714162,rs768329,rs2193632,rs2870503,	57097020	57104659	TTGT	0.123	13.4 : 336.6, 82.3 : 345.7	0.038, 0.192	42.439	7.2922e-11
chr2	rs6714162,rs768329,rs2193632,rs2870503,	57097020	57104659	TCGT	0.09	58.8 : 291.2, 11.0 : 417.0	0.168, 0.026	47.597	5.2349e-12
chr2	rs2024359,rs1107473,rs2863776,rs17049907,rs13011586,rs17049916,rs980183,rs12620541,rs741203,rs11125770,	59301224	59328816	GTAAGTAAGC	0.031	21.4 : 328.1, 2.6 : 425.4	0.061, 0.006	19.622	9.4391e-06
chr2	rs9309712,rs9750503,rs9309715,rs9309717,	3491327	3495078	AGGG	0.03	21.0 : 329.0, 2.1 : 425.9	0.060, 0.005	20.411	6.2474e-06
chr2	rs6739899,rs11902670,	3646226	3647117	TT	0.076	10.4 : 339.6, 49.0 : 379.0	0.030, 0.114	19.615	9.4703e-06
chr2	rs13383368,rs6743352,rs11123612,rs6738683,rs6730148,rs11680768,rs11682163,	3728749	3749546	TTCGTGC	0.027	19.9 : 330.1, 1.3 : 426.7	0.057, 0.003	20.984	4.6324e-06
chr2	rs10929488,rs1453783,rs12995122,rs12991806,rs4349322,rs6728135,rs10929491,rs12185626,rs6760141,rs6750144,	5416957	5434407	GCACTGACGG	0.266	38.2 : 307.8, 168.0 : 260.0	0.110, 0.393	77.957	1.0529e-18
chr2	rs10929488,rs1453783,rs12995122,rs12991806,rs4349322,rs6728135,rs10929491,rs12185626,rs6760141,rs6750144,	5416957	5434407	GTACTGACGG	0.117	90.7 : 255.2, 0.0 : 428.0	0.262, 0.000	127.142	1.7299e-29
chr2	rs6546118,rs9677813,rs6712664,rs1541580,rs3732062,rs3770705,	65212178	65230739	ACCTTT	0.208	100.9 : 247.1, 60.2 : 367.8	0.290, 0.141	26.01	3.3958e-07
chr2	rs2917816,rs840955,	65723956	65724073	CA	0.128	19.0 : 331.0, 80.5 : 347.5	0.054, 0.188	30.989	2.5943e-08
chr2	rs4131349,rs11894861,rs13422657,	68704898	68706989	ACT	0.068	52.1 : 297.9, 1.0 : 427.0	0.149, 0.002	65.007	7.4625e-16
chr2	rs17005943,rs17005947,rs10190454,rs10178046,rs10178068,rs13396913,rs9309438,rs13418184,rs2902451,rs6735669,	70837936	70857483	TGTCCCCTTG	0.278	131.8 : 218.2, 84.7 : 343.3	0.377, 0.198	30.664	3.0684e-08
chr2	rs17005943,rs17005947,rs10190454,rs10178046,rs10178068,rs13396913,rs9309438,rs13418184,rs2902451,rs6735669,	70837936	70857483	TGTCCCTTTG	0.184	23.1 : 326.9, 120.3 : 307.7	0.066, 0.281	59.285	1.3643e-14
chr2	rs6717832,rs205621,rs205619,rs205618,rs205613,	74966955	74969297	ACAAG	0.128	11.9 : 334.1, 87.0 : 341.0	0.034, 0.203	49.013	2.5432e-12
chr2	rs6717832,rs205621,rs205619,rs205618,rs205613,	74966955	74969297	AAAAG	0.05	38.6 : 307.4, 0.0 : 428.0	0.112, 0.000	50.31	1.3127e-12
chr2	rs3771872,rs1990145,rs3771875,rs6759555,rs17689863,rs1049678,rs3732304,rs10165899,rs17690224,rs3213670,rs13385913,rs1986238,rs3771878,rs2024034,rs4853169,	75877562	75906972	TGACGAACTCTCGTG	0.063	6.6 : 339.3, 42.0 : 386.0	0.019, 0.098	20.348	6.4551e-06
chr2	rs3771872,rs1990145,rs3771875,rs6759555,rs17689863,rs1049678,rs3732304,rs10165899,rs17690224,rs3213670,rs13385913,rs1986238,rs3771878,rs2024034,rs4853169,	75877562	75906972	CGACGAACTCTCGTG	0.031	24.3 : 321.6, 0.0 : 428.0	0.070, 0.000	31.032	2.5376e-08
chr2	rs13428376,rs10221841,rs4387822,rs977744,rs6547100,rs1400846,rs17013234,rs1914508,	77018951	77059199	CATAAGAG	0.307	43.5 : 302.5, 194.3 : 233.7	0.126, 0.454	96.729	7.9514e-23
chr2	rs13428376,rs10221841,rs4387822,rs977744,rs6547100,rs1400846,rs17013234,rs1914508,	77018951	77059199	CATAAGAA	0.151	116.1 : 229.9, 0.7 : 427.3	0.336, 0.002	166.356	4.6256e-38
chr2	rs1864548,rs445551,rs2250249,rs1864550,	79689572	79699582	CGGC	0.215	29.0 : 321.0, 138.3 : 289.7	0.083, 0.323	65.845	4.8794e-16
chr2	rs1864548,rs445551,rs2250249,rs1864550,	79689572	79699582	TGGC	0.088	67.9 : 282.1, 0.7 : 427.3	0.194, 0.002	88.633	4.7541e-21
chr2	rs684009,rs563702,	80224923	80226782	CT	0.761	293.4 : 56.6, 299.0 : 129.0	0.838, 0.699	20.645	5.5281e-06
chr2	rs684009,rs563702,	80224923	80226782	CC	0.115	15.6 : 334.4, 74.0 : 354.0	0.045, 0.173	31.046	2.5204e-08
chr2	rs12472249,rs1031442,rs7570587,rs9309556,rs3849389,rs11685451,rs11685504,	80330080	80365294	CCTGGCC	0.127	20.6 : 329.2, 78.3 : 349.2	0.059, 0.183	26.798	2.2585e-07
chr2	rs12472249,rs1031442,rs7570587,rs9309556,rs3849389,rs11685451,rs11685504,	80330080	80365294	CTTGGCC	0.074	57.8 : 292.0, 0.0 : 427.5	0.165, 0.000	76.296	2.4417e-18
chr2	rs7590611,rs9646998,rs17023794,rs1872734,rs1868657,rs7578319,rs7567855,rs1451776,rs6749424,rs1901396,rs896476,rs4832055,rs923232,rs12618289,rs10496299,rs12052366,rs2129392,rs11126926,rs10195787,rs13020687,rs2859990,	83891406	83946620	GTGGCTTCTATAGACTCTGAA	0.127	16.4 : 327.5, 82.0 : 346.0	0.048, 0.192	35.488	2.5657e-09
chr2	rs7590611,rs9646998,rs17023794,rs1872734,rs1868657,rs7578319,rs7567855,rs1451776,rs6749424,rs1901396,rs896476,rs4832055,rs923232,rs12618289,rs10496299,rs12052366,rs2129392,rs11126926,rs10195787,rs13020687,rs2859990,	83891406	83946620	GGGGCTTCTATAGACTCTGAA	0.066	51.4 : 292.5, 0.0 : 428.0	0.150, 0.000	68.59	1.2125e-16
chr2	rs1918697,rs1918695,rs17759986,rs1918694,	84900875	84902734	TCTG	0.127	65.1 : 284.9, 34.1 : 393.9	0.186, 0.080	19.526	9.9248e-06
chr2	rs2583569,rs7563120,rs2583556,	85321746	85331686	AGG	0.33	146.6 : 203.4, 110.2 : 317.8	0.419, 0.257	22.707	1.8864e-06
chr2	rs2232739,rs2232750,rs2304564,rs6547629,rs17736515,rs17508809,rs3821020,rs13414982,rs7316,rs3024811,rs2118177,	85822682	85890293	GCGTAACTCCC	0.059	6.1 : 343.9, 40.0 : 386.0	0.018, 0.094	20.053	7.5315e-06
chr2	rs1966272,rs7563350,rs6715813,rs3755523,rs889851,rs2113417,rs9678800,rs3772031,	95926154	96014891	CCGAAGCG	0.155	21.1 : 324.9, 98.9 : 329.1	0.061, 0.231	42.319	7.7551e-11
chr2	rs1966272,rs7563350,rs6715813,rs3755523,rs889851,rs2113417,rs9678800,rs3772031,	95926154	96014891	ACGAAGCG	0.071	53.0 : 293.0, 1.9 : 426.1	0.153, 0.004	64.133	1.1628e-15
chr2	rs1866444,rs2579503,rs1011040,rs6576973,rs11688674,rs4907241,rs12469420,rs2314109,rs7604736,rs6576975,rs10185002,rs12477963,rs17119533,rs7593340,	97172125	97288586	GCTAAAGTCGGATG	0.211	24.3 : 325.7, 140.0 : 287.4	0.070, 0.328	76.838	1.8557e-18
chr2	rs1866444,rs2579503,rs1011040,rs6576973,rs11688674,rs4907241,rs12469420,rs2314109,rs7604736,rs6576975,rs10185002,rs12477963,rs17119533,rs7593340,	97172125	97288586	GCTAAAGTCGGGTG	0.153	91.2 : 258.8, 27.5 : 399.8	0.261, 0.064	57.229	3.8798e-14
chr2	rs11687510,rs6736735,	98334679	98336433	CG	0.37	171.5 : 178.5, 116.0 : 312.0	0.490, 0.271	39.606	3.1068e-10
chr2	rs11687510,rs6736735,	98334679	98336433	TG	0.183	25.5 : 324.5, 117.0 : 311.0	0.073, 0.273	51.702	6.4593e-13
chr2	rs17436893,rs6707538,rs17023314,rs4449188,rs7577040,rs7423759,	100540934	100562328	CTTTTC	0.119	14.0 : 332.0, 78.0 : 350.0	0.041, 0.182	36.676	1.3949e-09
chr2	rs12712079,rs11695640,rs10153955,rs6743494,rs4850942,	101259300	101274837	CAATA	0.393	104.8 : 245.2, 200.9 : 227.1	0.299, 0.469	23.359	1.3444e-06
chr2	rs1728260,rs1680797,	103767455	103767612	AA	0.168	24.6 : 323.4, 105.9 : 322.1	0.071, 0.247	42.907	5.7405e-11
chr2	rs1728260,rs1680797,	103767455	103767612	GA	0.085	65.4 : 282.6, 0.5 : 427.5	0.188, 0.001	86.24	1.5937e-20
chr2	rs1401209,rs2139109,rs9789507,rs17030964,rs7563316,rs4851776,rs12997792,	106092217	106102328	TCCCCAT	0.131	14.8 : 335.2, 86.9 : 341.1	0.042, 0.203	43.821	3.5978e-11
chr2	rs855026,rs12712014,rs855039,rs855044,rs855047,rs7594896,rs4676183,rs7581595,rs7570544,rs1563112,rs12052813,rs12712018,rs2123694,rs13425781,	108799714	108858018	TATTCTGCAACCGT	0.126	19.1 : 329.7, 79.0 : 349.0	0.055, 0.185	29.403	5.8774e-08
chr2	rs855026,rs12712014,rs855039,rs855044,rs855047,rs7594896,rs4676183,rs7581595,rs7570544,rs1563112,rs12052813,rs12712018,rs2123694,rs13425781,	108799714	108858018	TATTCTGCAACCAT	0.064	41.0 : 307.8, 9.0 : 419.0	0.117, 0.021	29.683	5.0881e-08
chr2	rs7600011,rs7568694,rs10165947,	110046399	110049187	CTA	0.049	38.1 : 311.9, 0.2 : 427.8	0.109, 0.001	48.152	3.9436e-12
chr2	rs10495535,rs7604221,rs7560794,rs1992913,rs4669048,rs4669049,rs7567289,rs7606747,rs13003180,rs12620943,	6381852	6391317	GTGCTGACTA	0.14	20.5 : 328.5, 88.7 : 339.3	0.059, 0.207	35.008	3.284e-09
chr2	rs10495535,rs7604221,rs7560794,rs1992913,rs4669048,rs4669049,rs7567289,rs7606747,rs13003180,rs12620943,	6381852	6391317	GTGCTGGCTA	0.071	55.2 : 293.8, 0.3 : 427.7	0.158, 0.001	71.788	2.3961e-17
chr2	rs17630311,rs4669177,rs1430289,	7440904	7454360	CCT	0.311	37.2 : 310.8, 204.3 : 223.7	0.107, 0.477	122.988	1.4029e-28
chr2	rs17630311,rs4669177,rs1430289,	7440904	7454360	CTT	0.158	121.7 : 226.3, 0.7 : 427.3	0.350, 0.002	175.193	5.4332e-40
chr2	rs7558720,rs1533295,rs11888273,rs1554005,rs17524344,rs4849120,rs4849121,rs13395354,	111597291	111600519	CAACCAAC	0.027	21.3 : 328.7, 0.0 : 428.0	0.061, 0.000	26.712	2.3617e-07
chr2	rs11683409,rs4374383,rs10179948,rs11887259,rs10211152,rs11684321,rs3811638,rs3811640,	112770134	112776979	GATTCGAC	0.249	34.6 : 315.4, 159.0 : 269.0	0.099, 0.371	76.55	2.1475e-18
chr2	rs11683409,rs4374383,rs10179948,rs11887259,rs10211152,rs11684321,rs3811638,rs3811640,	112770134	112776979	GGTTCGAC	0.125	97.4 : 252.6, 0.0 : 428.0	0.278, 0.000	136.159	1.8421e-31
chr2	rs11684476,rs4567941,rs6713344,rs4848979,rs4848980,	112793981	112816348	CCCTG	0.188	22.7 : 327.3, 123.4 : 304.6	0.065, 0.288	63.051	2.0144e-15
chr2	rs11684476,rs4567941,rs6713344,rs4848979,rs4848980,	112793981	112816348	CCCTA	0.124	78.4 : 271.6, 18.0 : 410.0	0.224, 0.042	58.721	1.8169e-14
chr2	rs990524,rs7575934,rs1530549,rs1530550,rs1530551,rs2515401,rs3180235,rs768627,rs2515406,rs1446519,rs11898158,rs17042755,rs7599662,rs2100071,rs921065,rs2862853,rs1446521,rs1446522,rs17042786,rs10496448,rs4849148,	113816481	113829522	CCTTTTATCCAGTCTCGGCGT	0.208	22.7 : 324.3, 138.7 : 289.3	0.066, 0.324	77.731	1.1805e-18
chr2	rs990524,rs7575934,rs1530549,rs1530550,rs1530551,rs2515401,rs3180235,rs768627,rs2515406,rs1446519,rs11898158,rs17042755,rs7599662,rs2100071,rs921065,rs2862853,rs1446521,rs1446522,rs17042786,rs10496448,rs4849148,	113816481	113829522	CCTTTTATCCAGTCTCAGCGT	0.121	89.2 : 257.8, 5.0 : 423.0	0.257, 0.012	108.039	2.6348e-25
chr2	rs6542252,rs7567991,rs12991531,rs6542254,rs12617588,	115975191	115991802	ATCGC	0.097	13.5 : 336.5, 62.0 : 366.0	0.039, 0.145	24.804	6.3478e-07
chr2	rs1026212,rs571562,rs41336646,rs476865,rs17776428,rs17776629,rs1349459,rs162678,rs563697,rs332067,rs332068,rs11891602,rs10204148,rs332111,	119349145	119435703	ACACGCCTGGCATT	0.134	18.2 : 328.1, 86.4 : 340.6	0.053, 0.202	36.726	1.3594e-09
chr2	rs1026212,rs571562,rs41336646,rs476865,rs17776428,rs17776629,rs1349459,rs162678,rs563697,rs332067,rs332068,rs11891602,rs10204148,rs332111,	119349145	119435703	GCACGCCTGGCATT	0.121	84.3 : 262.0, 9.6 : 417.4	0.243, 0.022	87.6	8.0109e-21
chr2	rs7595698,rs7598576,rs935394,	120098723	120108230	GGA	0.284	44.1 : 305.9, 177.1 : 250.9	0.126, 0.414	78.289	8.9025e-19
chr2	rs7595698,rs7598576,rs935394,	120098723	120108230	AGA	0.237	143.7 : 206.3, 40.7 : 387.3	0.411, 0.095	106.008	7.3422e-25
chr2	rs7606197,rs7598155,rs4577234,rs7598599,rs12995563,rs7562097,	127240800	127280132	GTTGGC	0.112	12.7 : 335.3, 74.0 : 354.0	0.037, 0.173	35.896	2.0813e-09
chr2	rs7606197,rs7598155,rs4577234,rs7598599,rs12995563,rs7562097,	127240800	127280132	GTTGAC	0.046	34.8 : 313.2, 1.0 : 427.0	0.100, 0.002	41.555	1.1459e-10
chr2	rs4663101,rs13004848,rs11685593,rs6710467,rs4663104,	127887482	127890786	CTTGC	0.12	11.4 : 338.6, 81.8 : 346.2	0.033, 0.191	45.895	1.2476e-11
chr2	rs4663101,rs13004848,rs11685593,rs6710467,rs4663104,	127887482	127890786	CTCGC	0.069	52.2 : 297.8, 1.1 : 426.9	0.149, 0.003	64.627	9.049e-16
chr2	rs4378857,rs12691825,rs6711945,	133342658	133346490	GAG	0.165	95.1 : 254.9, 33.2 : 394.8	0.272, 0.078	52.645	3.9962e-13
chr2	rs11888951,rs10186594,rs10174944,rs4954218,rs17293519,rs2874739,rs16831315,rs16831345,rs6729072,rs2305594,rs3739028,rs4954223,	135793845	135914653	CGTTGTCTGCTT	0.063	4.2 : 345.8, 45.0 : 383.0	0.012, 0.105	28.154	1.1205e-07
chr2	rs11888951,rs10186594,rs10174944,rs4954218,rs17293519,rs2874739,rs16831315,rs16831345,rs6729072,rs2305594,rs3739028,rs4954223,	135793845	135914653	CGTTGTCTGCTC	0.027	20.8 : 329.2, 0.0 : 428.0	0.059, 0.000	26.106	3.2321e-07
chr2	rs16836585,rs1896473,rs16836631,rs4633970,rs13412066,rs2558100,rs1427615,rs1593759,	137532326	137552254	GTCCACTT	0.239	25.3 : 318.7, 158.9 : 269.1	0.074, 0.371	92.972	5.3042e-22
chr2	rs16836585,rs1896473,rs16836631,rs4633970,rs13412066,rs2558100,rs1427615,rs1593759,	137532326	137552254	GCCCACTT	0.101	76.7 : 267.3, 1.0 : 427.0	0.223, 0.002	102.678	3.9424e-24
chr2	rs2375109,rs4340584,rs1030623,rs11889431,rs6430675,rs6430676,rs12622876,	137818018	137847979	GACATTA	0.054	32.4 : 311.6, 9.0 : 419.0	0.094, 0.021	20.209	6.9409e-06
chr2	rs1445300,rs17409500,rs967295,rs895219,rs17481466,	146015947	146043983	GATTA	0.069	8.4 : 341.6, 45.1 : 382.9	0.024, 0.105	19.918	8.0829e-06
chr2	rs1445300,rs17409500,rs967295,rs895219,rs17481466,	146015947	146043983	AATTA	0.028	21.7 : 328.3, 0.1 : 427.9	0.062, 0.000	26.789	2.2689e-07
chr2	rs13402270,rs10439230,rs6431996,rs10192759,rs4668615,rs12471083,rs12472609,	9414270	9427591	TTGAATG	0.071	8.1 : 341.9, 47.0 : 381.0	0.023, 0.110	21.972	2.766e-06
chr2	rs13422172,rs2357541,rs7571627,rs6725658,rs6432089,rs6746466,	10430716	10436443	CCTCGG	0.095	13.2 : 336.8, 60.7 : 365.3	0.038, 0.142	24.451	7.6239e-07
chr2	rs6741131,rs6734194,	153466602	153466691	AG	0.094	11.1 : 336.9, 62.0 : 366.0	0.032, 0.145	28.756	8.2087e-08
chr2	rs3919195,rs11897214,rs4667881,rs13418070,rs10210369,rs4667510,rs16851722,rs6722166,rs7586913,	167027169	167038807	CTAGCAGAC	0.088	11.3 : 336.1, 57.0 : 370.4	0.032, 0.133	24.294	8.2694e-07
chr2	rs3919195,rs11897214,rs4667881,rs13418070,rs10210369,rs4667510,rs16851722,rs6722166,rs7586913,	167027169	167038807	TTAGCAGAC	0.045	34.7 : 312.6, 0.0 : 427.3	0.100, 0.000	44.694	2.3042e-11
chr2	rs10200961,rs16854287,	168710172	168718562	AC	0.766	294.6 : 47.4, 295.0 : 133.0	0.861, 0.689	31.371	2.1316e-08
chr2	rs10200961,rs16854287,	168710172	168718562	GC	0.112	14.9 : 327.1, 71.0 : 357.0	0.043, 0.166	28.739	8.2818e-08
chr2	rs2176593,rs2176592,rs10930420,	171182976	171183104	TTA	0.244	138.9 : 211.1, 51.0 : 377.0	0.397, 0.119	80.434	3.0051e-19
chr2	rs2176593,rs2176592,rs10930420,	171182976	171183104	TCA	0.226	35.1 : 314.9, 141.0 : 287.0	0.100, 0.329	57.688	3.0713e-14
chr2	rs16859965,rs788159,rs788160,	172944480	172946315	ATT	0.109	13.8 : 336.2, 70.8 : 357.2	0.039, 0.165	31.624	1.8709e-08
chr2	rs16859965,rs788159,rs788160,	172944480	172946315	ATG	0.081	61.7 : 288.3, 1.2 : 426.8	0.176, 0.003	78.119	9.703e-19
chr2	rs2359319,rs7561169,rs10497429,rs935866,rs2123117,rs935867,rs6728978,rs6732427,rs6732758,	175598296	175609959	CGCGCTCTA	0.459	128.9 : 221.1, 228.0 : 200.0	0.368, 0.533	20.947	4.721e-06
chr2	rs2600685,rs2600683,rs935863,	175627048	175636801	TCA	0.448	122.8 : 227.2, 225.4 : 202.6	0.351, 0.527	24.028	9.496e-07
chr2	rs1153684,rs1153681,rs2541066,rs13383680,rs1153676,rs3771928,rs1153672,rs2178329,rs7566401,rs7571171,rs13388308,rs11888507,rs11894840,rs17270532,rs21818,rs13006117,rs10183675,rs1433236,	175955352	176077055	GACTAGAGCGTTCCGTCG	0.067	5.0 : 340.9, 47.0 : 380.0	0.015, 0.110	27.805	1.3416e-07
chr2	rs1153684,rs1153681,rs2541066,rs13383680,rs1153676,rs3771928,rs1153672,rs2178329,rs7566401,rs7571171,rs13388308,rs11888507,rs11894840,rs17270532,rs21818,rs13006117,rs10183675,rs1433236,	175955352	176077055	GGCTAGAGCGTTCCGTCG	0.04	30.9 : 315.0, 0.0 : 427.0	0.089, 0.000	39.784	2.8359e-10
chr2	rs11902709,rs3754953,rs1484116,rs10171049,rs4894037,rs11895382,rs7600001,rs7604033,rs2291311,rs2291312,rs4894044,rs2291313,rs4471922,rs2054708,rs10497522,rs10497523,	179608207	179652802	CACGATCCTTATGTCG	0.092	11.7 : 334.3, 60.0 : 365.4	0.034, 0.141	25.953	3.4987e-07
chr2	rs11902709,rs3754953,rs1484116,rs10171049,rs4894037,rs11895382,rs7600001,rs7604033,rs2291311,rs2291312,rs4894044,rs2291313,rs4471922,rs2054708,rs10497522,rs10497523,	179608207	179652802	CACGATCCTTGTGTCG	0.049	38.3 : 307.7, 0.0 : 425.4	0.111, 0.000	49.498	1.9858e-12
chr2	rs1996673,rs10166710,rs10497685,rs16829228,rs41348044,rs1520477,rs10179203,rs10167408,	188541558	188628343	AAGATCGA	0.075	6.8 : 343.2, 51.9 : 376.1	0.019, 0.121	28.693	8.483e-08
chr2	rs1996673,rs10166710,rs10497685,rs16829228,rs41348044,rs1520477,rs10179203,rs10167408,	188541558	188628343	AAAATCGA	0.025	19.1 : 330.9, 0.0 : 428.0	0.055, 0.000	23.9	1.0148e-06
chr2	rs1030893,rs893341,rs11894033,rs17605562,	12016643	12037179	GTAC	0.099	12.9 : 337.1, 64.0 : 364.0	0.037, 0.150	27.448	1.6137e-07
chr2	rs6432397,rs6432398,	13691129	13697260	CA	0.695	211.3 : 138.7, 329.7 : 98.3	0.604, 0.770	25.234	5.078e-07
chr2	rs1533535,rs1533534,rs2048968,rs16830407,rs4675598,rs10189746,rs10202112,	199622708	199627907	TTTGGAC	0.178	23.9 : 324.1, 114.0 : 314.0	0.069, 0.266	51.238	8.1827e-13
chr2	rs1533535,rs1533534,rs2048968,rs16830407,rs4675598,rs10189746,rs10202112,	199622708	199627907	TCTGGAC	0.088	66.0 : 282.0, 2.0 : 426.0	0.190, 0.005	82.156	1.2575e-19
chr2	rs1156249,rs10084407,rs10084416,rs13024043,rs1447489,rs12472508,rs1447488,rs4675457,rs1550910,rs2053762,rs921163,rs1545378,	205318010	205342727	GCCTAAATTGAC	0.033	25.4 : 323.6, 0.1 : 423.9	0.073, 0.000	31.57	1.9238e-08
chr2	rs12620034,rs16837235,rs2160455,rs4673320,rs849250,rs4673324,rs10490293,rs10490292,rs4595957,rs4673329,rs2668152,rs1990667,rs10179357,rs849207,rs907462,	206199073	206234849	TGTAGGAGTTGTAGT	0.094	13.8 : 333.2, 59.0 : 369.0	0.040, 0.138	21.711	3.1696e-06
chr2	rs12620034,rs16837235,rs2160455,rs4673320,rs849250,rs4673324,rs10490293,rs10490292,rs4595957,rs4673329,rs2668152,rs1990667,rs10179357,rs849207,rs907462,	206199073	206234849	TGTAGGAGTTATAGT	0.049	38.2 : 308.8, 0.0 : 428.0	0.110, 0.000	49.605	1.88e-12
chr2	rs10490744,rs2359677,rs3821172,rs6435342,rs10490745,rs1991537,rs3755226,rs10186957,rs17730135,	207461283	207488021	GGGACATCC	0.101	11.9 : 338.1, 66.5 : 361.2	0.034, 0.155	31.349	2.1559e-08
chr2	rs10490744,rs2359677,rs3821172,rs6435342,rs10490745,rs1991537,rs3755226,rs10186957,rs17730135,	207461283	207488021	GGGACATTC	0.052	39.1 : 310.9, 1.2 : 426.5	0.112, 0.003	46.43	9.4955e-12
chr2	rs10174084,rs4423543,rs13019783,rs6759039,rs10207288,rs4673628,	212532808	212543924	AGTATG	0.311	43.2 : 306.8, 198.6 : 229.4	0.123, 0.464	104.216	1.8142e-24
chr2	rs10174084,rs4423543,rs13019783,rs6759039,rs10207288,rs4673628,	212532808	212543924	AGTATA	0.151	117.1 : 232.9, 0.6 : 427.4	0.335, 0.002	166.353	4.6321e-38
chr2	rs3843344,rs117448,rs207865,rs207866,rs721774,rs17822276,rs10490364,rs207822,rs207808,rs207811,	217115423	217144907	TGAGAGCCCG	0.189	109.8 : 239.9, 37.2 : 388.8	0.314, 0.087	64.162	1.1459e-15
chr2	rs3843344,rs117448,rs207865,rs207866,rs721774,rs17822276,rs10490364,rs207822,rs207808,rs207811,	217115423	217144907	TGAGGGCCCG	0.184	20.2 : 329.4, 122.8 : 303.2	0.058, 0.288	67.772	1.8349e-16
chr2	rs16859180,rs2303566,rs1863704,	219553468	219562675	CAG	0.022	17.3 : 332.7, 0.0 : 428.0	0.049, 0.000	21.612	3.3368e-06
chr2	rs11888884,rs10498079,rs4450588,rs4629147,rs2068114,rs7572239,rs17611748,rs13411863,rs12994582,rs6436210,rs6727716,rs17577244,rs16861204,rs12623312,rs10180439,	221284510	221307881	GGCTGCCGACTTGGG	0.093	14.1 : 331.9, 57.7 : 370.3	0.041, 0.135	20.05	7.5459e-06
chr2	rs11888884,rs10498079,rs4450588,rs4629147,rs2068114,rs7572239,rs17611748,rs13411863,rs12994582,rs6436210,rs6727716,rs17577244,rs16861204,rs12623312,rs10180439,	221284510	221307881	GGCCGCCGACTTGGG	0.045	34.9 : 311.1, 0.0 : 428.0	0.101, 0.000	45.155	1.8206e-11
chr2	rs1430214,rs1430213,rs17379786,rs975194,rs3770155,rs3770154,rs3821025,rs3770150,	222331681	222339411	GGCATGAC	0.374	89.7 : 258.3, 200.6 : 227.4	0.258, 0.469	36.494	1.5316e-09
chr2	rs1430214,rs1430213,rs17379786,rs975194,rs3770155,rs3770154,rs3821025,rs3770150,	222331681	222339411	GGCACGAC	0.168	96.2 : 251.8, 34.4 : 393.6	0.276, 0.080	52.669	3.9486e-13
chr2	rs6732013,rs1821409,rs11675790,rs16866219,rs11682884,rs7577271,rs6436514,rs16866224,rs10210350,	225695099	225716313	TCCCGAAGA	0.553	224.0 : 126.0, 206.0 : 222.0	0.640, 0.481	19.613	9.48e-06
chr2	rs6732013,rs1821409,rs11675790,rs16866219,rs11682884,rs7577271,rs6436514,rs16866224,rs10210350,	225695099	225716313	TTCCGAAGA	0.166	21.0 : 329.0, 108.0 : 320.0	0.060, 0.252	51.497	7.1718e-13
chr2	rs11677877,rs7606754,rs6436672,rs6707977,rs4673188,rs9646881,rs6436674,rs6436676,rs4073904,rs4619602,rs12468610,rs6436677,rs2070735,rs7587228,	228131169	228177479	AGGGGGTTGTTCCT	0.092	13.2 : 334.8, 58.0 : 370.0	0.038, 0.135	21.833	2.9737e-06
chr2	rs11677877,rs7606754,rs6436672,rs6707977,rs4673188,rs9646881,rs6436674,rs6436676,rs4073904,rs4619602,rs12468610,rs6436677,rs2070735,rs7587228,	228131169	228177479	AGGGGGTTATTCCT	0.026	19.9 : 328.1, 0.0 : 428.0	0.057, 0.000	25.089	5.4742e-07
chr2	rs6531263,rs12476939,	16943918	16944727	CA	0.554	253.8 : 96.2, 177.2 : 250.8	0.725, 0.414	75.372	3.8992e-18
chr2	rs6531263,rs12476939,	16943918	16944727	TA	0.261	36.2 : 313.8, 167.0 : 261.0	0.103, 0.390	82.044	1.3306e-19
chr2	rs2278737,rs6749351,rs7598219,rs6722284,rs4663854,rs4663855,rs1374387,rs11677736,rs2880131,rs6431588,rs3795904,rs13020362,	239079542	239113103	AGGCTTTTACTG	0.22	27.6 : 320.4, 143.5 : 284.5	0.079, 0.335	73.097	1.2343e-17
chr2	rs2278737,rs6749351,rs7598219,rs6722284,rs4663854,rs4663855,rs1374387,rs11677736,rs2880131,rs6431588,rs3795904,rs13020362,	239079542	239113103	AGGCTTTTACCG	0.122	94.3 : 253.7, 0.5 : 427.5	0.271, 0.001	130.141	3.816e-30
chr2	rs2100172,rs9308908,	239984178	239996179	TT	0.643	257.9 : 90.1, 241.0 : 187.0	0.741, 0.563	26.511	2.6207e-07
chr2	rs2100172,rs9308908,	239984178	239996179	TC	0.185	24.8 : 323.2, 119.0 : 309.0	0.071, 0.278	54.297	1.724e-13
chr2	rs1866136,rs11897501,rs4852123,	240678202	240678849	TTC	0.282	44.6 : 305.4, 175.0 : 253.0	0.128, 0.409	75.225	4.1995e-18
chr2	rs1866136,rs11897501,rs4852123,	240678202	240678849	TCC	0.135	105.1 : 244.9, 0.0 : 428.0	0.300, 0.000	148.645	3.4293e-34
chr2	rs11888257,rs4143812,rs883144,	17171039	17181389	ATT	0.81	257.0 : 93.0, 373.0 : 55.0	0.734, 0.871	23.562	1.2098e-06
chr2	rs6546744,rs10048683,rs6742226,rs2243834,	26302161	26357748	AGTG	0.141	22.8 : 327.2, 86.8 : 341.2	0.065, 0.203	30.102	4.1001e-08
chr2	rs6546744,rs10048683,rs6742226,rs2243834,	26302161	26357748	GGTG	0.081	63.0 : 287.0, 0.2 : 427.8	0.180, 0.000	83.204	7.4014e-20
chr3	rs7618776,rs41332545,rs1599923,rs1907179,	26651284	26677461	CAAG	0.66	293.5 : 56.5, 219.6 : 208.4	0.839, 0.513	90.841	1.5567e-21
chr3	rs7618776,rs41332545,rs1599923,rs1907179,	26651284	26677461	CAGG	0.301	40.4 : 309.6, 193.6 : 234.4	0.115, 0.452	103.931	2.0953e-24
chr3	rs6549870,rs4399848,rs1461809,rs7617877,	28703364	28705764	CACA	0.066	7.8 : 342.2, 43.7 : 384.3	0.022, 0.102	19.749	8.83e-06
chr3	rs4258916,rs6549876,rs6549877,rs6549878,rs1563981,rs2371341,rs1381392,rs1350867,	28741339	28749473	CTGATGGG	0.5	215.8 : 132.2, 172.0 : 256.0	0.620, 0.402	36.527	1.5059e-09
chr3	rs4258916,rs6549876,rs6549877,rs6549878,rs1563981,rs2371341,rs1381392,rs1350867,	28741339	28749473	CTGATGAG	0.14	16.9 : 331.1, 92.0 : 336.0	0.049, 0.215	44.082	3.1485e-11
chr3	rs4680834,rs9873783,	29475291	29480453	TG	0.042	26.9 : 323.1, 5.5 : 422.5	0.077, 0.013	19.725	8.9441e-06
chr3	rs17026472,rs6787491,rs10433582,rs6550012,rs6766125,rs17026521,rs7614976,rs1381048,rs6550019,rs17029875,rs6770599,rs1875688,rs795448,rs6805561,	30779959	30801713	TCCGGTTCACTGTA	0.174	25.5 : 320.5, 109.0 : 319.0	0.074, 0.255	43.643	3.9417e-11
chr3	rs17026472,rs6787491,rs10433582,rs6550012,rs6766125,rs17026521,rs7614976,rs1381048,rs6550019,rs17029875,rs6770599,rs1875688,rs795448,rs6805561,	30779959	30801713	TCCAGTTCACTGTA	0.099	76.5 : 269.5, 0.0 : 428.0	0.221, 0.000	105.005	1.2184e-24
chr3	rs4389428,rs7631143,rs6550264,rs6419816,rs12495188,rs9859996,	34263946	34275465	ATGCAT	0.088	13.2 : 334.8, 55.0 : 373.0	0.038, 0.129	19.6	9.5448e-06
chr3	rs4389428,rs7631143,rs6550264,rs6419816,rs12495188,rs9859996,	34263946	34275465	ATGTAT	0.038	29.8 : 318.2, 0.0 : 428.0	0.086, 0.000	38.077	6.8e-10
chr3	rs3732377,rs4676631,rs17038466,rs6599010,rs6800630,rs7647885,rs2056615,rs1877564,rs1274970,rs784507,	39138840	39166509	GTATGGTTTG	0.024	18.8 : 331.1, 0.0 : 427.6	0.054, 0.000	23.384	1.3269e-06
chr3	rs1868523,rs3733051,rs2290134,rs9311311,rs1046910,	42249636	42253664	AGCAC	0.181	26.0 : 324.0, 115.0 : 313.0	0.074, 0.269	49.011	2.5456e-12
chr3	rs1868523,rs3733051,rs2290134,rs9311311,rs1046910,	42249636	42253664	AGCGC	0.084	65.1 : 284.9, 0.1 : 427.9	0.186, 0.000	86.741	1.2371e-20
chr3	rs9842444,rs668271,rs7610687,	43102509	43113263	GAT	0.076	10.1 : 339.9, 49.0 : 379.0	0.029, 0.114	20.078	7.4342e-06
chr3	rs7619872,rs2867,rs11719573,rs12497427,rs493412,rs503100,rs1523126,rs488069,rs7639740,rs1815070,rs12634345,rs17470330,rs12639294,rs7625703,	43116170	43156139	CGCCTTATCGGCCG	0.036	28.1 : 317.9, 0.0 : 428.0	0.081, 0.000	36.11	1.8644e-09
chr3	rs4429624,rs7629253,rs7652715,rs2675810,rs2675806,rs9869945,rs1947607,rs2675830,rs2609031,rs2675832,rs10510754,rs2675835,rs2675836,rs11917538,rs2219431,rs11921930,rs11130263,rs9869826,rs6446245,rs4443210,rs6445600,rs6768601,rs4927960,rs6445750,rs4530566,rs4377512,rs4927961,rs4488874,rs7615291,rs9828200,rs4286453,rs4478114,rs6446167,rs4244696,	50757396	51160825	ACACTACATAAACGTGTTTGGATCTGGACTCCTT	0.074	9.5 : 337.5, 48.0 : 379.6	0.027, 0.112	20.126	7.2519e-06
chr3	rs4429624,rs7629253,rs7652715,rs2675810,rs2675806,rs9869945,rs1947607,rs2675830,rs2609031,rs2675832,rs10510754,rs2675835,rs2675836,rs11917538,rs2219431,rs11921930,rs11130263,rs9869826,rs6446245,rs4443210,rs6445600,rs6768601,rs4927960,rs6445750,rs4530566,rs4377512,rs4927961,rs4488874,rs7615291,rs9828200,rs4286453,rs4478114,rs6446167,rs4244696,	50757396	51160825	ACACTACATAAACGTGTTTGGATCTGGACTCCTC	0.035	27.5 : 319.5, 0.0 : 427.6	0.079, 0.000	35.145	3.0601e-09
chr3	rs758801,rs7614981,	52536308	52566914	AA	0.099	12.1 : 335.9, 64.6 : 363.4	0.035, 0.151	29.172	6.6218e-08
chr3	rs721764,rs7618672,rs9825725,	54167326	54168246	CAC	0.048	3.7 : 346.3, 33.8 : 394.2	0.011, 0.079	19.542	9.8407e-06
chr3	rs721764,rs7618672,rs9825725,	54167326	54168246	CAT	0.025	18.9 : 331.1, 0.2 : 427.8	0.054, 0.000	23.075	1.5581e-06
chr3	rs11711040,rs6805548,	54256559	54256648	AA	0.72	299.9 : 48.1, 258.8 : 169.2	0.862, 0.605	62.926	2.1465e-15
chr3	rs11711040,rs6805548,	54256559	54256648	AG	0.214	28.0 : 320.0, 138.2 : 289.8	0.080, 0.323	67.119	2.5564e-16
chr3	rs12486047,rs282522,rs282524,	56593543	56630469	AAG	0.056	43.5 : 306.5, 0.0 : 428.0	0.124, 0.000	56.298	6.228e-14
chr3	rs8059,rs6762914,rs7627119,rs6780251,rs17058450,rs7629727,rs12638616,rs17058458,rs11720123,rs12715516,rs6790054,rs1452376,	57611237	57707532	ACGACTGTCTGA	0.139	14.9 : 334.4, 93.2 : 334.8	0.043, 0.218	49.329	2.1644e-12
chr3	rs8059,rs6762914,rs7627119,rs6780251,rs17058450,rs7629727,rs12638616,rs17058458,rs11720123,rs12715516,rs6790054,rs1452376,	57611237	57707532	ACGACTGTCTGG	0.057	44.5 : 304.8, 0.0 : 428.0	0.127, 0.000	57.855	2.8221e-14
chr3	rs753819,rs753821,rs9862196,rs6790074,rs6777469,rs11130662,rs11130665,	58614393	58622620	AGCGTAT	0.151	23.1 : 320.9, 93.7 : 334.3	0.067, 0.219	34.262	4.8171e-09
chr3	rs753819,rs753821,rs9862196,rs6790074,rs6777469,rs11130662,rs11130665,	58614393	58622620	AGTGTAT	0.136	78.7 : 265.3, 26.0 : 402.0	0.229, 0.061	45.912	1.2367e-11
chr3	rs9876503,rs17060624,rs9843894,	59411570	59412304	ACC	0.874	282.4 : 67.6, 397.5 : 30.5	0.807, 0.929	26.014	3.3897e-07
chr3	rs9876503,rs17060624,rs9843894,	59411570	59412304	ACT	0.058	37.6 : 312.4, 7.8 : 420.2	0.107, 0.018	27.904	1.2748e-07
chr3	rs9990356,rs1735477,rs1735478,rs741891,rs6779150,rs6779250,rs12493219,rs12631593,rs17031633,	60720925	60727326	GAATGGAAT	0.077	9.4 : 337.9, 50.2 : 377.8	0.027, 0.117	21.929	2.8293e-06
chr3	rs7642017,rs9869954,rs9850713,rs1965143,rs10222378,rs9855931,rs13061562,	61047401	61051588	CTCTACT	0.25	33.8 : 316.2, 161.0 : 267.0	0.097, 0.376	80.233	3.3284e-19
chr3	rs7642017,rs9869954,rs9850713,rs1965143,rs10222378,rs9855931,rs13061562,	61047401	61051588	CCCTACT	0.127	99.2 : 250.8, 0.0 : 428.0	0.283, 0.000	139.003	4.3969e-32
chr3	rs6764198,rs13082242,rs2366684,	62117185	62124478	GGA	0.085	9.4 : 340.6, 56.7 : 371.3	0.027, 0.132	27.546	1.5339e-07
chr3	rs17193659,rs1320119,	1709266	1710306	CC	0.217	104.0 : 244.0, 64.0 : 364.0	0.299, 0.150	25.201	5.1655e-07
chr3	rs6768756,rs11717189,	3245509	3245960	CG	0.185	107.2 : 242.8, 37.0 : 391.0	0.306, 0.086	61.656	4.0903e-15
chr3	rs6768756,rs11717189,	3245509	3245960	TG	0.154	21.8 : 328.2, 98.0 : 330.0	0.062, 0.229	41.103	1.4442e-10
chr3	rs9868005,rs13095235,rs4371513,rs4605539,rs11714364,rs9851598,	64632414	64636128	ACACCG	0.066	50.1 : 299.9, 1.0 : 427.0	0.143, 0.002	62.035	3.3745e-15
chr3	rs988487,rs9827817,	65188453	65207266	GT	0.5	217.3 : 132.7, 171.6 : 256.4	0.621, 0.401	37.258	1.0349e-09
chr3	rs988487,rs9827817,	65188453	65207266	GC	0.183	24.1 : 325.9, 118.3 : 309.7	0.069, 0.276	55.403	9.8194e-14
chr3	rs17806805,rs1490269,rs1490268,rs17806888,rs9860059,rs12634424,rs2885872,rs3952322,rs2363714,rs1979639,rs1979640,rs9867659,rs11923377,	67415904	67427443	GATCCAGCCCCCC	0.096	11.9 : 337.1, 63.0 : 365.0	0.034, 0.147	28.299	1.0396e-07
chr3	rs17653411,rs9844845,rs9840264,	71164178	71190703	TGA	0.42	203.8 : 146.2, 123.0 : 305.0	0.582, 0.287	68.732	1.128e-16
chr3	rs17653411,rs9844845,rs9840264,	71164178	71190703	CGA	0.288	38.0 : 312.0, 186.0 : 242.0	0.109, 0.435	99.819	1.67e-23
chr3	rs11709074,rs7651823,rs17703683,rs6549543,rs6769380,rs1565176,rs11915881,rs6784863,	73507103	73525074	TCCATATG	0.205	22.0 : 326.0, 137.3 : 290.7	0.063, 0.321	78.105	9.772e-19
chr3	rs11709074,rs7651823,rs17703683,rs6549543,rs6769380,rs1565176,rs11915881,rs6784863,	73507103	73525074	TCCATGTG	0.128	87.4 : 260.6, 11.8 : 416.2	0.251, 0.028	86.045	1.7593e-20
chr3	rs3821597,rs6809232,rs3773216,rs3773217,rs2292222,rs3773220,	78689261	78701803	GAAAAT	0.245	53.8 : 292.2, 135.7 : 292.3	0.155, 0.317	27.05	1.9828e-07
chr3	rs7610686,rs10865570,rs2271151,rs2255164,	78705219	78717508	TCTG	0.235	56.0 : 294.0, 127.0 : 301.0	0.160, 0.297	20.005	7.7232e-06
chr3	rs9875094,rs2043662,rs6788434,rs6788511,rs17375110,rs17016456,rs17375496,rs17016466,rs6787349,rs2164549,	78722378	78769137	GTAAATTGTT	0.232	53.9 : 296.1, 126.9 : 301.1	0.154, 0.296	21.894	2.8812e-06
chr3	rs3773232,rs9837496,rs1457659,rs3821603,rs10511125,rs9824808,	78774255	78785432	CCGTCA	0.231	52.0 : 298.0, 128.0 : 300.0	0.149, 0.299	24.52	7.3529e-07
chr3	rs6790522,rs9833541,rs9815059,rs9862299,rs820274,rs7649028,rs843940,rs13082940,rs7622741,rs7622930,rs17019039,rs6769230,rs9842657,rs6789701,rs17410360,rs12637192,rs2307058,rs2372908,rs9821673,	81524275	81594581	AATTGTTAGAAATGAGACG	0.033	26.0 : 314.3, 0.1 : 427.9	0.076, 0.000	33.592	6.7971e-09
chr3	rs1248859,rs12485289,rs17022138,rs1248853,rs12714616,rs2326121,rs2200467,rs17022250,rs17022259,rs2035561,rs4301023,rs7651996,rs17420038,rs17022281,rs2200472,rs10490895,	85017098	85081790	CGGGGTCGGCTTGGTC	0.333	87.0 : 263.0, 171.9 : 256.1	0.248, 0.402	20.344	6.4694e-06
chr3	rs3901898,rs3911063,rs7627287,	85903031	85912513	GCG	0.192	27.2 : 322.8, 122.0 : 306.0	0.078, 0.285	53.429	2.6814e-13
chr3	rs3901898,rs3911063,rs7627287,	85903031	85912513	GTG	0.181	98.7 : 251.3, 42.5 : 385.5	0.282, 0.099	43.348	4.5818e-11
chr3	rs4325924,rs6773744,rs10865631,rs967590,rs17026496,rs1908761,rs7650924,rs9829987,rs13089163,rs13100529,	88989209	89030322	CAGCGTTCGG	0.099	13.8 : 334.2, 63.0 : 365.0	0.040, 0.147	24.891	6.0679e-07
chr3	rs4325924,rs6773744,rs10865631,rs967590,rs17026496,rs1908761,rs7650924,rs9829987,rs13089163,rs13100529,	88989209	89030322	CAGCTTTCGG	0.066	50.2 : 297.8, 1.1 : 426.9	0.144, 0.002	62.599	2.5333e-15
chr3	rs9824190,rs4621347,rs1547399,rs2027815,rs2213253,rs2213254,	96681220	96740888	GCCCGA	0.051	3.0 : 347.0, 37.0 : 391.0	0.009, 0.086	23.928	9.9987e-07
chr3	rs1965214,rs2713758,rs1449305,rs16843128,rs4928102,rs10936464,rs2713798,rs2595907,rs1449302,rs16843148,rs16843153,rs2595904,rs9873202,rs13060756,rs17399603,rs2713770,rs2713769,rs2713768,rs9811022,rs7611522,rs41386544,	100711270	100759067	TGGCCCATCTGAGAATGAGCC	0.115	14.9 : 334.1, 75.0 : 353.0	0.043, 0.175	33.052	8.9722e-09
chr3	rs1965214,rs2713758,rs1449305,rs16843128,rs4928102,rs10936464,rs2713798,rs2595907,rs1449302,rs16843148,rs16843153,rs2595904,rs9873202,rs13060756,rs17399603,rs2713770,rs2713769,rs2713768,rs9811022,rs7611522,rs41386544,	100711270	100759067	TGGCCCATCTAAGAATGAGCC	0.055	43.1 : 305.8, 0.0 : 428.0	0.124, 0.000	56.017	7.1853e-14
chr3	rs17353809,rs1479371,rs9862862,rs7636808,rs7616427,rs16844949,rs1025587,rs7623736,rs16844969,rs6781453,rs1435209,rs16844993,rs10511199,	102016204	102093212	AGATTGTCCCTAT	0.021	16.5 : 328.8, 0.0 : 426.6	0.048, 0.000	20.863	4.9345e-06
chr3	rs1946725,rs7637880,rs1436351,rs11914438,rs17450051,rs9874718,rs7616848,rs7631886,rs16850684,rs2399038,rs4895115,	104605525	104633596	TGTTGACAACA	0.074	8.9 : 338.8, 49.0 : 379.0	0.026, 0.114	21.863	2.929e-06
chr3	rs12487823,rs767150,rs767151,rs1478789,rs16852039,rs931081,rs4894981,rs16852060,rs7610875,rs6799485,	105798967	105844472	AACGTAGTTC	0.026	19.8 : 329.4, 0.0 : 427.2	0.057, 0.000	24.814	6.3137e-07
chr3	rs11130418,rs6777750,rs17803386,rs7641137,rs7639042,rs17042585,	5490708	5493389	TGTAGC	0.034	24.3 : 325.7, 2.0 : 426.0	0.069, 0.005	24.793	6.3826e-07
chr3	rs729411,rs747001,rs6766899,rs13078855,rs2241994,	119102458	119110006	GTGCC	0.161	81.4 : 268.6, 44.0 : 384.0	0.233, 0.103	23.974	9.766e-07
chr3	rs729411,rs747001,rs6766899,rs13078855,rs2241994,	119102458	119110006	GTGTC	0.109	15.0 : 335.0, 69.5 : 358.5	0.043, 0.162	28.344	1.0158e-07
chr3	rs7648255,rs6438731,rs6769837,rs9809886,rs7645862,rs10934602,rs6438737,rs4485669,rs6810306,rs11921027,rs2270859,rs9851180,rs7629285,	122167680	122265739	TAATCGCCGTGTC	0.27	43.0 : 304.0, 166.8 : 261.2	0.124, 0.390	68.69	1.1522e-16
chr3	rs7648255,rs6438731,rs6769837,rs9809886,rs7645862,rs10934602,rs6438737,rs4485669,rs6810306,rs11921027,rs2270859,rs9851180,rs7629285,	122167680	122265739	TCATCGCCGTGTC	0.138	106.0 : 241.0, 1.0 : 427.0	0.305, 0.002	147.807	5.2289e-34
chr3	rs4297993,rs820371,rs2605419,rs820335,rs865358,rs168845,	123395755	123424640	CCCCAC	0.751	234.8 : 115.2, 349.4 : 78.6	0.671, 0.816	21.781	3.0565e-06
chr3	rs11717181,rs6799729,rs2979312,rs10755079,rs6784346,rs17273670,rs13058844,rs9968159,rs2001665,rs2979322,rs2976720,rs2979342,rs2971306,	125376982	125432406	TGCAACAAATGAT	0.11	12.0 : 334.9, 73.0 : 355.0	0.035, 0.171	36.194	1.7866e-09
chr3	rs11717181,rs6799729,rs2979312,rs10755079,rs6784346,rs17273670,rs13058844,rs9968159,rs2001665,rs2979322,rs2976720,rs2979342,rs2971306,	125376982	125432406	TGCAACAAGTGAT	0.045	34.0 : 313.0, 1.0 : 427.0	0.098, 0.002	40.59	1.8778e-10
chr3	rs951739,rs16837708,rs17693438,rs13061453,rs4679286,rs9852584,rs13313873,rs11706899,rs999215,rs7623626,rs16837729,rs9848317,rs17693752,	126425661	126473310	CTGGGGGGGTCCA	0.075	7.9 : 339.9, 50.0 : 378.0	0.023, 0.117	24.525	7.337e-07
chr3	rs9875499,rs4688801,rs7648579,rs1566135,rs1566136,	130148510	130151967	TAGGG	0.134	16.7 : 331.3, 87.0 : 341.0	0.048, 0.203	39.962	2.5897e-10
chr3	rs9875499,rs4688801,rs7648579,rs1566135,rs1566136,	130148510	130151967	CAGGG	0.13	75.1 : 272.9, 26.0 : 402.0	0.216, 0.061	40.749	1.7305e-10
chr3	rs10512856,rs3922808,rs2369466,rs3900591,rs10934990,rs12636272,rs3914303,rs9876304,rs4522813,rs3851353,rs1850941,rs1010900,rs11708369,rs16838814,rs16838856,rs6792708,rs1505811,rs7626343,rs9853646,rs17341291,	131878698	131901032	AATAGCCCCGTCTCACAGTT	0.146	17.1 : 326.9, 96.0 : 332.0	0.050, 0.224	46.581	8.7919e-12
chr3	rs10512856,rs3922808,rs2369466,rs3900591,rs10934990,rs12636272,rs3914303,rs9876304,rs4522813,rs3851353,rs1850941,rs1010900,rs11708369,rs16838814,rs16838856,rs6792708,rs1505811,rs7626343,rs9853646,rs17341291,	131878698	131901032	AGTAGCCCCGTCTCACAGTT	0.085	65.9 : 278.1, 0.0 : 428.0	0.192, 0.000	89.714	2.7521e-21
chr3	rs4538372,rs10512879,rs17353029,rs12485766,	132646367	132651876	GCCC	0.305	45.5 : 304.5, 191.4 : 236.6	0.130, 0.447	91.382	1.1847e-21
chr3	rs4538372,rs10512879,rs17353029,rs12485766,	132646367	132651876	ACCC	0.157	121.5 : 228.5, 0.6 : 427.4	0.347, 0.001	173.828	1.0792e-39
chr3	rs2718796,rs8177248,rs8177253,rs8177262,rs8177272,rs2715631,rs1525892,rs8177277,rs2715632,rs1358022,rs1049296,rs2715627,rs1115219,rs7638018,	133479200	133495461	CCCGGGGTTGCCCA	0.155	18.4 : 322.6, 101.0 : 327.0	0.054, 0.236	48.011	4.2378e-12
chr3	rs2718796,rs8177248,rs8177253,rs8177262,rs8177272,rs2715631,rs1525892,rs8177277,rs2715632,rs1358022,rs1049296,rs2715627,rs1115219,rs7638018,	133479200	133495461	CCCGGGGTTGCCTA	0.064	49.6 : 291.4, 0.0 : 428.0	0.146, 0.000	66.596	3.3322e-16
chr3	rs4974494,rs4974495,rs13078237,rs1603824,rs4974496,rs2400279,rs2400278,	134059150	134073100	CCTTCCA	0.23	28.2 : 317.8, 149.8 : 278.2	0.082, 0.350	77.876	1.0974e-18
chr3	rs4974494,rs4974495,rs13078237,rs1603824,rs4974496,rs2400279,rs2400278,	134059150	134073100	CCTTTCA	0.112	86.8 : 259.2, 0.2 : 427.8	0.251, 0.000	120.373	5.2418e-28
chr3	rs6806737,rs6439887,rs6439888,rs11707973,rs1834498,rs10935363,	139688415	139695735	GGGCGA	0.042	32.6 : 317.4, 0.0 : 428.0	0.093, 0.000	41.603	1.118e-10
chr3	rs1372288,rs294470,	142901537	142905461	CG	0.136	19.9 : 328.1, 86.0 : 342.0	0.057, 0.201	33.673	6.5187e-09
chr3	rs7639109,rs7617034,rs7641708,rs1501626,rs12637224,rs16853335,rs17636071,rs2197063,rs16853354,	142994194	143009210	CAGGGATAG	0.044	30.5 : 318.8, 4.0 : 424.0	0.087, 0.009	27.627	1.4709e-07
chr3	rs7645701,rs4330252,	143442774	143442860	GC	0.1	13.4 : 334.6, 64.0 : 364.0	0.039, 0.150	26.282	2.9502e-07
chr3	rs45840,rs161447,rs9814244,rs7639517,	7822471	7831008	CTTA	0.096	11.8 : 338.2, 63.0 : 365.0	0.034, 0.147	28.468	9.5265e-08
chr3	rs9872473,rs7624284,rs7624374,rs4686203,rs9846963,rs4686205,rs1157280,rs1485149,	7994673	8013452	ATTACTGC	0.221	34.2 : 313.8, 136.8 : 289.2	0.098, 0.321	55.253	1.0596e-13
chr3	rs9872473,rs7624284,rs7624374,rs4686203,rs9846963,rs4686205,rs1157280,rs1485149,	7994673	8013452	ATTACTGA	0.089	68.7 : 279.3, 0.1 : 425.9	0.198, 0.000	91.846	9.3713e-22
chr3	rs16861634,rs1879169,rs7652826,rs17838831,rs701748,	148931524	148941275	GTGTG	0.352	42.1 : 307.9, 232.1 : 195.9	0.120, 0.542	150.22	1.5518e-34
chr3	rs16861634,rs1879169,rs7652826,rs17838831,rs701748,	148931524	148941275	GTATG	0.242	150.1 : 199.9, 37.9 : 390.1	0.429, 0.089	121.512	2.952e-28
chr3	rs9831425,rs4680274,rs4680276,	156239712	156244447	AAG	0.031	23.7 : 326.3, 0.1 : 427.9	0.068, 0.000	29.416	5.839e-08
chr3	rs4602387,rs6444122,rs9865100,rs7431923,rs7429835,rs9846081,rs6776832,rs12494179,rs12487800,rs4465943,rs6796316,rs11923256,rs4279098,	166917660	166960955	AAGATCTAGCAGT	0.105	15.7 : 332.3, 66.0 : 362.0	0.045, 0.154	24.287	8.2983e-07
chr3	rs4955659,rs3817581,rs12632583,rs1918976,	169171618	169184423	ATAC	0.677	300.5 : 49.5, 226.5 : 201.5	0.858, 0.529	95.538	1.4508e-22
chr3	rs4955659,rs3817581,rs12632583,rs1918976,	169171618	169184423	ACAC	0.303	40.5 : 309.5, 195.5 : 232.5	0.116, 0.457	105.951	7.5597e-25
chr3	rs3902414,rs9883329,rs3980271,rs11712263,rs9845794,rs9845799,rs9865721,rs9883371,rs9862424,rs9866214,	172377148	172389873	GCTTGGTAGG	0.186	19.6 : 329.4, 125.0 : 303.0	0.056, 0.292	70.681	4.1992e-17
chr3	rs3902414,rs9883329,rs3980271,rs11712263,rs9845794,rs9845799,rs9865721,rs9883371,rs9862424,rs9866214,	172377148	172389873	GCTCGGTAGG	0.08	56.3 : 292.7, 5.8 : 422.2	0.161, 0.014	57.053	4.2414e-14
chr3	rs9809489,rs16829573,rs6776485,rs6782940,rs1502461,rs16829698,	173402780	173412729	AGCTCG	0.093	11.5 : 338.5, 60.6 : 367.4	0.033, 0.142	27.118	1.9144e-07
chr3	rs9809489,rs16829573,rs6776485,rs6782940,rs1502461,rs16829698,	173402780	173412729	AGATCG	0.053	37.7 : 312.3, 3.4 : 424.6	0.108, 0.008	38.18	6.4524e-10
chr3	rs1384823,rs1564726,rs1483625,	176022848	176025170	TCC	0.189	24.3 : 325.7, 122.7 : 305.3	0.069, 0.287	59.346	1.3225e-14
chr3	rs1384823,rs1564726,rs1483625,	176022848	176025170	GCC	0.097	74.5 : 275.5, 0.8 : 427.2	0.213, 0.002	98.166	3.8483e-23
chr3	rs4857739,rs6785573,rs6443497,rs6443502,rs9875579,rs4857741,rs3922740,rs7430456,rs9829938,rs13071694,rs17636221,rs16828637,rs16828642,	177472170	177495914	TCATCAAATGGGG	0.03	23.5 : 322.4, 0.0 : 428.0	0.068, 0.000	30.037	4.2387e-08
chr3	rs6807974,rs1561843,rs7629853,rs1561842,rs9816744,	179399946	179404673	GCTGT	0.127	16.9 : 333.1, 81.9 : 346.1	0.048, 0.191	35.545	2.4928e-09
chr3	rs6807974,rs1561843,rs7629853,rs1561842,rs9816744,	179399946	179404673	GCCGT	0.059	45.8 : 304.2, 0.1 : 427.9	0.131, 0.000	59.347	1.3216e-14
chr3	rs2338577,rs2338576,rs12497997,rs7617511,rs13073010,rs10937044,rs9858253,	180405486	180429542	TACCAAG	0.089	12.0 : 338.0, 57.0 : 371.0	0.034, 0.133	23.342	1.3561e-06
chr3	rs9838229,rs6782299,rs9838828,rs1401974,rs7643631,rs11916345,rs2037370,	180533251	180586485	CGGGACG	0.169	18.2 : 331.8, 113.6 : 314.4	0.052, 0.265	62.306	2.9401e-15
chr3	rs9838229,rs6782299,rs9838828,rs1401974,rs7643631,rs11916345,rs2037370,	180533251	180586485	AGGGACG	0.091	68.7 : 281.3, 2.0 : 426.0	0.196, 0.005	85.577	2.2289e-20
chr3	rs11718245,rs9815292,rs1490496,rs11916456,	183830393	183840666	ATCG	0.106	17.6 : 332.4, 64.6 : 363.4	0.050, 0.151	20.706	5.3547e-06
chr3	rs11718245,rs9815292,rs1490496,rs11916456,	183830393	183840666	GTCG	0.063	48.4 : 301.6, 0.4 : 427.6	0.138, 0.001	61.92	3.5775e-15
chr3	rs35530899,rs11719860,rs6767451,rs7999,rs3817400,rs11720187,	186363031	186377729	GAGAAG	0.191	33.6 : 316.4, 114.6 : 313.4	0.096, 0.268	36.769	1.3301e-09
chr3	rs35530899,rs11719860,rs6767451,rs7999,rs3817400,rs11720187,	186363031	186377729	GAGAGG	0.115	86.3 : 263.7, 3.4 : 424.6	0.247, 0.008	107.593	3.3012e-25
chr3	rs350662,rs13059249,rs9830378,rs7627250,	10778894	10785091	AAAC	0.023	17.7 : 332.3, 0.1 : 427.9	0.051, 0.000	21.916	2.8487e-06
chr3	rs4234618,rs4234619,rs41430745,rs16865950,rs16865970,	190550565	190561016	AACCT	0.1	13.8 : 334.2, 64.0 : 364.0	0.040, 0.150	25.719	3.9483e-07
chr3	rs4234618,rs4234619,rs41430745,rs16865950,rs16865970,	190550565	190561016	AGCCT	0.061	47.3 : 300.7, 0.0 : 428.0	0.136, 0.000	62.006	3.4235e-15
chr3	rs1875732,rs1875731,rs1875730,rs2654693,rs1827546,rs1827545,rs2708309,rs2174178,rs2654689,rs2134634,	192313035	192315459	GTACAACGGG	0.109	16.3 : 331.7, 68.0 : 358.0	0.047, 0.160	25.033	5.6351e-07
chr3	rs1875732,rs1875731,rs1875730,rs2654693,rs1827546,rs1827545,rs2708309,rs2174178,rs2654689,rs2134634,	192313035	192315459	GTGCAACGGG	0.058	44.7 : 303.3, 0.0 : 426.0	0.128, 0.000	58.009	2.609e-14
chr3	rs2960421,rs6785890,rs11709077,rs9817428,rs17036188,rs11710969,rs7620165,rs11128597,rs17793693,rs13061415,rs12485478,rs11715073,rs10865710,rs11128598,rs12495364,rs12493718,rs12490265,rs10510418,rs17036326,rs17036328,rs1801282,	12322628	12393125	AAAATAAGCCAGGCCTGAGTG	0.043	33.6 : 312.4, 0.0 : 426.0	0.097, 0.000	43.304	4.6859e-11
chr3	rs2597513,rs2597520,rs2630452,	13555836	13571228	CCC	0.066	4.7 : 345.3, 46.8 : 381.2	0.013, 0.109	28.675	8.5604e-08
chr3	rs2597513,rs2597520,rs2630452,	13555836	13571228	TCC	0.035	24.9 : 325.1, 2.1 : 425.9	0.071, 0.005	25.3	4.9059e-07
chr3	rs2603765,rs2730363,rs2603764,rs11128774,rs12492464,rs6808834,rs723738,	16093310	16108351	TATTTTT	0.442	207.5 : 142.5, 135.3 : 290.7	0.593, 0.318	59.037	1.5477e-14
chr3	rs2603765,rs2730363,rs2603764,rs11128774,rs12492464,rs6808834,rs723738,	16093310	16108351	TATCTTT	0.212	30.0 : 320.0, 134.7 : 291.3	0.086, 0.316	60.982	5.7604e-15
chr3	rs4908990,rs13087154,rs12638630,rs7648933,rs10510482,rs12053996,rs736262,rs1430889,rs12493003,rs1430891,rs9814647,rs13088161,rs1367521,	17908548	17973092	ATCTCCATACATA	0.03	23.1 : 325.9, 0.0 : 428.0	0.066, 0.000	29.253	6.3508e-08
chr3	rs1471234,rs1402366,rs17395135,rs17012002,rs17012005,rs17012008,	22761145	22769681	ATAGAT	0.093	11.5 : 338.5, 61.2 : 366.8	0.033, 0.143	27.537	1.5411e-07
chr3	rs1471234,rs1402366,rs17395135,rs17012002,rs17012005,rs17012008,	22761145	22769681	ATAGAC	0.049	38.0 : 312.0, 0.0 : 428.0	0.109, 0.000	48.88	2.7214e-12
chr4	rs16881575,rs16881578,rs11947802,	29274460	29275203	GAG	0.866	327.9 : 22.1, 346.0 : 82.0	0.937, 0.808	27.452	1.6106e-07
chr4	rs16881575,rs16881578,rs11947802,	29274460	29275203	GAA	0.122	16.1 : 333.9, 78.9 : 349.1	0.046, 0.184	34.479	4.3087e-09
chr4	rs17462284,rs6831107,rs6813082,rs13151292,rs10517378,rs16992389,rs2375975,rs16992398,	36525686	36540003	TCTGAGAA	0.136	20.7 : 323.3, 84.6 : 343.4	0.060, 0.198	30.557	3.2418e-08
chr4	rs17462284,rs6831107,rs6813082,rs13151292,rs10517378,rs16992389,rs2375975,rs16992398,	36525686	36540003	CCTGAGAA	0.081	47.4 : 296.6, 14.9 : 413.1	0.138, 0.035	27.338	1.7085e-07
chr4	rs10020323,rs2928297,rs2973226,rs11727634,	37449803	37463774	AGCT	0.117	12.6 : 337.4, 78.1 : 349.9	0.036, 0.182	40.098	2.415e-10
chr4	rs7671645,rs1364951,rs6833071,	38019302	38019813	CGG	0.075	9.6 : 340.4, 49.0 : 379.0	0.028, 0.114	20.902	4.8327e-06
chr4	rs12506499,rs7654288,rs6811246,rs2615619,rs2169541,rs2172134,rs337634,rs337635,rs4461531,rs337638,	38592972	38604807	CAGGCGACGT	0.167	25.7 : 324.3, 104.0 : 324.0	0.074, 0.243	39.784	2.8369e-10
chr4	rs12506499,rs7654288,rs6811246,rs2615619,rs2169541,rs2172134,rs337634,rs337635,rs4461531,rs337638,	38592972	38604807	TGAGCGTCGC	0.152	16.6 : 333.4, 101.9 : 326.1	0.047, 0.238	54.282	1.737e-13
chr4	rs12506499,rs7654288,rs6811246,rs2615619,rs2169541,rs2172134,rs337634,rs337635,rs4461531,rs337638,	38592972	38604807	TAGGCGACGT	0.093	63.0 : 287.0, 9.1 : 418.9	0.180, 0.021	57.693	3.0632e-14
chr4	rs12506499,rs7654288,rs6811246,rs2615619,rs2169541,rs2172134,rs337634,rs337635,rs4461531,rs337638,	38592972	38604807	TGGGCGTCGC	0.077	60.0 : 290.0, 0.1 : 427.9	0.172, 0.000	79.239	5.5023e-19
chr4	rs6812769,rs4695719,rs7664085,rs11931753,rs12511706,rs6835800,rs17461319,rs10024393,rs6447336,rs17653191,rs10938345,	44409980	44463404	CAAAGATCAGC	0.023	18.0 : 331.3, 0.0 : 428.0	0.052, 0.000	22.579	2.0165e-06
chr4	rs6844977,rs4864471,rs7685317,rs12650358,rs6826933,rs1002824,	54423223	54445980	CTGATA	0.078	7.0 : 343.0, 53.9 : 374.1	0.020, 0.126	29.951	4.4314e-08
chr4	rs6844977,rs4864471,rs7685317,rs12650358,rs6826933,rs1002824,	54423223	54445980	CGGATA	0.033	25.8 : 324.2, 0.0 : 428.0	0.074, 0.000	32.62	1.1205e-08
chr4	rs890206,rs1559715,rs17084040,rs718454,rs12506783,rs7678144,	55063358	55102425	GGGCTC	0.144	23.8 : 324.2, 87.9 : 340.1	0.068, 0.205	29.254	6.3501e-08
chr4	rs890206,rs1559715,rs17084040,rs718454,rs12506783,rs7678144,	55063358	55102425	GGGCTT	0.074	57.2 : 290.8, 0.1 : 427.9	0.164, 0.000	75.677	3.3414e-18
chr4	rs2079916,rs13131244,rs17579638,rs17087693,	58072932	58076316	AAGG	0.242	25.9 : 324.1, 162.1 : 265.9	0.074, 0.379	97.531	5.3024e-23
chr4	rs2079916,rs13131244,rs17579638,rs17087693,	58072932	58076316	GAGG	0.127	98.5 : 251.5, 0.0 : 428.0	0.281, 0.000	137.836	7.915e-32
chr4	rs1546511,rs4860350,	61327179	61336124	CA	0.041	29.5 : 318.5, 2.2 : 425.8	0.085, 0.005	30.985	2.6001e-08
chr4	rs6848817,rs6854652,rs13151434,rs13105942,rs4241595,rs10050141,rs6810716,	77446681	77452151	ACGGGAC	0.076	8.3 : 341.7, 51.0 : 377.0	0.024, 0.119	24.959	5.8554e-07
chr4	rs6848817,rs6854652,rs13151434,rs13105942,rs4241595,rs10050141,rs6810716,	77446681	77452151	ACGGGGC	0.034	26.6 : 323.4, 0.0 : 428.0	0.076, 0.000	33.614	6.7195e-09
chr4	rs10516167,rs6829211,	4548477	4550632	CA	0.596	256.4 : 91.6, 205.7 : 222.3	0.737, 0.481	52.234	4.9275e-13
chr4	rs10516167,rs6829211,	4548477	4550632	CC	0.204	27.6 : 320.4, 131.0 : 297.0	0.079, 0.306	60.709	6.618e-15
chr4	rs6446507,rs11938118,rs4689462,rs4689011,rs4689465,rs11946417,rs4234751,rs7654321,rs4505896,rs4689469,rs4076293,rs10937739,	6467319	6509412	GGTACGGGGCAT	0.101	13.3 : 336.7, 65.0 : 363.0	0.038, 0.152	27.626	1.472e-07
chr4	rs6446507,rs11938118,rs4689462,rs4689011,rs4689465,rs11946417,rs4234751,rs7654321,rs4505896,rs4689469,rs4076293,rs10937739,	6467319	6509412	GGTACGAGGCAT	0.043	33.7 : 316.2, 0.0 : 428.0	0.096, 0.000	43.102	5.1949e-11
chr4	rs7378101,rs16835121,rs12643997,rs11945234,	7113986	7121014	GACA	0.075	9.3 : 340.7, 49.1 : 378.9	0.027, 0.115	21.567	3.4171e-06
chr4	rs11935979,rs4346635,rs17004941,rs7678081,rs1601513,rs5019005,rs1486021,rs13152520,rs1385890,rs10025495,	81472341	81540089	TGTGTACCGG	0.028	21.8 : 327.2, 0.0 : 428.0	0.062, 0.000	27.488	1.5809e-07
chr4	rs12500897,rs993380,rs6830953,rs4693482,rs1112035,rs10030631,	83576973	83596745	AACGCC	0.108	57.0 : 291.0, 27.1 : 400.9	0.164, 0.063	20.016	7.6817e-06
chr4	rs11734158,rs17006888,rs1458640,rs3733329,rs17006925,rs1379974,rs1379975,rs17355391,rs7688664,rs4518236,rs2868793,rs2868795,rs6535489,rs781430,rs710843,rs781429,rs4693094,	84498219	84548784	TCGCAAAAGCTCAGGAC	0.229	31.9 : 315.1, 145.9 : 280.1	0.092, 0.342	67.771	1.836e-16
chr4	rs11734158,rs17006888,rs1458640,rs3733329,rs17006925,rs1379974,rs1379975,rs17355391,rs7688664,rs4518236,rs2868793,rs2868795,rs6535489,rs781430,rs710843,rs781429,rs4693094,	84498219	84548784	TCGCAAGAGCTCAGGAC	0.122	95.0 : 252.0, 0.0 : 426.0	0.274, 0.000	132.958	9.2363e-31
chr4	rs7654426,rs392112,rs11932123,rs433657,rs434193,rs6842681,rs425196,rs416035,rs432755,rs9683503,rs375432,rs407430,rs400023,rs585787,rs7677145,rs380632,rs342944,rs342943,rs17010038,rs6817801,	86236934	86268007	CAGGCAAGGCGGGCAGGACT	0.181	23.7 : 321.2, 116.0 : 310.0	0.069, 0.272	53.177	3.0488e-13
chr4	rs7654426,rs392112,rs11932123,rs433657,rs434193,rs6842681,rs425196,rs416035,rs432755,rs9683503,rs375432,rs407430,rs400023,rs585787,rs7677145,rs380632,rs342944,rs342943,rs17010038,rs6817801,	86236934	86268007	CAGGCAAGGCGGGCAGAACT	0.154	97.2 : 247.8, 22.0 : 404.0	0.282, 0.052	77.226	1.5245e-18
chr4	rs6838659,rs4640633,	87417291	87424339	GC	0.042	32.7 : 317.3, 0.3 : 427.7	0.093, 0.001	40.687	1.7864e-10
chr4	rs2622629,rs7682521,rs7658584,rs1481014,rs1481017,rs2127863,	89094064	89111468	TGAATC	0.144	21.7 : 328.3, 90.5 : 337.5	0.062, 0.211	34.794	3.6654e-09
chr4	rs2622629,rs7682521,rs7658584,rs1481014,rs1481017,rs2127863,	89094064	89111468	TGACTC	0.046	36.0 : 314.0, 0.0 : 428.0	0.103, 0.000	46.105	1.1208e-11
chr4	rs2305934,rs17014666,rs17014672,rs17014677,rs9991039,rs17014687,rs922026,	89744242	89789067	CCTCAAA	0.067	7.6 : 342.2, 44.4 : 383.0	0.022, 0.104	20.762	5.1999e-06
chr4	rs2043653,rs6532584,rs1436546,rs1836899,rs10019259,rs17473405,rs6814855,rs13107501,rs17024738,rs17409100,rs16996519,rs7677817,rs9684694,rs17024826,rs1436536,rs12640523,rs17024857,	96741786	96778137	CTGGCTCTCCATGTTAT	0.387	100.7 : 249.3, 200.6 : 226.3	0.288, 0.470	26.919	2.1217e-07
chr4	rs2043653,rs6532584,rs1436546,rs1836899,rs10019259,rs17473405,rs6814855,rs13107501,rs17024738,rs17409100,rs16996519,rs7677817,rs9684694,rs17024826,rs1436536,rs12640523,rs17024857,	96741786	96778137	CTGGCTCTCCATGTGAT	0.092	70.3 : 279.7, 1.4 : 425.6	0.201, 0.003	89.774	2.6698e-21
chr4	rs9991263,rs733322,rs1012953,rs2903086,rs17026232,rs2158384,rs10006108,rs17026245,rs981544,rs1018950,rs1018951,rs17026257,	97907023	97934918	AGCGAACTCTAT	0.14	19.1 : 328.9, 89.8 : 338.2	0.055, 0.210	38.246	6.2351e-10
chr4	rs9991263,rs733322,rs1012953,rs2903086,rs17026232,rs2158384,rs10006108,rs17026245,rs981544,rs1018950,rs1018951,rs17026257,	97907023	97934918	AGCTAACTCTAT	0.074	53.1 : 294.9, 4.2 : 423.8	0.153, 0.010	57.133	4.0725e-14
chr4	rs1869458,rs2851275,rs2924580,rs2851255,rs6532795,rs6532796,rs3828541,rs2602891,rs2851253,rs1042365,rs2851248,rs2851247,rs2851246,rs2602896,rs34936974,rs29001203,rs6855482,rs6532800,rs7694844,rs17218560,rs17817958,rs13110176,rs13110764,	100024728	100062466	CACCTAACTTTGTAACTCTGTGA	0.18	15.8 : 332.2, 124.0 : 304.0	0.045, 0.290	77.667	1.2196e-18
chr4	rs1869458,rs2851275,rs2924580,rs2851255,rs6532795,rs6532796,rs3828541,rs2602891,rs2851253,rs1042365,rs2851248,rs2851247,rs2851246,rs2602896,rs34936974,rs29001203,rs6855482,rs6532800,rs7694844,rs17218560,rs17817958,rs13110176,rs13110764,	100024728	100062466	CACCTAATTTTGTAACTCTGTGA	0.083	64.2 : 283.8, 0.0 : 428.0	0.185, 0.000	86.143	1.6737e-20
chr4	rs13145277,rs1042026,rs17033,rs13133908,rs1693457,rs4147536,	100218435	100239112	ATTTCA	0.168	82.0 : 268.0, 49.0 : 379.0	0.234, 0.114	19.71	9.0117e-06
chr4	rs17044897,rs6855396,rs5022543,rs17044925,rs11723518,rs17607420,rs7695659,rs6828678,rs6829775,rs7684808,rs7685179,rs4364265,rs4626206,rs10011263,rs11728431,	113664483	113741001	GACGGGACCCGCAGA	0.212	24.4 : 319.6, 139.0 : 289.0	0.071, 0.325	73.622	9.4592e-18
chr4	rs17044897,rs6855396,rs5022543,rs17044925,rs11723518,rs17607420,rs7695659,rs6828678,rs6829775,rs7684808,rs7685179,rs4364265,rs4626206,rs10011263,rs11728431,	113664483	113741001	GACGGGACTCGCAGA	0.1	77.6 : 266.4, 0.0 : 428.0	0.226, 0.000	107.313	3.8004e-25
chr4	rs17045462,rs11098185,	113967942	113968208	TC	0.754	294.9 : 55.1, 292.1 : 135.9	0.843, 0.682	26.688	2.391e-07
chr4	rs17045462,rs11098185,	113967942	113968208	TT	0.166	21.1 : 328.9, 107.9 : 320.1	0.060, 0.252	51.289	7.9718e-13
chr4	rs766028,rs1940336,rs4479725,rs2155516,rs1940321,rs1940320,rs1940319,	116070384	116083584	GGATGCA	0.201	28.2 : 319.8, 128.0 : 300.0	0.081, 0.299	56.756	4.9336e-14
chr4	rs766028,rs1940336,rs4479725,rs2155516,rs1940321,rs1940320,rs1940319,	116070384	116083584	GGAGGCA	0.097	74.1 : 273.9, 1.0 : 427.0	0.213, 0.002	97.42	5.6065e-23
chr4	rs10019567,rs1352576,rs6534043,rs2635296,rs17862966,	118519506	118532889	CGGGC	0.159	28.1 : 321.9, 96.0 : 332.0	0.080, 0.224	29.855	4.6568e-08
chr4	rs10019567,rs1352576,rs6534043,rs2635296,rs17862966,	118519506	118532889	TGGGC	0.121	83.0 : 267.0, 11.0 : 417.0	0.237, 0.026	81.048	2.2029e-19
chr4	rs2389869,rs17358860,rs1987179,rs10518335,	120517491	120522172	CATT	0.138	15.3 : 334.7, 91.9 : 336.1	0.044, 0.215	47.487	5.5357e-12
chr4	rs2389869,rs17358860,rs1987179,rs10518335,	120517491	120522172	CATC	0.052	39.2 : 310.8, 1.0 : 427.0	0.112, 0.002	47.296	6.1041e-12
chr4	rs10470722,rs13114336,rs10002854,rs744356,rs744355,	7518511	7523364	CGCTT	0.399	187.8 : 162.2, 122.3 : 305.7	0.537, 0.286	50.474	1.2074e-12
chr4	rs10470722,rs13114336,rs10002854,rs744356,rs744355,	7518511	7523364	CGCTC	0.208	25.4 : 324.6, 136.8 : 291.2	0.072, 0.320	71.315	3.0454e-17
chr4	rs6838261,rs12642344,rs4689803,rs10937844,	7625412	7625979	CCAC	0.202	23.0 : 327.0, 134.0 : 294.0	0.066, 0.313	73.185	1.1808e-17
chr4	rs17203661,rs13146859,rs3103080,rs6850810,rs16842483,rs3103082,rs11727986,rs16842486,rs3115401,rs3103091,	8527263	8538981	GGGGACCCTC	0.206	25.0 : 325.0, 135.6 : 292.4	0.071, 0.317	70.872	3.8124e-17
chr4	rs17203661,rs13146859,rs3103080,rs6850810,rs16842483,rs3103082,rs11727986,rs16842486,rs3115401,rs3103091,	8527263	8538981	GGGGACCTTC	0.107	83.5 : 266.5, 0.1 : 427.9	0.239, 0.000	114.079	1.2523e-26
chr4	rs6817255,rs11098653,rs13130390,rs9995034,rs11098654,rs1405487,	122902923	122923688	GTACCA	0.248	140.7 : 205.3, 51.0 : 375.0	0.407, 0.120	84.184	4.5089e-20
chr4	rs6817255,rs11098653,rs13130390,rs9995034,rs11098654,rs1405487,	122902923	122923688	GTGCCA	0.219	33.3 : 312.7, 136.0 : 290.0	0.096, 0.319	55.464	9.5186e-14
chr4	rs1948435,rs17050894,rs1873867,rs7690486,rs7690678,rs12504035,	131112576	131121249	TCCCTG	0.274	123.7 : 226.3, 88.7 : 337.3	0.353, 0.208	20.366	6.3964e-06
chr4	rs1948435,rs17050894,rs1873867,rs7690486,rs7690678,rs12504035,	131112576	131121249	TCCCTA	0.088	12.5 : 337.5, 55.7 : 370.3	0.036, 0.131	21.589	3.3771e-06
chr4	rs2636669,rs2636670,rs2636671,rs16998530,rs3756121,rs6811427,rs10519642,rs2635429,	143233356	143243556	CGGAGTGC	0.04	30.8 : 319.2, 0.0 : 428.0	0.088, 0.000	39.207	3.8122e-10
chr4	rs2017146,rs2008423,rs1443190,rs745719,rs7437824,rs10857397,rs1017527,rs10012488,rs13149611,rs12502920,rs10006418,rs10000770,rs978361,	143538179	143618753	CTAGTGTCCCACG	0.131	17.7 : 328.3, 83.9 : 344.1	0.051, 0.196	35.3	2.8256e-09
chr4	rs2017146,rs2008423,rs1443190,rs745719,rs7437824,rs10857397,rs1017527,rs10012488,rs13149611,rs12502920,rs10006418,rs10000770,rs978361,	143538179	143618753	CCAGTGTCCCACG	0.047	36.3 : 309.7, 0.0 : 428.0	0.105, 0.000	47.115	6.693e-12
chr4	rs3805257,rs3805256,rs11736775,rs2055730,rs1510880,rs6828800,rs9991495,rs3828513,rs3792652,rs7680959,rs13123498,	144282224	144316247	CTCGAGATCTT	0.213	25.9 : 323.1, 140.0 : 288.0	0.074, 0.327	73.302	1.1125e-17
chr4	rs3805257,rs3805256,rs11736775,rs2055730,rs1510880,rs6828800,rs9991495,rs3828513,rs3792652,rs7680959,rs13123498,	144282224	144316247	CTCTAGATCTT	0.125	96.1 : 252.9, 1.0 : 427.0	0.275, 0.002	131.1	2.3549e-30
chr4	rs2719340,rs6817612,rs11100859,	145359132	145410152	GAC	0.171	96.0 : 254.0, 37.2 : 390.8	0.274, 0.087	47.696	4.9759e-12
chr4	rs2719340,rs6817612,rs11100859,	145359132	145410152	TAC	0.157	22.0 : 328.0, 99.8 : 328.2	0.063, 0.233	42.36	7.5924e-11
chr4	rs6828493,rs4835564,	150167413	150167697	TA	0.174	23.1 : 320.9, 111.0 : 317.0	0.067, 0.259	49.146	2.3761e-12
chr4	rs17488863,rs1503713,rs17624758,rs17686774,rs1910462,rs1032823,rs1553427,rs4835587,	150357716	150440015	ACCAATTA	0.1	10.2 : 339.8, 68.0 : 360.0	0.029, 0.159	35.936	2.0396e-09
chr4	rs17488863,rs1503713,rs17624758,rs17686774,rs1910462,rs1032823,rs1553427,rs4835587,	150357716	150440015	ACTAATTA	0.048	37.3 : 312.7, 0.0 : 428.0	0.107, 0.000	47.901	4.4836e-12
chr4	rs10010954,rs6535731,rs11945847,rs7657948,rs17504359,rs17504366,rs17504373,rs952097,rs41386148,rs12499470,rs4370117,rs11936646,	151245454	151348200	CATGCATCCACG	0.029	21.9 : 326.1, 1.0 : 427.0	0.063, 0.002	24.579	7.1334e-07
chr4	rs9997649,rs17028529,rs11099841,rs4696313,rs11724208,rs17028543,rs10029800,rs17028563,rs13102624,rs7681486,rs6852045,rs1318845,	152987444	153001662	CCACGTCAGCAT	0.031	24.0 : 326.0, 0.0 : 428.0	0.069, 0.000	30.261	3.7757e-08
chr4	rs2056168,rs10027671,	153977593	153977828	AG	0.097	12.6 : 329.4, 62.0 : 366.0	0.037, 0.145	25.35	4.7812e-07
chr4	rs10031537,rs7375984,rs7375994,rs1492458,	163061844	163066914	TATG	0.13	16.5 : 333.5, 85.0 : 343.0	0.047, 0.199	38.988	4.2647e-10
chr4	rs10031537,rs7375984,rs7375994,rs1492458,	163061844	163066914	TCTG	0.109	59.5 : 290.5, 25.6 : 402.4	0.170, 0.060	23.967	9.8013e-07
chr4	rs7690929,rs11730375,	168621364	168626439	AC	0.042	28.0 : 322.0, 4.5 : 423.5	0.080, 0.011	23.237	1.4321e-06
chr4	rs10022002,rs2319900,rs17613517,rs10001414,rs4269143,rs13142882,rs7668720,rs4458418,rs17054359,	169484212	169500166	ACAATCGGG	0.069	7.5 : 341.5, 45.9 : 382.1	0.022, 0.107	22.07	2.6282e-06
chr4	rs10022002,rs2319900,rs17613517,rs10001414,rs4269143,rs13142882,rs7668720,rs4458418,rs17054359,	169484212	169500166	ACAATCAGG	0.04	30.7 : 318.3, 0.4 : 427.6	0.088, 0.001	37.874	7.545e-10
chr4	rs309705,rs17063181,rs170139,	177427340	177429413	TTG	0.045	33.0 : 317.0, 2.1 : 425.9	0.094, 0.005	35.605	2.4164e-09
chr4	rs4527434,rs965142,	177579211	177582371	TA	0.554	237.5 : 112.5, 193.3 : 234.7	0.679, 0.452	40.2	2.2928e-10
chr4	rs4527434,rs965142,	177579211	177582371	CA	0.214	28.5 : 321.5, 138.2 : 289.8	0.081, 0.323	66.791	3.0194e-16
chr4	rs2574914,rs2574911,	177824076	177828117	CT	0.203	33.1 : 314.9, 124.8 : 303.2	0.095, 0.292	45.777	1.3252e-11
chr4	rs2574914,rs2574911,	177824076	177828117	TT	0.098	75.9 : 272.1, 0.2 : 427.8	0.218, 0.001	102.804	3.6993e-24
chr4	rs7695194,rs17071554,rs28437883,rs1836655,rs1435495,rs10866247,rs17198232,rs4861967,rs7672826,rs17198456,	182387603	182399965	GTAACACTAG	0.204	30.0 : 320.0, 128.8 : 299.2	0.086, 0.301	54.961	1.2295e-13
chr4	rs7695194,rs17071554,rs28437883,rs1836655,rs1435495,rs10866247,rs17198232,rs4861967,rs7672826,rs17198456,	182387603	182399965	GTAACACCAG	0.109	83.9 : 266.0, 0.5 : 427.5	0.240, 0.001	113.326	1.8311e-26
chr4	rs11941467,rs1473070,rs3814422,rs17291770,rs3814421,rs10520555,rs7678082,rs11930293,rs2175476,rs13126047,rs41457144,rs6852303,	184190233	184219882	GTGCTCCAGGCG	0.052	39.9 : 310.1, 0.2 : 427.8	0.114, 0.000	50.866	9.8902e-13
chr4	rs4282227,rs12054644,rs7684339,rs4422454,rs10018951,rs10021545,rs4401492,rs11931311,rs12642166,	184588121	184634741	CGCTCGGAA	0.562	165.9 : 184.1, 271.0 : 157.0	0.474, 0.633	19.778	8.6997e-06
chr4	rs2276915,rs2276914,rs2276912,rs4862650,rs4862653,rs2276920,rs1877321,	187072891	187079017	GGCGGGG	0.476	204.4 : 143.6, 164.0 : 262.0	0.587, 0.385	31.459	2.0374e-08
chr4	rs2276915,rs2276914,rs2276912,rs4862650,rs4862653,rs2276920,rs1877321,	187072891	187079017	GGCGGGA	0.182	24.1 : 323.9, 116.3 : 309.7	0.069, 0.273	53.516	2.5646e-13
chr4	rs9992973,rs10004892,	189872793	189872850	CC	0.105	62.2 : 287.8, 19.7 : 408.3	0.178, 0.046	35.394	2.6928e-09
chr4	rs17476670,rs16892141,rs16892143,rs2041671,rs2041672,rs2041673,rs13144428,rs41417147,rs9996452,rs16892152,rs17476879,rs1468735,rs34831330,rs11932730,rs6449146,rs6449150,rs11728037,	15548311	15594898	CGGTACCCCATATTGGT	0.086	12.1 : 337.9, 54.4 : 373.0	0.035, 0.127	21.171	4.2002e-06
chr4	rs17476670,rs16892141,rs16892143,rs2041671,rs2041672,rs2041673,rs13144428,rs41417147,rs9996452,rs16892152,rs17476879,rs1468735,rs34831330,rs11932730,rs6449146,rs6449150,rs11728037,	15548311	15594898	TGATGTCTGACCCTACT	0.043	33.8 : 316.2, 0.0 : 427.4	0.097, 0.000	43.202	4.936e-11
chr4	rs4698629,rs12648232,	17608884	17612537	GA	0.074	46.1 : 303.9, 11.2 : 416.8	0.132, 0.026	31.503	1.9918e-08
chr4	rs11934728,rs7681205,rs2320289,rs7673064,rs1847400,rs1503886,rs1039539,rs11941617,	18147151	18180311	TAAGGTGG	0.189	91.8 : 258.2, 55.3 : 372.7	0.262, 0.129	22.206	2.4492e-06
chr4	rs11934728,rs7681205,rs2320289,rs7673064,rs1847400,rs1503886,rs1039539,rs11941617,	18147151	18180311	TACGGTGG	0.138	19.4 : 330.6, 88.0 : 340.0	0.055, 0.206	36.541	1.4948e-09
chr4	rs2324241,rs10517030,rs10020457,rs2324237,rs10517031,rs10517032,rs16874420,	23955518	23970039	AAGAACC	0.054	41.4 : 306.6, 0.2 : 427.8	0.119, 0.000	53.231	2.965e-13
chr4	rs7680809,rs4269165,rs744790,	24413937	24416173	CTT	0.076	10.3 : 339.7, 49.0 : 379.0	0.030, 0.114	19.724	8.9466e-06
chr4	rs11943001,rs1122594,rs41421648,rs11721701,rs7680589,rs7656118,	24910944	24924613	TTTCTC	0.094	12.9 : 337.1, 60.0 : 368.0	0.037, 0.140	24.168	8.8305e-07
chr4	rs11943001,rs1122594,rs41421648,rs11721701,rs7680589,rs7656118,	24910944	24924613	TCTCTC	0.03	23.1 : 326.9, 0.0 : 428.0	0.066, 0.000	28.972	7.3421e-08
chr4	rs4692129,rs6833053,rs7672936,rs11737218,rs6855521,rs9998368,rs4692132,rs4129747,rs12644073,rs13108758,rs9654110,rs12641141,	26866711	26913191	CATTCTGGTAGC	0.14	21.3 : 326.1, 87.0 : 339.0	0.061, 0.204	32.462	1.2154e-08
chr4	rs4692129,rs6833053,rs7672936,rs11737218,rs6855521,rs9998368,rs4692132,rs4129747,rs12644073,rs13108758,rs9654110,rs12641141,	26866711	26913191	CGTTCTGGTAGC	0.09	69.7 : 277.7, 0.0 : 426.0	0.201, 0.000	93.947	3.2403e-22
chr4	rs1488281,rs13145580,rs1906523,rs7689900,rs6848074,rs16879115,	27269408	27281598	ACTAAA	0.05	33.6 : 316.4, 5.5 : 422.5	0.096, 0.013	27.802	1.3436e-07
chr4	rs6824412,rs6824459,rs6824779,rs6850823,rs1405670,	28097896	28098551	CACTG	0.142	22.7 : 327.3, 87.5 : 340.5	0.065, 0.204	30.92	2.6893e-08
chr4	rs6824412,rs6824459,rs6824779,rs6850823,rs1405670,	28097896	28098551	CATTG	0.051	40.0 : 310.0, 0.0 : 428.0	0.114, 0.000	51.468	7.2779e-13
chr5	rs13158751,rs10071650,rs1428330,rs13171652,rs10461876,rs10461878,rs11739967,rs1428323,rs10940844,rs1593906,rs10940845,	29899483	29918701	CCTAACCGATC	0.105	15.7 : 331.2, 65.8 : 362.2	0.045, 0.154	23.988	9.6933e-07
chr5	rs13158751,rs10071650,rs1428330,rs13171652,rs10461876,rs10461878,rs11739967,rs1428323,rs10940844,rs1593906,rs10940845,	29899483	29918701	CCTGACCGATC	0.072	55.8 : 291.1, 0.2 : 427.8	0.161, 0.000	73.618	9.4805e-18
chr5	rs6874845,rs4867370,rs393323,rs400042,	31690559	31692876	GCTA	0.124	12.2 : 335.8, 84.0 : 344.0	0.035, 0.196	45.986	1.1911e-11
chr5	rs6874845,rs4867370,rs393323,rs400042,	31690559	31692876	GCTG	0.056	43.2 : 304.8, 0.0 : 428.0	0.124, 0.000	56.151	6.7112e-14
chr5	rs931809,rs11743722,rs6897645,rs12521501,rs10067626,rs2330881,	31909663	31916576	GCCTCC	0.03	22.5 : 325.5, 1.0 : 427.0	0.065, 0.002	25.344	4.7972e-07
chr5	rs10079889,rs7735691,rs11954821,rs13355979,	32975490	32984015	GCCG	0.16	26.5 : 323.5, 98.1 : 329.9	0.076, 0.229	33.732	6.3267e-09
chr5	rs10079889,rs7735691,rs11954821,rs13355979,	32975490	32984015	ACCG	0.16	91.3 : 258.7, 33.2 : 394.8	0.261, 0.078	48.196	3.8559e-12
chr5	rs2468526,rs2937551,rs2455258,rs2468523,	36515990	36521186	CAAC	0.172	91.4 : 256.6, 42.0 : 386.0	0.263, 0.098	36.538	1.4972e-09
chr5	rs2468526,rs2937551,rs2455258,rs2468523,	36515990	36521186	CGAC	0.141	22.5 : 325.5, 87.0 : 341.0	0.065, 0.203	30.369	3.572e-08
chr5	rs155377,rs3776534,rs11953280,rs187875,rs2542705,rs13354342,rs10064820,rs696758,rs13165067,	39309051	39332406	TCTACGGGT	0.225	28.1 : 321.9, 146.7 : 281.3	0.080, 0.343	76.19	2.5766e-18
chr5	rs155377,rs3776534,rs11953280,rs187875,rs2542705,rs13354342,rs10064820,rs696758,rs13165067,	39309051	39332406	TCTGCGGGT	0.109	83.7 : 266.3, 0.9 : 427.1	0.239, 0.002	111.656	4.2504e-26
chr5	rs663307,rs494462,rs679565,rs1833819,rs519481,rs660807,rs17194633,	39835496	39848638	ACTGAGG	0.167	18.5 : 331.5, 111.7 : 316.3	0.053, 0.261	59.862	1.0175e-14
chr5	rs663307,rs494462,rs679565,rs1833819,rs519481,rs660807,rs17194633,	39835496	39848638	AATGAGG	0.077	59.5 : 290.5, 0.1 : 427.9	0.170, 0.000	78.443	8.2349e-19
chr5	rs13186299,rs159547,	55455645	55459364	GG	0.617	268.1 : 81.9, 211.8 : 216.2	0.766, 0.495	59.896	9.998e-15
chr5	rs13186299,rs159547,	55455645	55459364	GT	0.228	32.9 : 317.1, 144.2 : 283.8	0.094, 0.337	64.637	9.0069e-16
chr5	rs2936190,rs1077183,rs7735570,rs2936193,rs1948651,rs4700319,rs1353747,rs1498606,rs10514871,rs17776777,rs1498609,rs17776825,	58318309	58344924	TGCTCCGCTATC	0.058	4.0 : 344.9, 40.9 : 387.0	0.012, 0.096	24.926	5.9569e-07
chr5	rs2936190,rs1077183,rs7735570,rs2936193,rs1948651,rs4700319,rs1353747,rs1498606,rs10514871,rs17776777,rs1498609,rs17776825,	58318309	58344924	TGCTCCTCTATC	0.043	29.3 : 319.5, 4.0 : 423.9	0.084, 0.009	26.09	3.2591e-07
chr5	rs17456510,rs17456587,rs2342074,rs4700437,rs4700440,rs17352975,rs16895276,rs4700441,	61094008	61107013	GCCTCTGT	0.042	27.7 : 320.3, 5.0 : 423.0	0.080, 0.012	21.847	2.9527e-06
chr5	rs185048,rs152191,rs16890744,rs17467162,rs17467190,rs153864,rs152185,rs168847,rs247245,rs247244,rs247237,rs153869,rs35010,rs1301064,rs26642,rs26624,rs39935,rs40290,rs6895112,rs17383748,rs32178,rs6881888,rs7722692,rs9291762,rs7737525,rs32170,rs32164,	61691963	61856156	CACTCGCTACAATTGATTACGCGGACT	0.035	27.6 : 320.4, 0.0 : 428.0	0.079, 0.000	35.189	2.9921e-09
chr5	rs10039512,rs10076002,	68143193	68154300	CG	0.23	29.4 : 312.6, 147.9 : 280.1	0.086, 0.345	72.327	1.8238e-17
chr5	rs10039512,rs10076002,	68143193	68154300	TG	0.131	99.4 : 242.6, 1.1 : 426.9	0.291, 0.003	138.806	4.8558e-32
chr5	rs13177288,rs17302774,rs17375040,rs12189145,rs6889892,rs10942927,	71506624	71524163	CTCCGT	0.24	28.4 : 321.6, 158.5 : 269.5	0.081, 0.370	88.296	5.637e-21
chr5	rs13177288,rs17302774,rs17375040,rs12189145,rs6889892,rs10942927,	71506624	71524163	CTTCGT	0.098	75.5 : 274.5, 0.4 : 427.6	0.216, 0.001	100.876	9.7942e-24
chr5	rs2931440,rs9637819,rs2973566,rs17553316,	73146222	73149116	GTGT	0.18	87.6 : 262.4, 52.4 : 375.6	0.250, 0.122	21.353	3.8199e-06
chr5	rs16884043,rs904759,rs6895045,rs6554987,rs11133891,rs11960490,rs1392466,rs1392469,rs10040260,	1736711	1749215	TGGCTGAGA	0.045	34.8 : 313.1, 0.0 : 428.0	0.100, 0.000	44.874	2.1014e-11
chr5	rs898061,rs13160269,rs454878,rs16867991,	2330979	2333103	TTCA	0.025	18.8 : 331.2, 1.0 : 427.0	0.054, 0.002	20.397	6.2923e-06
chr5	rs1441531,rs12657742,rs2044745,rs6886617,rs12652395,rs465705,	3121987	3126445	CAGGAG	0.087	57.6 : 290.4, 10.1 : 417.9	0.165, 0.024	48.552	3.2165e-12
chr5	rs645402,rs937219,rs2018939,rs903085,rs491716,rs473275,rs483632,rs484410,rs2459731,rs2452877,rs492724,rs576855,rs511907,rs825723,rs2457122,rs1703290,	4013641	4062706	CTTTTATACAGTAGTG	0.121	15.7 : 329.6, 78.0 : 350.0	0.046, 0.182	33.523	7.0418e-09
chr5	rs645402,rs937219,rs2018939,rs903085,rs491716,rs473275,rs483632,rs484410,rs2459731,rs2452877,rs492724,rs576855,rs511907,rs825723,rs2457122,rs1703290,	4013641	4062706	CTTTTATACAGTAGCG	0.064	49.3 : 296.1, 0.0 : 428.0	0.143, 0.000	65.2	6.7686e-16
chr5	rs7712142,rs6869909,rs10462547,	76160369	76164412	CGC	0.483	206.5 : 143.5, 169.0 : 259.0	0.590, 0.395	29.373	5.9692e-08
chr5	rs7712142,rs6869909,rs10462547,	76160369	76164412	TGC	0.125	16.5 : 333.5, 81.0 : 347.0	0.047, 0.189	35.493	2.5591e-09
chr5	rs10942819,rs6453303,rs17671389,rs9293712,rs10061629,rs9784696,rs6453304,rs11750661,	76656678	76672048	ACTCTTAG	0.112	10.9 : 339.1, 76.0 : 352.0	0.031, 0.178	41.571	1.1369e-10
chr5	rs10942819,rs6453303,rs17671389,rs9293712,rs10061629,rs9784696,rs6453304,rs11750661,	76656678	76672048	ACTCTTGG	0.061	47.5 : 302.5, 0.0 : 428.0	0.136, 0.000	61.794	3.8127e-15
chr5	rs6873309,rs4388193,rs12153651,rs12654530,rs9293729,rs11742673,rs12656439,rs7734286,rs10073475,rs10071880,rs9293731,rs7721185,rs4380631,rs7700603,rs10474531,rs10054454,	77461566	77560635	AGAGAGTTCGAGTCAC	0.192	25.3 : 321.7, 124.0 : 302.0	0.073, 0.291	58.324	2.223e-14
chr5	rs6873309,rs4388193,rs12153651,rs12654530,rs9293729,rs11742673,rs12656439,rs7734286,rs10073475,rs10071880,rs9293731,rs7721185,rs4380631,rs7700603,rs10474531,rs10054454,	77461566	77560635	AGAGAGTTCGAGTCCC	0.111	86.2 : 260.8, 0.0 : 426.0	0.248, 0.000	119.146	9.7276e-28
chr5	rs9687295,rs28326,rs42418,	78292839	78298158	AGC	0.121	17.8 : 332.2, 76.0 : 352.0	0.051, 0.178	29.195	6.5437e-08
chr5	rs1438738,rs2289290,rs10474608,rs10057542,rs2028270,	79421453	79424938	TGGTG	0.054	4.9 : 345.1, 36.7 : 391.3	0.014, 0.086	19.619	9.4517e-06
chr5	rs10067455,rs168569,rs357509,rs357508,rs358288,	87457922	87495504	TTTAG	0.037	28.7 : 319.3, 0.3 : 427.7	0.083, 0.001	35.618	2.4009e-09
chr5	rs4307110,rs10062992,rs10063003,rs7716140,rs13359033,rs13356282,rs4305655,rs6890681,rs7702542,	97478555	97500022	GGGCTCAAG	0.26	132.9 : 214.6, 69.8 : 357.9	0.382, 0.163	47.738	4.8707e-12
chr5	rs4307110,rs10062992,rs10063003,rs7716140,rs13359033,rs13356282,rs4305655,rs6890681,rs7702542,	97478555	97500022	AGGCTCAAG	0.179	22.6 : 324.9, 116.4 : 311.3	0.065, 0.272	55.96	7.3942e-14
chr5	rs681634,rs10515297,rs9285876,rs6594575,rs10053765,	98931151	98993932	ATACT	0.371	187.7 : 162.3, 101.0 : 327.0	0.536, 0.236	74.376	6.4562e-18
chr5	rs681634,rs10515297,rs9285876,rs6594575,rs10053765,	98931151	98993932	ATACC	0.284	37.3 : 312.7, 184.0 : 244.0	0.107, 0.430	98.858	2.7131e-23
chr5	rs6888499,rs6888673,rs6887568,rs2123810,rs4400165,rs7702767,rs4307128,rs11241276,rs2924599,rs17692255,rs17167325,rs7709951,rs3844092,rs3844091,rs17167343,rs4455602,rs1026666,rs2616293,rs2967110,rs2616305,rs13356795,rs6890629,	99169269	99243566	CTAACTGTCCCACAACCGTATA	0.096	11.4 : 337.2, 63.0 : 364.0	0.033, 0.148	29.194	6.5498e-08
chr5	rs6888499,rs6888673,rs6887568,rs2123810,rs4400165,rs7702767,rs4307128,rs11241276,rs2924599,rs17692255,rs17167325,rs7709951,rs3844092,rs3844091,rs17167343,rs4455602,rs1026666,rs2616293,rs2967110,rs2616305,rs13356795,rs6890629,	99169269	99243566	CTAACTGTCCCACAGCCGTATA	0.047	36.6 : 312.0, 0.0 : 427.0	0.105, 0.000	47.063	6.8733e-12
chr5	rs32282,rs10491363,rs282072,	99968045	99978638	ACA	0.253	126.5 : 223.5, 70.0 : 358.0	0.361, 0.164	39.888	2.6896e-10
chr5	rs32282,rs10491363,rs282072,	99968045	99978638	CCA	0.183	23.5 : 326.5, 119.0 : 309.0	0.067, 0.278	57.15	4.0378e-14
chr5	rs647343,rs2657459,rs451819,rs382946,rs442443,rs438126,rs888801,rs382964,rs401114,rs458256,rs462957,rs467186,rs258132,	102076550	102100856	TGACAAATTGTGT	0.25	35.7 : 310.3, 158.0 : 270.0	0.103, 0.369	72.157	1.9874e-17
chr5	rs647343,rs2657459,rs451819,rs382946,rs442443,rs438126,rs888801,rs382964,rs401114,rs458256,rs462957,rs467186,rs258132,	102076550	102100856	TGGCAAATTGTGT	0.107	83.2 : 262.8, 0.0 : 428.0	0.240, 0.000	115.28	6.8337e-27
chr5	rs324343,rs324341,rs1370190,rs750612,rs2304914,rs17157099,rs10053503,rs11242537,rs17157107,rs1443073,rs17430888,rs10078652,	104094519	104117697	GGCCTGTTCGCT	0.342	152.3 : 195.7, 113.0 : 314.9	0.438, 0.264	25.735	3.9157e-07
chr5	rs324343,rs324341,rs1370190,rs750612,rs2304914,rs17157099,rs10053503,rs11242537,rs17157107,rs1443073,rs17430888,rs10078652,	104094519	104117697	GGCCTGTTTGCT	0.113	16.6 : 331.3, 71.0 : 356.9	0.048, 0.166	26.746	2.32e-07
chr5	rs247547,rs247548,rs3851455,rs10054105,rs381463,rs388796,rs428987,rs382900,rs437265,	110897320	110917171	CACGCGAGT	0.118	13.9 : 336.1, 78.1 : 349.9	0.040, 0.183	37.745	8.0607e-10
chr5	rs247547,rs247548,rs3851455,rs10054105,rs381463,rs388796,rs428987,rs382900,rs437265,	110897320	110917171	CACTCGAGT	0.071	55.3 : 294.7, 0.0 : 428.0	0.158, 0.000	72.846	1.4017e-17
chr5	rs1457718,rs6887059,rs1457717,	110977602	110978403	GCC	0.033	23.7 : 326.3, 2.3 : 425.7	0.068, 0.005	23.076	1.5573e-06
chr5	rs1472623,rs154763,rs10069142,rs731649,rs152396,rs152395,rs249487,rs185119,	115108261	115118784	CAACATTA	0.301	147.1 : 202.9, 86.8 : 341.2	0.420, 0.203	43.324	4.6383e-11
chr5	rs1472623,rs154763,rs10069142,rs731649,rs152396,rs152395,rs249487,rs185119,	115108261	115118784	CAACACTA	0.214	29.5 : 320.5, 137.0 : 291.0	0.084, 0.320	63.594	1.5292e-15
chr5	rs6894118,rs2578552,rs3098377,rs2918261,	5432892	5475612	GAAC	0.195	24.2 : 325.8, 127.5 : 300.5	0.069, 0.298	64.138	1.1597e-15
chr5	rs6894118,rs2578552,rs3098377,rs2918261,	5432892	5475612	GGAC	0.111	85.7 : 264.3, 0.5 : 427.5	0.245, 0.001	116.019	4.7082e-27
chr5	rs1457120,rs13155893,rs2914758,rs2914757,rs2914756,rs2964733,	6252929	6260376	CACTGT	0.08	10.0 : 340.0, 52.0 : 376.0	0.029, 0.121	22.687	1.9069e-06
chr5	rs12055146,rs7709933,	119132685	119145275	GC	0.677	288.5 : 61.5, 238.0 : 190.0	0.824, 0.556	63.222	1.8469e-15
chr5	rs12055146,rs7709933,	119132685	119145275	GT	0.258	34.5 : 315.5, 166.5 : 261.5	0.099, 0.389	84.704	3.4652e-20
chr5	rs6882015,rs10063061,	125937190	125943743	GC	0.06	46.0 : 304.0, 0.4 : 427.6	0.131, 0.001	58.586	1.946e-14
chr5	rs17764136,rs7737835,rs791076,rs791075,	126988749	126990589	AGGG	0.193	92.6 : 257.4, 57.7 : 370.3	0.264, 0.135	20.782	5.1476e-06
chr5	rs40972,rs3853513,rs30671,rs25821,rs25820,rs6896924,rs9327530,rs30669,rs25806,rs439604,rs13436218,rs30665,rs30664,rs2107329,rs30656,rs30651,rs30650,rs30645,rs39589,rs431265,rs1634964,rs30642,	128987225	129018092	CAGTTAGCAAGGGCACCTTGAT	0.026	19.5 : 325.7, 0.7 : 425.3	0.057, 0.002	22.457	2.1493e-06
chr5	rs803222,rs2525485,rs10038027,rs3798128,rs739863,rs10479013,rs12653694,rs17691584,	132208468	132284251	TCTAAGGC	0.096	14.3 : 331.7, 60.1 : 367.9	0.041, 0.140	21.592	3.3719e-06
chr5	rs803222,rs2525485,rs10038027,rs3798128,rs739863,rs10479013,rs12653694,rs17691584,	132208468	132284251	TCTAAGGA	0.058	44.9 : 301.1, 0.2 : 427.8	0.130, 0.000	58.401	2.1375e-14
chr5	rs6596164,rs2869178,	133265978	133268881	CC	0.576	243.1 : 106.9, 205.2 : 222.8	0.695, 0.479	36.548	1.4896e-09
chr5	rs6596164,rs2869178,	133265978	133268881	CT	0.203	25.3 : 324.7, 133.0 : 295.0	0.072, 0.311	67.527	2.0779e-16
chr5	rs7736962,rs4976373,rs7727634,	135764923	135771457	CTC	0.154	26.3 : 323.7, 93.4 : 334.6	0.075, 0.218	30.286	3.7277e-08
chr5	rs7736962,rs4976373,rs7727634,	135764923	135771457	ATC	0.069	50.7 : 299.3, 2.6 : 425.4	0.145, 0.006	58.084	2.5118e-14
chr5	rs13171173,rs17286171,rs160401,rs160400,rs160399,rs825669,rs311596,rs1651358,rs160405,rs160404,rs825672,rs825747,rs906695,rs17207681,rs1828187,rs10043478,rs288018,rs288016,	138042464	138194988	TCCTGTTAGGTGCACGGC	0.174	26.0 : 317.7, 109.0 : 319.0	0.076, 0.255	42.333	7.6973e-11
chr5	rs13171173,rs17286171,rs160401,rs160400,rs160399,rs825669,rs311596,rs1651358,rs160405,rs160404,rs825672,rs825747,rs906695,rs17207681,rs1828187,rs10043478,rs288018,rs288016,	138042464	138194988	TCCTGTTAGGTGCACGAC	0.101	78.0 : 265.7, 0.0 : 428.0	0.227, 0.000	108.006	2.6795e-25
chr5	rs11744283,rs288033,rs288029,rs288028,rs10515504,rs176382,rs10038162,rs13177415,rs9327829,rs11749163,rs17031,rs3763016,rs9942422,rs13181830,rs6878910,	138209404	138281261	GCCCGCAATGAGCTG	0.16	80.5 : 260.3, 42.4 : 383.5	0.236, 0.100	26.223	3.0425e-07
chr5	rs11744283,rs288033,rs288029,rs288028,rs10515504,rs176382,rs10038162,rs13177415,rs9327829,rs11749163,rs17031,rs3763016,rs9942422,rs13181830,rs6878910,	138209404	138281261	GCCCGCAATGAGCTA	0.091	12.7 : 328.1, 57.0 : 369.0	0.037, 0.134	21.316	3.8937e-06
chr5	rs34463305,rs17691814,rs17691826,rs17702773,rs454221,rs967008,rs6870605,rs165442,rs165477,rs165475,rs149112,rs358093,rs17702888,rs9324962,	143904275	143961456	ATGCACTTAACCTG	0.142	22.8 : 325.2, 87.5 : 340.5	0.065, 0.204	30.456	3.4159e-08
chr5	rs34463305,rs17691814,rs17691826,rs17702773,rs454221,rs967008,rs6870605,rs165442,rs165477,rs165475,rs149112,rs358093,rs17702888,rs9324962,	143904275	143961456	ATGCACTTGACCTG	0.064	49.1 : 298.9, 0.5 : 427.5	0.141, 0.001	62.884	2.1925e-15
chr5	rs7723698,rs17796864,rs2024055,rs41338847,rs10491259,rs12188581,rs2962544,rs12187913,rs34170515,rs17492851,rs17492893,rs17427286,rs3749994,rs2895647,rs13153675,rs17428570,rs2962511,rs9918101,	145453133	145577491	GTACTAGTCCGAGGCCTG	0.151	19.0 : 328.3, 98.0 : 330.0	0.055, 0.229	45.457	1.5604e-11
chr5	rs7723698,rs17796864,rs2024055,rs41338847,rs10491259,rs12188581,rs2962544,rs12187913,rs34170515,rs17492851,rs17492893,rs17427286,rs3749994,rs2895647,rs13153675,rs17428570,rs2962511,rs9918101,	145453133	145577491	GTACTAGTCCGAAGCCTG	0.088	68.0 : 279.2, 0.0 : 428.0	0.196, 0.000	91.882	9.1987e-22
chr5	rs4705021,rs30949,	146554431	146554649	GG	0.439	205.3 : 144.7, 136.3 : 291.7	0.587, 0.318	56.243	6.4036e-14
chr5	rs4705021,rs30949,	146554431	146554649	GA	0.238	32.0 : 318.0, 153.0 : 275.0	0.091, 0.357	75.266	4.1137e-18
chr5	rs7703421,rs7707321,rs7719610,rs246497,rs246492,rs192192,rs185017,	150700019	150724113	CCGCCGT	0.054	32.9 : 315.1, 8.9 : 419.1	0.094, 0.021	20.412	6.2432e-06
chr5	rs6886088,rs17113985,rs4958608,rs17493476,rs7731686,rs17578068,rs6867434,rs17578145,rs1036605,rs1371063,rs2043847,rs17494099,	152460791	152500023	TGAGAAGAACCG	0.094	7.5 : 340.5, 65.4 : 361.6	0.022, 0.153	38.913	4.4308e-10
chr5	rs6886088,rs17113985,rs4958608,rs17493476,rs7731686,rs17578068,rs6867434,rs17578145,rs1036605,rs1371063,rs2043847,rs17494099,	152460791	152500023	CGAGAAGAACCG	0.056	39.9 : 308.1, 3.2 : 423.8	0.115, 0.008	41.892	9.6444e-11
chr5	rs6867552,rs16880072,rs6893114,rs16880088,rs11738766,rs12521845,rs4702534,	8211892	8215439	TCTCACC	0.041	30.8 : 319.2, 1.0 : 427.0	0.088, 0.002	36.012	1.961e-09
chr5	rs10062083,rs922548,rs17238371,rs13359124,rs12519207,rs6876019,rs6555593,rs983856,rs6863413,rs16882096,rs12189232,rs984425,rs899575,rs899576,rs886511,	9130973	9155728	AAAACAAGTCATGAC	0.147	14.5 : 331.5, 99.9 : 328.1	0.042, 0.233	55.73	8.3135e-14
chr5	rs10062083,rs922548,rs17238371,rs13359124,rs12519207,rs6876019,rs6555593,rs983856,rs6863413,rs16882096,rs12189232,rs984425,rs899575,rs899576,rs886511,	9130973	9155728	AAAACAAGTCATGCC	0.066	51.3 : 294.7, 0.0 : 428.0	0.148, 0.000	68.004	1.6317e-16
chr5	rs7728721,rs11750888,	157346367	157347103	GC	0.137	17.1 : 330.9, 89.0 : 339.0	0.049, 0.208	40.998	1.5237e-10
chr5	rs6878113,rs1022793,rs7716011,rs13182707,	157523627	157526367	GTTA	0.103	13.4 : 336.6, 66.4 : 361.6	0.038, 0.155	28.54	9.1786e-08
chr5	rs17713494,rs1368298,rs1345610,rs31862,rs17714087,rs1549883,rs17641627,rs12651861,rs10043333,rs7720275,rs4704963,rs17056278,rs10515772,rs10061900,rs17714824,rs12652435,	158203512	158254440	GGCCCCGTCCTCTTGG	0.085	10.4 : 337.5, 56.0 : 371.9	0.030, 0.131	25.001	5.7292e-07
chr5	rs17713494,rs1368298,rs1345610,rs31862,rs17714087,rs1549883,rs17641627,rs12651861,rs10043333,rs7720275,rs4704963,rs17056278,rs10515772,rs10061900,rs17714824,rs12652435,	158203512	158254440	GGCCCCGTCCTCCTGG	0.021	16.6 : 331.3, 0.0 : 427.9	0.048, 0.000	20.847	4.9737e-06
chr5	rs1895330,rs17057882,	159923720	159926960	CA	0.146	17.2 : 322.8, 95.0 : 333.0	0.051, 0.222	44.57	2.4537e-11
chr5	rs10515845,rs12186978,rs11739734,rs4921220,rs4921474,rs4566832,	162272032	162297896	GGTAAG	0.106	13.4 : 336.6, 69.0 : 359.0	0.038, 0.161	30.697	3.016e-08
chr5	rs10515845,rs12186978,rs11739734,rs4921220,rs4921474,rs4566832,	162272032	162297896	GGCAAG	0.083	54.8 : 295.2, 10.1 : 417.9	0.157, 0.024	44.616	2.3976e-11
chr5	rs17062223,rs516512,rs669427,rs13328108,	163137043	163139585	CAGA	0.086	9.8 : 340.2, 57.0 : 371.0	0.028, 0.133	27.088	1.9443e-07
chr5	rs10035359,rs10475853,rs11742502,rs278012,rs175874,rs278016,rs1903110,rs172137,rs11738133,rs3101178,rs12517217,rs11134465,rs13156584,rs17068860,	167002401	167051620	CGCTTACGCGCGCA	0.027	20.8 : 329.2, 0.0 : 427.5	0.060, 0.000	26.14	3.1757e-07
chr5	rs12522956,rs749235,rs17632741,	167741777	167743909	GAA	0.134	16.4 : 333.6, 87.6 : 340.4	0.047, 0.205	41.313	1.2969e-10
chr5	rs12522956,rs749235,rs17632741,	167741777	167743909	GGA	0.074	53.0 : 297.0, 4.5 : 423.5	0.152, 0.010	55.944	7.4555e-14
chr5	rs11958127,rs13156607,	168899806	168899987	CC	0.461	201.8 : 148.2, 157.0 : 271.0	0.576, 0.367	34.054	5.3597e-09
chr5	rs11958127,rs13156607,	168899806	168899987	TC	0.167	24.2 : 325.8, 106.0 : 322.0	0.069, 0.248	43.974	3.3269e-11
chr5	rs262836,rs13155521,rs264883,rs4042095,rs746468,rs90213,rs262860,	169173581	169181194	GACTGCT	0.024	18.4 : 329.6, 0.0 : 428.0	0.053, 0.000	23.2	1.4596e-06
chr5	rs11951903,rs4315935,rs2879269,rs10063424,rs6873124,rs6555888,rs10057744,rs12516022,rs17072095,	169534108	169537478	TAGCCACCA	0.029	22.2 : 326.8, 0.0 : 428.0	0.064, 0.000	28.056	1.1788e-07
chr5	rs2036561,rs17745927,rs905807,rs905812,rs17072770,rs13154949,	170027924	170030271	GAGAAG	0.023	17.8 : 332.2, 0.2 : 427.8	0.051, 0.001	21.549	3.4493e-06
chr5	rs2914340,rs6555941,rs6555942,	170747292	170772645	ATG	0.108	18.0 : 332.0, 66.3 : 361.7	0.051, 0.155	21.35	3.8255e-06
chr5	rs2914340,rs6555941,rs6555942,	170747292	170772645	ACG	0.071	41.2 : 308.8, 14.2 : 413.8	0.118, 0.033	20.748	5.2387e-06
chr5	rs1375162,rs6864227,rs2594849,	173183642	173187889	TGT	0.077	10.1 : 339.9, 49.7 : 378.3	0.029, 0.116	20.62	5.6022e-06
chr5	rs2973894,rs359428,	173254821	173257621	GA	0.043	28.6 : 321.4, 5.0 : 423.0	0.082, 0.012	22.921	1.688e-06
chr5	rs3812036,rs1801020,	176813404	176836532	CA	0.12	18.1 : 329.9, 75.0 : 353.0	0.052, 0.175	27.541	1.5382e-07
chr5	rs11957941,rs9800385,rs9329124,rs9329125,	177400248	177401509	CAAA	0.105	11.4 : 338.6, 70.0 : 358.0	0.033, 0.164	35.197	2.9797e-09
chr5	rs11957941,rs9800385,rs9329124,rs9329125,	177400248	177401509	CAAG	0.042	32.5 : 317.5, 0.0 : 428.0	0.093, 0.000	41.42	1.2282e-10
chr5	rs1366223,rs3749813,rs2913869,rs2961686,	177648488	177655006	TGAG	0.334	145.8 : 202.2, 113.4 : 314.6	0.419, 0.265	20.483	6.0158e-06
chr5	rs1366223,rs3749813,rs2913869,rs2961686,	177648488	177655006	CGAG	0.164	23.5 : 324.5, 103.8 : 324.2	0.068, 0.242	42.792	6.0883e-11
chr5	rs489777,rs515242,	177960872	177963524	CG	0.636	272.5 : 77.5, 222.0 : 206.0	0.779, 0.519	56.172	6.6404e-14
chr5	rs489777,rs515242,	177960872	177963524	CA	0.256	32.5 : 317.5, 167.0 : 261.0	0.093, 0.390	89.313	3.3701e-21
chr5	rs11949810,rs1514867,rs6451281,rs1514870,rs1514871,rs1514872,rs6888546,rs16887640,rs7710352,rs17545067,rs10805650,	17761040	17771787	GGGATTGACAA	0.081	11.4 : 338.6, 51.8 : 373.2	0.033, 0.122	20.401	6.2784e-06
chr5	rs11949810,rs1514867,rs6451281,rs1514870,rs1514871,rs1514872,rs6888546,rs16887640,rs7710352,rs17545067,rs10805650,	17761040	17771787	GGGATTGACCA	0.061	38.6 : 311.4, 9.0 : 416.0	0.110, 0.021	26.43	2.7331e-07
chr5	rs2203871,rs10041756,rs34076397,rs13154490,rs2680783,rs2680784,rs16901713,	22991806	23006937	GACCCGA	0.055	42.6 : 307.4, 0.4 : 427.6	0.122, 0.001	53.701	2.3342e-13
chr5	rs10155569,rs6894838,rs10214380,rs11959743,rs10064843,rs4235536,rs10052628,rs7702158,rs10942150,rs4307059,rs4327572,rs4518344,	25944378	25972905	CTTAGCCTACTT	0.253	29.9 : 319.1, 166.6 : 260.4	0.086, 0.390	94.199	2.8534e-22
chr5	rs10155569,rs6894838,rs10214380,rs11959743,rs10064843,rs4235536,rs10052628,rs7702158,rs10942150,rs4307059,rs4327572,rs4518344,	25944378	25972905	CTTAGCCTACCT	0.111	86.1 : 262.9, 0.0 : 427.0	0.247, 0.000	118.48	1.3615e-27
chr6	rs10484432,rs11759668,rs199750,rs2237231,rs3752419,rs10484433,rs10484434,rs10484435,rs2230655,rs2230654,rs3830054,rs7756117,rs13220395,rs12111009,rs9358904,rs9366634,rs16891264,	26008876	26072445	GATCACGTAGGAGCAGT	0.201	104.0 : 244.0, 52.3 : 375.6	0.299, 0.122	37.254	1.0372e-09
chr6	rs10484432,rs11759668,rs199750,rs2237231,rs3752419,rs10484433,rs10484434,rs10484435,rs2230655,rs2230654,rs3830054,rs7756117,rs13220395,rs12111009,rs9358904,rs9366634,rs16891264,	26008876	26072445	AATCACGTAGGAGCAGT	0.115	18.9 : 329.0, 70.7 : 357.2	0.054, 0.165	23.047	1.5805e-06
chr6	rs4714025,rs707542,rs12191672,rs6901560,rs1046279,rs7755143,	36916099	36933170	GGTGTC	0.319	164.5 : 185.5, 84.0 : 344.0	0.470, 0.196	66.411	3.6598e-16
chr6	rs4714025,rs707542,rs12191672,rs6901560,rs1046279,rs7755143,	36916099	36933170	GATGTC	0.255	33.3 : 316.7, 165.0 : 263.0	0.095, 0.385	85.555	2.2534e-20
chr6	rs16890436,rs4299828,rs4714131,rs6458047,rs6917654,rs1931760,rs4711527,rs9296240,rs12194178,rs1118268,rs9349061,rs9349063,rs16890509,rs16890511,rs4714135,rs9462418,rs726160,rs10947723,rs12191476,rs13194038,rs16890522,rs16890541,rs9296243,	38176714	38247618	GACCACTGTCCACTGCGACAGCC	0.036	28.1 : 318.8, 0.0 : 427.3	0.081, 0.000	35.884	2.0943e-09
chr6	rs7760860,rs6912013,rs9296355,	41059873	41063065	TTT	0.101	14.9 : 335.1, 64.0 : 364.0	0.043, 0.150	24.198	8.6908e-07
chr6	rs7760860,rs6912013,rs9296355,	41059873	41063065	TTC	0.035	27.1 : 322.9, 0.0 : 428.0	0.077, 0.000	34.357	4.5879e-09
chr6	rs9370050,rs6922497,rs41412044,rs2397061,rs728996,rs2894788,rs9474070,rs11754532,rs6940892,rs6458777,rs4715233,rs2104521,rs2104522,rs1326570,	51619921	51665597	TTCCCCACTAATGC	0.04	29.7 : 318.3, 1.0 : 427.0	0.085, 0.002	34.869	3.5272e-09
chr6	rs12199529,rs9474276,rs9474285,rs9296689,rs10948714,rs2670123,rs9382128,rs7762854,rs7746344,rs9349639,	52517006	52538242	CCATACCCGT	0.113	63.1 : 286.2, 24.9 : 403.1	0.181, 0.058	28.744	8.2611e-08
chr6	rs12199529,rs9474276,rs9474285,rs9296689,rs10948714,rs2670123,rs9382128,rs7762854,rs7746344,rs9349639,	52517006	52538242	CCATACCCAT	0.099	15.8 : 333.4, 61.0 : 367.0	0.045, 0.143	20.39	6.3151e-06
chr6	rs1359563,rs1325833,rs9464019,rs16884633,rs9637973,rs1325831,rs12191362,rs9357785,rs9370259,rs7750294,	53894790	53924170	CATGACAGTA	0.371	197.2 : 151.0, 91.3 : 336.4	0.566, 0.213	102.407	4.5213e-24
chr6	rs1359563,rs1325833,rs9464019,rs16884633,rs9637973,rs1325831,rs12191362,rs9357785,rs9370259,rs7750294,	53894790	53924170	TATGACAGTA	0.301	37.2 : 311.1, 197.4 : 230.3	0.107, 0.462	114.597	9.6452e-27
chr6	rs4527737,rs477994,rs15680,	58146087	58272436	GCC	0.253	61.3 : 288.7, 135.9 : 292.1	0.175, 0.318	20.649	5.5152e-06
chr6	rs9351736,rs13202734,rs1523947,	69471113	69483708	AAA	0.647	265.6 : 84.4, 237.8 : 190.2	0.759, 0.556	34.784	3.6837e-09
chr6	rs9351736,rs13202734,rs1523947,	69471113	69483708	AAG	0.17	23.9 : 326.1, 108.0 : 320.0	0.068, 0.252	46.361	9.8377e-12
chr6	rs7762550,rs1418708,	204909	205610	TG	0.107	60.2 : 289.8, 22.8 : 405.2	0.172, 0.053	28.461	9.5625e-08
chr6	rs4959880,rs7749710,rs1533119,rs12524486,	442206	445982	ATTC	0.075	9.4 : 340.6, 48.6 : 379.4	0.027, 0.113	20.874	4.9054e-06
chr6	rs1737688,rs9505662,rs1764123,rs12209241,rs1033484,	1028561	1035144	AGGTA	0.218	35.2 : 314.8, 134.0 : 292.0	0.100, 0.315	51.662	6.5931e-13
chr6	rs1737688,rs9505662,rs1764123,rs12209241,rs1033484,	1028561	1035144	AGTTA	0.104	80.8 : 269.2, 0.0 : 426.0	0.231, 0.000	109.738	1.1183e-25
chr6	rs398312,rs386595,rs380779,	2843612	2864295	GTT	0.273	150.1 : 199.9, 61.9 : 366.1	0.429, 0.145	78.384	8.483e-19
chr6	rs398312,rs386595,rs380779,	2843612	2864295	GCT	0.237	33.8 : 316.2, 150.7 : 277.3	0.097, 0.352	69.391	8.0767e-17
chr6	rs11242962,rs234425,rs1474725,rs234404,	4621100	4638024	GGCG	0.048	29.8 : 320.2, 7.2 : 420.8	0.085, 0.017	19.94	7.9898e-06
chr6	rs7756912,rs2353321,rs9343222,rs9341492,rs4637599,	75462448	75475503	TCCAA	0.109	14.0 : 336.0, 70.6 : 357.4	0.040, 0.165	30.999	2.581e-08
chr6	rs7756912,rs2353321,rs9343222,rs9341492,rs4637599,	75462448	75475503	CCCAA	0.085	49.0 : 301.0, 17.4 : 410.6	0.140, 0.041	24.32	8.1605e-07
chr6	rs9359503,rs194606,rs6931358,	82530332	82531782	TTA	0.575	232.9 : 117.1, 214.2 : 213.8	0.665, 0.500	21.416	3.6964e-06
chr6	rs9359503,rs194606,rs6931358,	82530332	82531782	TGA	0.162	23.1 : 326.9, 102.8 : 325.2	0.066, 0.240	43.127	5.1293e-11
chr6	rs9449373,rs7758707,rs2050303,rs976069,rs3812147,rs13197670,	82546753	82569884	TCTACG	0.137	69.8 : 280.2, 36.6 : 391.4	0.199, 0.086	21.139	4.2724e-06
chr6	rs9449373,rs7758707,rs2050303,rs976069,rs3812147,rs13197670,	82546753	82569884	CCTACG	0.099	11.1 : 338.9, 65.9 : 362.1	0.032, 0.154	32.185	1.4016e-08
chr6	rs1884951,rs579599,rs1171114,	84224763	84227646	CGT	0.18	20.8 : 329.2, 119.0 : 309.0	0.059, 0.278	62.407	2.7938e-15
chr6	rs1884951,rs579599,rs1171114,	84224763	84227646	CAT	0.112	76.0 : 274.0, 11.1 : 416.9	0.217, 0.026	70.89	3.7765e-17
chr6	rs10498963,rs884647,	89272006	89272446	TG	0.52	236.3 : 113.7, 168.0 : 260.0	0.675, 0.393	61.647	4.1091e-15
chr6	rs10498963,rs884647,	89272006	89272446	TA	0.211	28.0 : 322.0, 136.0 : 292.0	0.080, 0.318	65.445	5.977e-16
chr6	rs4840132,rs2157342,rs6929748,rs6903206,rs6570772,rs10457800,rs7751526,	100914602	100949822	CTTCTCA	0.116	12.1 : 337.9, 78.0 : 350.0	0.035, 0.182	40.958	1.5555e-10
chr6	rs13211916,rs7745983,rs6906578,rs6907131,rs7740643,rs9404220,rs9404221,rs11156198,rs12663577,rs9390856,rs9499162,rs9499167,rs9499177,rs9499178,rs7451886,rs7451370,rs7453138,	103005548	103102333	ACGGTAGGCTATGATCG	0.073	7.6 : 341.3, 49.0 : 376.9	0.022, 0.115	24.728	6.6003e-07
chr6	rs910528,rs2798361,	107151522	107154445	GA	0.348	167.1 : 182.9, 104.0 : 324.0	0.477, 0.243	46.604	8.6879e-12
chr6	rs910528,rs2798361,	107151522	107154445	GG	0.206	31.9 : 318.1, 128.0 : 300.0	0.091, 0.299	50.967	9.3947e-13
chr6	rs2024850,rs12199154,rs2277114,rs9400288,rs6916579,rs749517,rs942923,rs9374099,rs6925886,rs9384713,rs11755641,rs2357128,rs9398210,rs4946992,rs9386824,rs4523125,rs9487172,rs12529505,rs9384719,rs9374111,rs9386828,rs729888,rs7745469,rs7749910,rs7356790,rs9400310,rs1321329,rs911022,rs9372223,rs9480991,rs6568591,rs9400316,rs829813,rs829816,rs7767805,rs2145144,	109818456	110007258	AACTAGGCGTAGTCAGGGACACTGTACTCATTTGGC	0.153	21.3 : 322.0, 97.0 : 331.0	0.062, 0.227	39.685	2.9847e-10
chr6	rs2024850,rs12199154,rs2277114,rs9400288,rs6916579,rs749517,rs942923,rs9374099,rs6925886,rs9384713,rs11755641,rs2357128,rs9398210,rs4946992,rs9386824,rs4523125,rs9487172,rs12529505,rs9384719,rs9374111,rs9386828,rs729888,rs7745469,rs7749910,rs7356790,rs9400310,rs1321329,rs911022,rs9372223,rs9480991,rs6568591,rs9400316,rs829813,rs829816,rs7767805,rs2145144,	109818456	110007258	AACTAGGCGTAGGCAGGGACACTGTACTCATTTGGC	0.061	47.5 : 295.8, 0.0 : 428.0	0.138, 0.000	63.135	1.9301e-15
chr6	rs6937985,rs11243033,rs2145980,rs4959355,rs9504502,	5734234	5741436	AGCGG	0.262	34.0 : 316.0, 170.1 : 257.9	0.097, 0.398	89.781	2.6605e-21
chr6	rs6937985,rs11243033,rs2145980,rs4959355,rs9504502,	5734234	5741436	AGTGG	0.132	101.7 : 248.3, 1.0 : 427.0	0.291, 0.002	139.583	3.2842e-32
chr6	rs4341037,rs9387154,rs4555958,rs4945957,rs7755236,	113899961	113918650	GGACC	0.123	17.6 : 332.4, 78.2 : 349.8	0.050, 0.183	31.249	2.2691e-08
chr6	rs4341037,rs9387154,rs4555958,rs4945957,rs7755236,	113899961	113918650	GTACC	0.087	55.4 : 294.6, 12.1 : 415.9	0.158, 0.028	41.021	1.5058e-10
chr6	rs1894674,rs2301485,rs17632578,rs3798379,rs2157535,	117659853	117668989	CACTG	0.127	16.5 : 331.5, 82.0 : 346.0	0.047, 0.192	36.071	1.903e-09
chr6	rs12662155,rs2358012,rs17196916,rs9374944,rs6925200,rs17197244,rs9489985,rs6937724,rs9482051,rs1120810,rs9387843,rs9482052,	120864960	120875283	TCGTAGACGAAA	0.105	12.4 : 334.6, 69.0 : 359.0	0.036, 0.161	32.123	1.4475e-08
chr6	rs12662155,rs2358012,rs17196916,rs9374944,rs6925200,rs17197244,rs9489985,rs6937724,rs9482051,rs1120810,rs9387843,rs9482052,	120864960	120875283	TCGTAGACGAGA	0.054	42.0 : 305.0, 0.0 : 428.0	0.121, 0.000	54.726	1.386e-13
chr6	rs17630649,rs2817943,rs946383,	121082660	121083812	GCA	0.083	7.8 : 342.2, 57.0 : 371.0	0.022, 0.133	30.943	2.6575e-08
chr6	rs17630649,rs2817943,rs946383,	121082660	121083812	GTA	0.03	23.1 : 326.9, 0.0 : 428.0	0.066, 0.000	29.054	7.0399e-08
chr6	rs9482308,rs7753475,rs7753920,rs7774269,	123238525	123238887	GGGC	0.514	213.0 : 137.0, 187.0 : 241.0	0.609, 0.437	22.727	1.8669e-06
chr6	rs9482308,rs7753475,rs7753920,rs7774269,	123238525	123238887	AGGC	0.179	24.0 : 326.0, 115.0 : 313.0	0.069, 0.269	52.584	4.1215e-13
chr6	rs2223802,rs2207000,	135623584	135623833	TC	0.798	304.6 : 45.4, 316.0 : 112.0	0.870, 0.738	20.792	5.1191e-06
chr6	rs2223802,rs2207000,	135623584	135623833	TT	0.123	16.4 : 333.6, 79.0 : 349.0	0.047, 0.185	33.969	5.5984e-09
chr6	rs4256446,rs4386830,	141785983	141787794	CT	0.521	217.1 : 128.9, 184.9 : 241.1	0.627, 0.434	28.583	8.9782e-08
chr6	rs4256446,rs4386830,	141785983	141787794	CC	0.236	31.5 : 314.5, 150.4 : 275.6	0.091, 0.353	72.885	1.3745e-17
chr6	rs11155297,rs1569589,rs170344,rs4896663,rs4895616,rs9321916,	143825104	143836532	GTTGTT	0.023	17.9 : 332.1, 0.3 : 423.7	0.051, 0.001	21.228	4.077e-06
chr6	rs12191384,rs12191268,rs9390573,rs9285513,rs9322151,rs41499949,rs3817930,rs13208126,rs17642486,rs12199041,	148795032	148819716	CAATGTGTTC	0.225	33.9 : 315.5, 140.8 : 287.2	0.097, 0.329	59.389	1.2938e-14
chr6	rs12191384,rs12191268,rs9390573,rs9285513,rs9322151,rs41499949,rs3817930,rs13208126,rs17642486,rs12199041,	148795032	148819716	CAATTTGTTC	0.11	85.5 : 263.9, 0.1 : 427.9	0.245, 0.000	117.224	2.5641e-27
chr6	rs7769185,rs7764312,rs1999670,rs1107835,rs9383690,rs1408505,	150451024	150471263	TATTGT	0.136	17.8 : 330.2, 87.5 : 340.5	0.051, 0.204	38.376	5.8357e-10
chr6	rs7769185,rs7764312,rs1999670,rs1107835,rs9383690,rs1408505,	150451024	150471263	TACTGT	0.06	41.2 : 306.8, 5.4 : 422.6	0.118, 0.013	38.02	7.0027e-10
chr6	rs4960285,rs10458204,rs12197730,rs17142726,rs12196079,rs6597246,rs3908470,rs552188,rs7759330,	6994388	7011934	GCATTAACG	0.086	9.0 : 336.9, 57.9 : 370.1	0.026, 0.135	28.885	7.6801e-08
chr6	rs4960285,rs10458204,rs12197730,rs17142726,rs12196079,rs6597246,rs3908470,rs552188,rs7759330,	6994388	7011934	GTATTAACG	0.037	28.9 : 317.1, 0.1 : 427.9	0.084, 0.000	36.98	1.1936e-09
chr6	rs12193412,rs6930629,	8113204	8113343	CT	0.025	19.8 : 330.2, 0.0 : 428.0	0.057, 0.000	24.876	6.1141e-07
chr6	rs960466,rs6557123,rs10457871,rs4870002,	151559852	151569243	CGCC	0.257	36.3 : 313.7, 164.0 : 264.0	0.104, 0.383	78.606	7.5835e-19
chr6	rs960466,rs6557123,rs10457871,rs4870002,	151559852	151569243	CACC	0.132	101.5 : 248.5, 1.0 : 427.0	0.290, 0.002	139.358	3.6778e-32
chr6	rs11964281,rs867240,rs3844508,rs9371557,rs6917746,rs9340788,rs9340789,rs9479126,rs7759411,rs11969288,rs11155813,rs17081740,rs827423,	152121442	152156197	CAAAGCGTCGTTA	0.512	147.0 : 202.9, 251.1 : 176.8	0.420, 0.587	21.383	3.7614e-06
chr6	rs2234693,rs3853252,	152163335	152170247	TG	0.559	163.0 : 187.0, 272.0 : 156.0	0.466, 0.636	22.521	2.0789e-06
chr6	rs9480349,rs184086,rs2248685,rs188285,rs288964,rs288965,rs17087551,rs288967,rs288968,	156873144	156874734	TAGTCCAGC	0.115	14.0 : 331.6, 75.0 : 353.0	0.041, 0.175	34.078	5.2958e-09
chr6	rs17087547,rs9480349,	156872027	156873144	GT	0.113	15.5 : 334.5, 72.4 : 355.6	0.044, 0.169	30.011	4.2958e-08
chr6	rs9458550,rs9458565,rs6933413,rs2281996,rs11754196,rs9364671,rs2803353,rs9356076,rs7756860,rs9355410,rs3792930,rs6937267,rs3805766,rs3805767,rs16900482,rs9295212,rs3792935,	158227280	158298328	AGCCCTACTGGGTTTCG	0.571	246.5 : 100.8, 197.6 : 228.3	0.710, 0.464	47.298	6.0963e-12
chr6	rs9458550,rs9458565,rs6933413,rs2281996,rs11754196,rs9364671,rs2803353,rs9356076,rs7756860,rs9355410,rs3792930,rs6937267,rs3805766,rs3805767,rs16900482,rs9295212,rs3792935,	158227280	158298328	AGCCCTCCTGGGTTTCG	0.179	26.2 : 321.1, 113.1 : 312.8	0.076, 0.266	46.75	8.0627e-12
chr6	rs594709,rs3798173,	160555754	160556022	AT	0.127	16.7 : 333.3, 82.2 : 345.8	0.048, 0.192	36.106	1.8691e-09
chr6	rs4709710,rs10945893,	163764381	163764804	GT	0.242	28.9 : 321.1, 159.6 : 268.4	0.083, 0.373	88.43	5.2677e-21
chr6	rs4709710,rs10945893,	163764381	163764804	GC	0.093	72.1 : 277.9, 0.4 : 427.6	0.206, 0.001	95.834	1.2493e-22
chr6	rs2235296,rs2235295,rs16898907,rs10946164,	166827020	166831694	ATCC	0.232	33.5 : 316.5, 146.8 : 281.2	0.096, 0.343	66.064	4.3656e-16
chr6	rs2235296,rs2235295,rs16898907,rs10946164,	166827020	166831694	ACCC	0.079	61.4 : 288.6, 0.0 : 428.0	0.175, 0.000	81.544	1.7141e-19
chr6	rs2235276,rs6923965,rs6908214,	166907173	166912284	TCC	0.023	18.2 : 331.8, 0.0 : 428.0	0.052, 0.000	22.786	1.8108e-06
chr6	rs1008456,rs3778659,rs1122916,rs9346631,rs626848,rs4708415,rs2038241,rs2340910,rs7772997,	168321534	168337882	GGGGTGGTG	0.4	173.0 : 176.0, 138.0 : 290.0	0.496, 0.322	24.075	9.2653e-07
chr6	rs1008456,rs3778659,rs1122916,rs9346631,rs626848,rs4708415,rs2038241,rs2340910,rs7772997,	168321534	168337882	GGGGGGGTG	0.195	23.9 : 325.1, 127.5 : 300.5	0.068, 0.298	64.512	9.5961e-16
chr6	rs9383450,rs609794,rs597712,rs4418196,rs9371110,rs2327250,	10128498	10139733	CCGAAA	0.03	22.0 : 328.0, 1.0 : 425.0	0.063, 0.002	24.512	7.3858e-07
chr6	rs10946418,rs750900,	10316981	10319410	TG	0.437	203.2 : 146.8, 137.0 : 291.0	0.581, 0.320	53.093	3.1811e-13
chr6	rs10946418,rs750900,	10316981	10319410	CG	0.248	35.1 : 314.9, 158.0 : 270.0	0.100, 0.369	74.551	5.9092e-18
chr6	rs9394412,rs9349028,rs10947661,rs169715,rs1205850,rs864245,rs1205882,rs1205883,rs1205884,rs1205885,rs12209572,rs209814,rs17486782,rs16872104,rs209812,rs765392,	11931887	11955091	ATGACTTACGCGGAGG	0.039	29.1 : 320.9, 1.1 : 426.9	0.083, 0.003	33.408	7.4724e-09
chr6	rs6936147,rs1332851,rs12526812,rs10948235,rs17678734,rs4577783,rs13215290,rs1572002,rs9472549,rs9472551,rs10948247,rs10807323,rs17679107,rs9463119,rs6941769,rs7757858,rs17617207,rs2876298,rs12523719,	12739711	12800824	CTATCGCAAACGTGCCAAT	0.021	16.0 : 327.6, 0.0 : 425.0	0.047, 0.000	20.245	6.8117e-06
chr6	rs4236091,rs9473086,rs4236093,rs4715016,rs11757634,rs4715023,rs6923878,rs7762881,rs6901563,	12952040	12983504	ATGACAAGC	0.099	6.0 : 340.0, 71.0 : 357.0	0.017, 0.166	47.058	6.8913e-12
chr6	rs4236091,rs9473086,rs4236093,rs4715016,rs11757634,rs4715023,rs6923878,rs7762881,rs6901563,	12952040	12983504	ACGACAAGC	0.049	38.0 : 308.0, 0.0 : 428.0	0.110, 0.000	49.393	2.0944e-12
chr6	rs4716165,rs4716167,rs10949435,rs2274136,rs9383307,rs6906499,rs9350055,rs9396787,	17618523	17670499	ACGTGGTT	0.53	149.9 : 200.1, 262.3 : 165.7	0.428, 0.613	26.305	2.9146e-07
chr6	rs10949436,rs1006066,rs11753865,rs16879902,rs12199222,rs6459562,rs10949437,rs6906857,	17679707	17719939	GGGCGCCG	0.533	152.0 : 198.0, 262.8 : 165.2	0.434, 0.614	25.027	5.6547e-07
chr6	rs12192759,rs12199169,rs2067849,rs4716200,rs7752412,rs7767446,rs1983573,rs7765428,rs7757011,rs4712320,rs4712321,rs6937334,rs2064186,rs2328175,rs2876466,rs6459582,rs2744057,rs2328176,rs1003510,rs2820221,rs760848,rs9358146,rs9396818,rs9396819,	17904088	18008780	TGTGGACTGCCCCTCGTGATCTGA	0.099	52.9 : 293.1, 24.0 : 404.0	0.153, 0.056	20.025	7.6431e-06
chr6	rs12525152,rs11961118,rs9460417,rs6917179,rs4712433,rs12206194,	19809424	19819908	TCCCAT	0.336	169.2 : 180.8, 92.1 : 335.9	0.484, 0.215	62.216	3.0781e-15
chr6	rs12525152,rs11961118,rs9460417,rs6917179,rs4712433,rs12206194,	19809424	19819908	TCCCGT	0.161	22.7 : 327.3, 102.5 : 325.5	0.065, 0.240	43.556	4.121e-11
chr7	rs177574,rs177576,rs177578,rs9791570,	28495041	28497994	ATGT	0.352	155.6 : 194.4, 118.5 : 309.5	0.445, 0.277	23.76	1.0913e-06
chr7	rs177574,rs177576,rs177578,rs9791570,	28495041	28497994	ATAT	0.128	17.4 : 332.6, 82.5 : 345.5	0.050, 0.193	35.274	2.8641e-09
chr7	rs6978323,rs6462089,rs7796539,rs1859020,rs1011384,	28506516	28512215	TGCGG	0.128	15.6 : 334.4, 84.3 : 343.7	0.045, 0.197	39.962	2.5895e-10
chr7	rs6978323,rs6462089,rs7796539,rs1859020,rs1011384,	28506516	28512215	TGCGA	0.072	55.8 : 294.2, 0.1 : 427.9	0.159, 0.000	73.213	1.1636e-17
chr7	rs2023908,rs1107011,rs2214570,rs7779447,rs4722897,	29327526	29332233	CGAGT	0.118	13.5 : 336.5, 78.0 : 350.0	0.038, 0.182	38.358	5.8878e-10
chr7	rs2023908,rs1107011,rs2214570,rs7779447,rs4722897,	29327526	29332233	CGGGT	0.088	52.1 : 297.9, 16.8 : 411.2	0.149, 0.039	28.712	8.3975e-08
chr7	rs6945749,rs17473169,rs9655313,rs10238918,rs2233402,rs2233398,rs2215617,	31363251	31382327	CCGTCGA	0.364	175.6 : 172.4, 106.9 : 321.1	0.504, 0.250	53.768	2.2562e-13
chr7	rs6945749,rs17473169,rs9655313,rs10238918,rs2233402,rs2233398,rs2215617,	31363251	31382327	CCGGCGA	0.215	27.4 : 320.6, 139.1 : 288.9	0.079, 0.325	68.966	1.0019e-16
chr7	rs11769405,rs6977919,rs12673707,rs7780078,rs6972352,rs4723083,rs7803617,rs10228992,rs1154846,rs2190443,rs13221697,rs217154,rs4723086,	31528594	31558126	TCGCCGGCAACGA	0.038	27.9 : 320.3, 2.0 : 426.0	0.080, 0.005	29.413	5.8473e-08
chr7	rs2541082,rs759480,	37298174	37301882	AA	0.199	28.1 : 321.9, 126.5 : 301.5	0.080, 0.296	56.169	6.65e-14
chr7	rs2541082,rs759480,	37298174	37301882	GA	0.12	88.9 : 261.1, 4.5 : 423.5	0.254, 0.010	108.276	2.3384e-25
chr7	rs1986567,rs16879644,rs2700986,rs2724016,rs2717953,rs1882079,	37386650	37391266	GTTCAC	0.124	16.3 : 331.7, 80.1 : 347.9	0.047, 0.187	34.776	3.6996e-09
chr7	rs6955604,rs3801234,rs3801236,rs6949528,rs4724101,rs7790090,rs10279985,	42256884	42271960	GCCACTT	0.08	10.0 : 340.0, 52.5 : 375.5	0.029, 0.123	23.076	1.5572e-06
chr7	rs6955604,rs3801234,rs3801236,rs6949528,rs4724101,rs7790090,rs10279985,	42256884	42271960	GCCGCTT	0.04	31.0 : 319.0, 0.0 : 428.0	0.088, 0.000	39.426	3.408e-10
chr7	rs2024269,rs1860755,rs17801421,rs17207421,rs2240983,rs11979957,rs12702043,	43473817	43481456	TGAAGAG	0.142	12.1 : 337.9, 98.5 : 329.5	0.035, 0.230	60.314	8.085e-15
chr7	rs2024269,rs1860755,rs17801421,rs17207421,rs2240983,rs11979957,rs12702043,	43473817	43481456	TGAAGAA	0.08	57.8 : 292.2, 4.5 : 423.5	0.165, 0.011	62.495	2.6716e-15
chr7	rs4367488,rs1917259,rs11764440,rs4507720,rs11972102,rs9791781,rs11238123,	51493938	51513339	CTCGAGG	0.072	7.9 : 338.1, 48.0 : 380.0	0.023, 0.112	22.815	1.7838e-06
chr7	rs4367488,rs1917259,rs11764440,rs4507720,rs11972102,rs9791781,rs11238123,	51493938	51513339	CTCGATG	0.029	22.1 : 323.9, 0.0 : 428.0	0.064, 0.000	28.167	1.1131e-07
chr7	rs10215516,rs4718407,rs13237544,rs1064795,rs4717322,rs4718412,rs12537474,rs7796977,rs17138195,rs17747927,rs12532805,rs4717331,rs13238478,	66258080	66388082	AGTACCGTGGTAA	0.066	6.4 : 341.1, 45.0 : 382.7	0.018, 0.105	23.284	1.3977e-06
chr7	rs10215516,rs4718407,rs13237544,rs1064795,rs4717322,rs4718412,rs12537474,rs7796977,rs17138195,rs17747927,rs12532805,rs4717331,rs13238478,	66258080	66388082	AGTACCGTGTTAA	0.047	31.6 : 316.0, 5.0 : 422.7	0.091, 0.012	26.713	2.3609e-07
chr7	rs9690244,rs12334237,rs12673136,rs6960492,rs6973730,rs7787416,	67203736	67217003	GATCAG	0.095	15.3 : 334.7, 58.8 : 369.2	0.044, 0.137	19.609	9.5035e-06
chr7	rs9690244,rs12334237,rs12673136,rs6960492,rs6973730,rs7787416,	67203736	67217003	GATCCG	0.089	50.4 : 299.6, 18.9 : 409.1	0.144, 0.044	23.642	1.1601e-06
chr7	rs1008584,rs1557970,rs11772435,rs7791651,rs3922333,rs10486866,rs7459368,rs17578487,rs2057914,rs2057913,rs2057911,rs4718971,	70084694	70094620	GGCATCAAAACT	0.219	28.7 : 321.3, 142.0 : 286.0	0.082, 0.332	70.202	5.3519e-17
chr7	rs1008584,rs1557970,rs11772435,rs7791651,rs3922333,rs10486866,rs7459368,rs17578487,rs2057914,rs2057913,rs2057911,rs4718971,	70084694	70094620	GGCATCAAAACC	0.11	77.3 : 272.7, 8.0 : 420.0	0.221, 0.019	80.659	2.6818e-19
chr7	rs4720646,rs11761802,rs10276774,	5828319	5840940	GCC	0.08	46.5 : 303.5, 15.8 : 412.2	0.133, 0.037	24.037	9.4523e-07
chr7	rs4392824,rs12533075,rs4728351,	75351138	75364117	GAC	0.268	155.2 : 194.8, 53.4 : 374.6	0.444, 0.125	99.607	1.8582e-23
chr7	rs4392824,rs12533075,rs4728351,	75351138	75364117	GGC	0.212	34.9 : 315.1, 129.8 : 298.2	0.100, 0.303	47.767	4.7998e-12
chr7	rs17155782,rs6970802,rs2367841,rs2237505,	81671035	81690926	GCAC	0.033	24.8 : 325.2, 1.1 : 426.9	0.071, 0.003	27.87	1.2975e-07
chr7	rs17244132,rs1356804,rs2372167,rs645226,rs600346,rs2158321,rs10258884,rs594533,rs9986714,rs589077,	83878412	83939779	TCCGCCCTTC	0.021	15.9 : 334.1, 0.0 : 425.0	0.046, 0.000	19.618	9.4593e-06
chr7	rs2140461,rs2462078,rs2140460,rs4728584,rs4142954,	85111529	85123392	TCAAC	0.225	29.7 : 320.3, 145.0 : 283.0	0.085, 0.339	71.367	2.9664e-17
chr7	rs2140461,rs2462078,rs2140460,rs4728584,rs4142954,	85111529	85123392	TCACC	0.108	84.3 : 265.7, 0.0 : 428.0	0.241, 0.000	115.64	5.6984e-27
chr7	rs10245061,rs10274362,rs10248181,rs10248462,rs17160519,	85611483	85616465	TGAAC	0.335	161.9 : 186.1, 98.0 : 330.0	0.465, 0.229	48.095	4.0602e-12
chr7	rs10245061,rs10274362,rs10248181,rs10248462,rs17160519,	85611483	85616465	TGAAA	0.165	24.1 : 323.9, 104.0 : 324.0	0.069, 0.243	42.033	8.9752e-11
chr7	rs10487983,rs7780768,rs11763939,rs10253488,rs17472856,rs6951213,rs10953023,rs11971019,rs2040519,rs17394921,rs12386665,rs3808234,rs5009746,	90394756	90458043	TACGAGGGGGGCA	0.1	10.6 : 339.4, 67.0 : 361.0	0.030, 0.157	34.195	4.9857e-09
chr7	rs17350639,rs12704597,rs10274344,	90832227	90838106	GAC	0.051	32.9 : 317.1, 7.0 : 421.0	0.094, 0.016	23.733	1.1069e-06
chr7	rs4729190,rs10953148,	95083416	95089014	TG	0.365	178.5 : 171.5, 105.5 : 322.5	0.510, 0.246	57.762	2.9584e-14
chr7	rs4729190,rs10953148,	95083416	95089014	TT	0.196	30.4 : 319.6, 122.0 : 306.0	0.087, 0.285	48.045	4.1654e-12
chr7	rs10499921,rs6966287,rs2618988,rs2618989,rs2127186,rs2127187,rs2618993,	95347947	95367680	TCTATCG	0.028	21.8 : 328.2, 0.0 : 428.0	0.062, 0.000	27.42	1.637e-07
chr7	rs17135414,rs4727491,rs12532276,rs7782656,	101070175	101080715	GATT	0.255	38.5 : 309.5, 159.6 : 268.4	0.111, 0.373	69.378	8.1277e-17
chr7	rs17135414,rs4727491,rs12532276,rs7782656,	101070175	101080715	GGTT	0.088	66.7 : 281.3, 1.3 : 426.7	0.192, 0.003	85.322	2.5359e-20
chr7	rs6955789,rs6961175,rs2106283,rs2106282,rs6465954,rs6465955,rs10235204,	103637906	103654394	ATCCCGA	0.188	24.7 : 321.3, 121.0 : 307.0	0.071, 0.283	55.902	7.6178e-14
chr7	rs6955789,rs6961175,rs2106283,rs2106282,rs6465954,rs6465955,rs10235204,	103637906	103654394	GTCCCGA	0.093	72.3 : 273.7, 0.0 : 428.0	0.209, 0.000	98.705	2.9302e-23
chr7	rs2106504,rs17136882,rs979522,rs13234807,rs7794181,rs6958831,rs7787988,rs7787976,	103977242	103993396	AGTGTTTG	0.226	30.3 : 315.7, 144.9 : 283.1	0.087, 0.338	68.827	1.0747e-16
chr7	rs2106504,rs17136882,rs979522,rs13234807,rs7794181,rs6958831,rs7787988,rs7787976,	103977242	103993396	AGTGCTTG	0.088	67.7 : 278.3, 0.1 : 427.9	0.196, 0.000	91.303	1.2328e-21
chr7	rs1525035,rs1404583,rs11979965,	108798551	108812127	GAC	0.025	19.1 : 330.9, 0.2 : 427.8	0.055, 0.000	23.318	1.3729e-06
chr7	rs1180296,rs10249702,rs7798375,rs11760323,rs2157799,rs1180290,rs926201,rs6968609,	116001710	116008844	CGGAACCA	0.046	36.1 : 313.9, 0.0 : 428.0	0.103, 0.000	46.291	1.0196e-11
chr7	rs13245917,rs13222222,rs11978165,rs10952084,rs6964558,rs6956039,rs6463759,	8096309	8119942	AAGCGTA	0.229	33.3 : 316.7, 144.6 : 283.4	0.095, 0.338	64.361	1.0357e-15
chr7	rs13245917,rs13222222,rs11978165,rs10952084,rs6964558,rs6956039,rs6463759,	8096309	8119942	AAGCGTG	0.141	97.2 : 252.8, 12.4 : 415.6	0.278, 0.029	98.303	3.5909e-23
chr7	rs12702719,rs10250394,	8375933	8375948	AT	0.383	177.5 : 168.5, 118.9 : 309.1	0.513, 0.278	44.859	2.1173e-11
chr7	rs12702719,rs10250394,	8375933	8375948	GT	0.167	23.4 : 322.6, 105.9 : 322.1	0.068, 0.247	44.486	2.5617e-11
chr7	rs7791660,rs6976481,rs10255061,rs10270705,rs1404900,rs10953981,rs12535137,rs2037697,rs4147635,rs7792671,rs9656304,rs16871038,	123129020	123207460	CTTCTCGTGACG	0.167	17.2 : 328.8, 112.0 : 316.0	0.050, 0.262	61.865	3.6775e-15
chr7	rs7791660,rs6976481,rs10255061,rs10270705,rs1404900,rs10953981,rs12535137,rs2037697,rs4147635,rs7792671,rs9656304,rs16871038,	123129020	123207460	CTCCTCGTGACG	0.076	58.8 : 287.2, 0.0 : 428.0	0.170, 0.000	78.747	7.059e-19
chr7	rs1345219,rs1419564,rs1362028,rs1419566,rs12537318,rs1419567,rs4731281,	125626307	125641890	AAAGATT	0.162	25.5 : 322.5, 100.0 : 328.0	0.073, 0.234	36.355	1.6442e-09
chr7	rs1345219,rs1419564,rs1362028,rs1419566,rs12537318,rs1419567,rs4731281,	125626307	125641890	AAGGATT	0.066	51.5 : 296.5, 0.0 : 428.0	0.148, 0.000	67.796	1.8129e-16
chr7	rs11563463,rs11563634,rs2285337,rs2285338,rs11563346,	127006928	127008489	CCGAA	0.226	132.7 : 217.3, 42.9 : 385.1	0.379, 0.100	85.795	1.9963e-20
chr7	rs11563463,rs11563634,rs2285337,rs2285338,rs11563346,	127006928	127008489	TCGAA	0.223	33.3 : 316.7, 140.0 : 288.0	0.095, 0.327	59.876	1.0103e-14
chr7	rs1559486,rs12667132,rs13246455,rs11762085,rs9641850,rs6953598,rs17552411,rs12540568,rs17552570,rs6467244,rs822040,	129015894	129065922	CGTAGGCAGGG	0.137	10.5 : 337.5, 96.0 : 332.0	0.030, 0.224	61.016	5.661e-15
chr7	rs1559486,rs12667132,rs13246455,rs11762085,rs9641850,rs6953598,rs17552411,rs12540568,rs17552570,rs6467244,rs822040,	129015894	129065922	CGTGGGCAGGG	0.084	65.4 : 282.6, 0.0 : 428.0	0.188, 0.000	87.89	6.921e-21
chr7	rs4487697,rs4311612,rs10233805,rs6965479,rs2341030,rs4296988,	131658131	131676482	GTAGGG	0.025	18.7 : 331.3, 1.0 : 427.0	0.053, 0.002	20.31	6.587e-06
chr7	rs3800748,rs4732064,rs1869260,	134550119	134553894	CGG	0.658	275.6 : 74.4, 236.5 : 191.5	0.787, 0.553	47.209	6.381e-12
chr7	rs3800748,rs4732064,rs1869260,	134550119	134553894	CTG	0.169	23.3 : 326.7, 108.5 : 319.5	0.067, 0.253	47.713	4.9338e-12
chr7	rs7798990,rs296917,rs11769043,rs11769011,rs17160472,rs17160478,	138371839	138383537	CTAGGT	0.035	0.8 : 347.2, 26.0 : 402.0	0.002, 0.061	19.632	9.3862e-06
chr7	rs6974217,rs12056023,rs724396,rs17192222,rs17192305,rs6943811,rs757683,rs7790321,rs6464585,	139838805	139896424	CGCCCGTTA	0.08	9.1 : 338.9, 53.0 : 375.0	0.026, 0.124	24.827	6.27e-07
chr7	rs4726986,rs12704039,	148305986	148306020	TT	0.295	41.4 : 308.6, 188.0 : 240.0	0.118, 0.439	95.337	1.6062e-22
chr7	rs4726986,rs12704039,	148305986	148306020	CT	0.182	133.6 : 216.4, 8.0 : 420.0	0.382, 0.019	170.378	6.1183e-39
chr7	rs11975478,rs10280963,rs10251943,rs6955717,rs6464387,rs7811481,	153884957	153893160	TCTTCA	0.05	38.9 : 307.1, 0.0 : 428.0	0.112, 0.000	50.675	1.0898e-12
chr7	rs10237947,rs10241134,rs10251462,rs11766634,rs7798373,	157258109	157258659	CCCTC	0.23	30.0 : 320.0, 149.0 : 279.0	0.086, 0.348	74.818	5.1617e-18
chr7	rs10237947,rs10241134,rs10251462,rs11766634,rs7798373,	157258109	157258659	CCCGC	0.191	107.9 : 242.1, 41.0 : 387.0	0.308, 0.096	56.239	6.4189e-14
chr7	rs6460831,rs1635183,rs1635181,	11681776	11684091	CGT	0.467	204.0 : 146.0, 159.4 : 268.6	0.583, 0.372	34.243	4.8643e-09
chr7	rs6460831,rs1635183,rs1635181,	11681776	11684091	TGT	0.258	37.0 : 313.0, 163.5 : 264.5	0.106, 0.382	76.961	1.7433e-18
chr7	rs10237821,rs12537849,rs7794113,rs10269431,	11967857	11971329	CTGT	0.189	26.9 : 323.1, 120.1 : 307.9	0.077, 0.281	52.121	5.2179e-13
chr7	rs10237821,rs12537849,rs7794113,rs10269431,	11967857	11971329	TTGT	0.086	65.6 : 284.4, 1.3 : 426.7	0.187, 0.003	83.265	7.1775e-20
chr7	rs10486042,rs17167995,rs10244653,	14269202	14278899	CGT	0.467	204.0 : 146.0, 159.4 : 268.6	0.583, 0.372	34.243	4.8643e-09
chr7	rs10486042,rs17167995,rs10244653,	14269202	14278899	TGT	0.258	37.0 : 313.0, 163.5 : 264.5	0.106, 0.382	76.961	1.7433e-18
chr7	rs1404616,rs1404614,rs1404613,rs12699653,	14726096	14726759	CTGT	0.189	26.9 : 323.1, 120.1 : 307.9	0.077, 0.281	52.121	5.2179e-13
chr7	rs1404616,rs1404614,rs1404613,rs12699653,	14726096	14726759	TTGT	0.086	65.6 : 284.4, 1.3 : 426.7	0.187, 0.003	83.265	7.1775e-20
chr7	rs10950583,rs12113983,rs10242655,rs13225661,rs12532826,rs7811500,rs17169090,rs17348974,	15852210	15874859	CTTCAGCC	0.04	30.7 : 317.3, 0.0 : 428.0	0.088, 0.000	39.334	3.5719e-10
chr7	rs10224320,rs10264144,	16855007	16860714	GA	0.795	307.8 : 42.2, 310.9 : 117.1	0.879, 0.726	27.735	1.3915e-07
chr7	rs10224320,rs10264144,	16855007	16860714	AA	0.144	19.2 : 330.8, 93.0 : 335.0	0.055, 0.217	41.184	1.3855e-10
chr7	rs17143065,rs17143068,rs2188865,rs2188866,rs9885995,rs17143104,rs17143109,rs17143128,rs960581,rs4492270,rs10950819,	20603188	20633736	TGCTCCATGTT	0.06	5.0 : 345.0, 41.9 : 385.1	0.014, 0.098	23.855	1.0385e-06
chr7	rs17143065,rs17143068,rs2188865,rs2188866,rs9885995,rs17143104,rs17143109,rs17143128,rs960581,rs4492270,rs10950819,	20603188	20633736	TGCTCCATGTC	0.032	24.6 : 325.4, 0.1 : 426.9	0.070, 0.000	30.644	3.1006e-08
chr7	rs10447552,rs6958747,rs4722728,rs6974932,rs6957378,rs42087,rs42088,rs12700831,rs6961429,rs13237776,rs42102,	27683298	27717716	ACCTCATTCTG	0.022	16.8 : 330.9, 0.0 : 427.5	0.048, 0.000	21.161	4.222e-06
chr7	rs6952491,rs13239509,rs2158889,rs2711125,rs2711122,rs2529042,rs2711093,rs4722378,rs2390982,rs2721788,rs13244368,	24590979	24674763	ACCTCATTCTG	0.022	16.8 : 330.9, 0.0 : 427.5	0.048, 0.000	21.161	4.222e-06
chr8	rs12549679,rs17091140,rs10100391,rs17091182,rs17091190,rs17091198,rs17481744,rs7825914,rs7825924,rs11204065,	19583550	19590098	ACCCGTGGGG	0.132	17.7 : 332.3, 84.7 : 343.3	0.050, 0.198	36.608	1.4446e-09
chr8	rs12549679,rs17091140,rs10100391,rs17091182,rs17091190,rs17091198,rs17481744,rs7825914,rs7825924,rs11204065,	19583550	19590098	ACCCGCGGGG	0.063	46.4 : 303.6, 2.4 : 425.6	0.133, 0.005	52.95	3.4221e-13
chr8	rs11992609,rs7827390,rs7813392,	21895146	21896097	AGG	0.253	32.1 : 317.9, 164.7 : 263.3	0.092, 0.385	87.392	8.9013e-21
chr8	rs11992609,rs7827390,rs7813392,	21895146	21896097	AGA	0.133	101.9 : 248.1, 1.4 : 426.6	0.291, 0.003	138.544	5.5415e-32
chr8	rs12549481,rs4077341,	22960058	22962348	GG	0.027	20.0 : 330.0, 1.3 : 426.7	0.057, 0.003	21.143	4.2616e-06
chr8	rs10099920,rs10046678,rs1511392,rs1511391,rs7833268,	23808698	23818687	AGGAC	0.091	10.6 : 337.4, 60.0 : 368.0	0.031, 0.140	27.907	1.2729e-07
chr8	rs10099920,rs10046678,rs1511392,rs1511391,rs7833268,	23808698	23818687	GGGAC	0.08	50.4 : 297.6, 12.0 : 416.0	0.145, 0.028	35.381	2.7117e-09
chr8	rs10106334,rs9314283,rs7831305,	24287514	24290244	CAG	0.18	89.4 : 260.6, 51.0 : 377.0	0.255, 0.119	24.193	8.7147e-07
chr8	rs10106334,rs9314283,rs7831305,	24287514	24290244	CCG	0.125	15.6 : 334.4, 82.0 : 346.0	0.045, 0.192	37.969	7.188e-10
chr8	rs9644050,rs17058568,rs17058573,rs1901744,rs10110509,	27930510	27934398	TGCAG	0.509	217.0 : 131.0, 178.3 : 249.7	0.624, 0.417	32.891	9.7467e-09
chr8	rs9644050,rs17058568,rs17058573,rs1901744,rs10110509,	27930510	27934398	TGCGG	0.167	20.6 : 327.4, 109.0 : 319.0	0.059, 0.255	52.756	3.7772e-13
chr8	rs7839487,rs4339595,	28465696	28468009	AA	0.755	281.4 : 52.6, 293.9 : 134.1	0.843, 0.687	24.678	6.774e-07
chr8	rs7839487,rs4339595,	28465696	28468009	AC	0.195	21.3 : 312.7, 127.0 : 301.0	0.064, 0.297	64.92	7.7983e-16
chr8	rs7839487,rs4339595,	28465696	28468009	GA	0.05	31.3 : 302.7, 7.1 : 420.9	0.094, 0.017	23.207	1.4544e-06
chr8	rs10780146,rs11774216,rs17552942,rs4236681,rs10095540,rs17060256,	29350122	29355530	ATATTT	0.148	22.5 : 327.5, 93.0 : 335.0	0.064, 0.217	35.645	2.3677e-09
chr8	rs10780146,rs11774216,rs17552942,rs4236681,rs10095540,rs17060256,	29350122	29355530	ATACTT	0.099	65.4 : 284.6, 11.4 : 416.6	0.187, 0.027	55.466	9.5085e-14
chr8	rs1425295,rs11574294,rs11574304,rs1800392,rs11574311,rs2725352,rs3213202,rs2737333,rs41520844,rs2553278,rs2737334,rs2725361,rs11574341,rs6982140,rs7001440,	30965963	31000860	TCCTTCCTATAGCTG	0.242	33.1 : 313.9, 154.9 : 273.1	0.095, 0.362	74.063	7.567e-18
chr8	rs1425295,rs11574294,rs11574304,rs1800392,rs11574311,rs2725352,rs3213202,rs2737333,rs41520844,rs2553278,rs2737334,rs2725361,rs11574341,rs6982140,rs7001440,	30965963	31000860	TCCTTCCTATAACTG	0.123	90.9 : 256.1, 4.9 : 423.1	0.262, 0.012	110.865	6.3349e-26
chr8	rs11988634,rs16888829,rs10113242,	39974034	39976970	CTG	0.052	33.0 : 317.0, 7.1 : 420.9	0.094, 0.017	23.701	1.1253e-06
chr8	rs7818789,rs4737048,	42354257	42359035	TT	0.257	28.0 : 322.0, 171.8 : 256.2	0.080, 0.401	104.266	1.7687e-24
chr8	rs7818789,rs4737048,	42354257	42359035	TG	0.138	102.0 : 248.0, 5.2 : 422.8	0.291, 0.012	126.496	2.3946e-29
chr8	rs4872992,rs10086987,rs6990363,rs13259872,	48068797	48102786	TGTC	0.193	23.2 : 326.8, 126.9 : 301.1	0.066, 0.296	65.507	5.792e-16
chr8	rs4872992,rs10086987,rs6990363,rs13259872,	48068797	48102786	CGTC	0.105	77.8 : 272.2, 3.9 : 424.1	0.222, 0.009	92.908	5.4772e-22
chr8	rs16914292,rs6988843,rs17760503,rs4873408,rs1486471,rs9298278,rs9298279,rs13260265,rs12542067,rs12544313,rs10504098,	51026570	51087221	CAGAGACCTCG	0.181	20.9 : 329.1, 120.0 : 308.0	0.060, 0.280	63.117	1.9474e-15
chr8	rs16914292,rs6988843,rs17760503,rs4873408,rs1486471,rs9298278,rs9298279,rs13260265,rs12542067,rs12544313,rs10504098,	51026570	51087221	CAGAGACCCCG	0.104	80.0 : 270.0, 1.0 : 427.0	0.229, 0.002	105.715	8.5137e-25
chr8	rs10102026,rs9694119,rs10109716,rs10107218,rs16917282,rs7006725,rs16917314,	53037942	53059829	CTGAACC	0.048	37.1 : 312.9, 0.4 : 423.6	0.106, 0.001	46.054	1.1501e-11
chr8	rs12545123,rs12547364,rs4738837,rs6473928,rs16920157,rs16920160,rs16920162,rs7001445,rs16920164,rs16920177,rs16920187,rs16920190,rs10504165,rs13276745,rs12543878,rs12545606,rs12550655,rs12543374,rs11989540,	55301189	55331128	TGAGAGGACTGTTGTGCAG	0.039	26.6 : 314.4, 3.2 : 422.8	0.078, 0.007	25.249	5.0392e-07
chr8	rs4737940,rs13249396,rs6473976,rs9298530,rs11784187,rs16921454,rs7462267,rs16921475,rs4236966,rs13438934,rs4737967,rs4329253,rs16921503,rs4737280,rs13259631,rs13269400,rs7008285,rs4481574,rs4607582,rs4562295,	56121657	56176565	CTCCGCGGCATGCATGAAAC	0.121	17.8 : 326.2, 75.0 : 351.0	0.052, 0.176	27.755	1.3769e-07
chr8	rs4737940,rs13249396,rs6473976,rs9298530,rs11784187,rs16921454,rs7462267,rs16921475,rs4236966,rs13438934,rs4737967,rs4329253,rs16921503,rs4737280,rs13259631,rs13269400,rs7008285,rs4481574,rs4607582,rs4562295,	56121657	56176565	CTCCGCGGCATGCACGAAAC	0.069	47.2 : 296.8, 6.0 : 420.0	0.137, 0.014	44.83	2.149e-11
chr8	rs2622590,rs16921830,rs2939632,rs2975986,rs2975985,	56358274	56364087	GCCGA	0.032	22.9 : 327.1, 1.7 : 426.3	0.065, 0.004	23.797	1.0702e-06
chr8	rs2939654,rs2975963,rs10101279,rs2929023,rs10105874,rs2929020,	56380810	56402297	ACGGCG	0.292	41.5 : 306.5, 185.0 : 243.0	0.119, 0.432	91.036	1.4108e-21
chr8	rs2939654,rs2975963,rs10101279,rs2929023,rs10105874,rs2929020,	56380810	56402297	GCGGCG	0.166	128.5 : 219.5, 0.0 : 428.0	0.369, 0.000	189.465	4.1593e-43
chr8	rs4876094,rs10111688,	1257946	1258670	CC	0.437	187.6 : 162.4, 152.1 : 275.9	0.536, 0.355	25.6	4.2015e-07
chr8	rs4876094,rs10111688,	1257946	1258670	CT	0.128	20.4 : 329.6, 79.0 : 349.0	0.058, 0.185	27.604	1.4885e-07
chr8	rs4875958,rs7014327,rs10097891,rs3935479,	1721090	1728189	GGCA	0.217	28.4 : 319.6, 140.1 : 287.9	0.082, 0.327	68.218	1.4637e-16
chr8	rs4875958,rs7014327,rs10097891,rs3935479,	1721090	1728189	GGAA	0.094	72.9 : 275.1, 0.3 : 427.7	0.210, 0.001	97.921	4.3534e-23
chr8	rs673465,rs13277378,rs592700,rs4876060,rs596332,rs11779410,	2858360	2872533	GCTATA	0.551	230.8 : 119.2, 198.1 : 229.9	0.659, 0.463	30.095	4.1131e-08
chr8	rs673465,rs13277378,rs592700,rs4876060,rs596332,rs11779410,	2858360	2872533	GTTATA	0.182	26.4 : 323.6, 115.0 : 313.0	0.076, 0.269	48.272	3.7108e-12
chr8	rs13250365,rs17079498,rs2406305,rs17079504,rs11998250,rs1460403,rs17079506,rs17079516,	3013464	3024140	GTTACTTT	0.053	33.1 : 312.9, 7.6 : 420.4	0.096, 0.018	23.35	1.3504e-06
chr8	rs7013832,rs2354895,rs11775983,rs7813849,rs11985469,rs7817045,rs16930513,rs1431596,rs1367812,rs1452489,rs10504365,	64405226	64448090	AATGCGTTCGA	0.11	14.8 : 333.4, 70.7 : 357.3	0.043, 0.165	29.477	5.6581e-08
chr8	rs7013832,rs2354895,rs11775983,rs7813849,rs11985469,rs7817045,rs16930513,rs1431596,rs1367812,rs1452489,rs10504365,	64405226	64448090	AACGCGTTCGA	0.046	35.4 : 312.8, 0.3 : 427.7	0.102, 0.001	44.659	2.3452e-11
chr8	rs7844113,rs7828820,rs10957577,rs7815334,rs1531750,rs1108570,	72917890	72925357	ATAATT	0.266	29.2 : 316.8, 176.6 : 251.4	0.085, 0.413	105.545	9.2776e-25
chr8	rs7844113,rs7828820,rs10957577,rs7815334,rs1531750,rs1108570,	72917890	72925357	ATAACT	0.198	116.7 : 229.3, 36.4 : 391.6	0.337, 0.085	76.801	1.8909e-18
chr8	rs2251899,rs2251898,rs16938372,rs877521,rs1866737,	73692104	73711314	AATTG	0.113	12.8 : 335.2, 74.6 : 353.4	0.037, 0.174	36.376	1.6265e-09
chr8	rs2251899,rs2251898,rs16938372,rs877521,rs1866737,	73692104	73711314	AATTA	0.068	48.6 : 299.4, 4.4 : 423.6	0.140, 0.010	50.603	1.1309e-12
chr8	rs2570165,rs16939001,rs2570168,rs2570172,rs7842291,rs1433467,	75830976	75839715	GCTCGT	0.021	16.3 : 333.7, 0.1 : 425.9	0.047, 0.000	19.971	7.8636e-06
chr8	rs1449827,rs2895873,rs1584545,rs2167103,rs4461899,rs1037293,rs12155743,rs2895859,rs7001847,	83848261	83887022	GGCAGTAGT	0.095	54.7 : 294.3, 19.6 : 408.4	0.157, 0.046	27.346	1.7008e-07
chr8	rs1911665,rs1034832,rs16875013,	88896480	88925380	GTA	0.214	28.3 : 321.7, 138.3 : 289.7	0.081, 0.323	67.199	2.4538e-16
chr8	rs1911665,rs1034832,rs16875013,	88896480	88925380	ATA	0.21	118.7 : 231.3, 44.7 : 383.3	0.339, 0.105	63.921	1.2953e-15
chr8	rs2218609,rs10102255,rs416829,rs7818649,rs10094221,rs11994496,rs278565,rs278566,	94155247	94168977	GGAAATCT	0.075	10.0 : 340.0, 48.0 : 378.0	0.029, 0.113	19.578	9.6569e-06
chr8	rs2218609,rs10102255,rs416829,rs7818649,rs10094221,rs11994496,rs278565,rs278566,	94155247	94168977	GGAGATCT	0.03	23.0 : 327.0, 0.1 : 425.9	0.066, 0.000	28.663	8.6133e-08
chr8	rs10113800,rs6471530,rs1873745,	96445002	96446999	GAA	0.173	94.5 : 255.5, 40.3 : 387.7	0.270, 0.094	41.584	1.1291e-10
chr8	rs10113800,rs6471530,rs1873745,	96445002	96446999	GAG	0.161	25.5 : 324.5, 99.7 : 328.3	0.073, 0.233	36.524	1.5081e-09
chr8	rs2448148,rs2512429,rs2512430,rs2512434,	98626459	98634070	CAAG	0.172	94.3 : 255.7, 39.5 : 386.5	0.269, 0.093	42.014	9.0611e-11
chr8	rs2448148,rs2512429,rs2512430,rs2512434,	98626459	98634070	CAGG	0.16	20.7 : 329.3, 103.4 : 322.6	0.059, 0.243	48.267	3.7188e-12
chr8	rs16898690,rs2978125,rs1786330,rs1786329,rs6995748,rs1786322,rs1693552,rs3133575,rs2132853,	101686132	101732348	GGCCTCACT	0.036	27.7 : 320.4, 0.1 : 425.7	0.080, 0.000	34.869	3.5267e-09
chr8	rs6468766,rs7000601,	102315070	102315189	AA	0.873	285.0 : 65.0, 394.0 : 34.0	0.814, 0.921	19.582	9.6391e-06
chr8	rs13256415,rs10955416,rs16874228,rs1018144,rs13282023,	107221956	107233554	AACGT	0.13	22.9 : 325.1, 78.0 : 350.0	0.066, 0.182	23.027	1.5977e-06
chr8	rs13256415,rs10955416,rs16874228,rs1018144,rs13282023,	107221956	107233554	ACCGT	0.069	52.4 : 295.6, 1.0 : 427.0	0.151, 0.002	65.844	4.8806e-16
chr8	rs309618,rs309615,rs16886933,rs2575944,	116099632	116110545	TTGC	0.044	29.0 : 321.0, 4.9 : 423.1	0.083, 0.011	23.55	1.2171e-06
chr8	rs811345,rs799875,rs799876,rs811645,rs799891,rs1882886,	117243993	117249366	CAAGGT	0.117	12.8 : 335.2, 77.7 : 350.3	0.037, 0.182	39.141	3.9428e-10
chr8	rs811345,rs799875,rs799876,rs811645,rs799891,rs1882886,	117243993	117249366	CAAGGC	0.066	51.2 : 296.8, 0.0 : 428.0	0.147, 0.000	67.457	2.1532e-16
chr8	rs17812503,rs11781136,rs13253360,rs6987643,rs17744945,rs13266865,rs17745016,rs1155178,rs11989343,	118021671	118043057	CGATGCGAG	0.086	11.6 : 338.4, 55.6 : 371.4	0.033, 0.130	22.915	1.693e-06
chr8	rs17812503,rs11781136,rs13253360,rs6987643,rs17744945,rs13266865,rs17745016,rs1155178,rs11989343,	118021671	118043057	CAATGCGAG	0.033	24.4 : 325.6, 1.1 : 425.9	0.070, 0.003	27.399	1.655e-07
chr8	rs16897182,rs869092,	123581802	123587077	GC	0.958	321.0 : 27.0, 422.8 : 5.2	0.922, 0.988	20.673	5.4479e-06
chr8	rs16897182,rs869092,	123581802	123587077	GT	0.036	26.0 : 322.0, 2.2 : 425.8	0.075, 0.005	26.583	2.5246e-07
chr8	rs4602869,rs4512366,rs4301437,rs4132855,	125456928	125462121	AGAG	0.062	37.0 : 313.0, 11.0 : 417.0	0.106, 0.026	21.294	3.9401e-06
chr8	rs11777631,rs11777682,rs7461129,	125860137	125861374	GGC	0.604	263.1 : 86.9, 206.5 : 221.5	0.752, 0.482	58.383	2.1578e-14
chr8	rs11777631,rs11777682,rs7461129,	125860137	125861374	GGT	0.213	27.9 : 322.1, 137.5 : 290.5	0.080, 0.321	67.188	2.4677e-16
chr8	rs16901354,rs2736000,rs9297736,rs4871695,rs4871696,rs4346961,rs7841789,	127399415	127409827	CAAAGAA	0.036	27.2 : 322.8, 1.1 : 426.9	0.078, 0.003	31.029	2.5423e-08
chr8	rs4733540,rs12544299,rs7004301,rs12681210,rs4733687,rs4733688,	130235768	130252455	CTATTT	0.079	11.0 : 339.0, 50.4 : 377.6	0.031, 0.118	19.715	8.989e-06
chr8	rs6992383,rs7842500,rs4736441,	134223764	134224569	CTG	0.268	31.7 : 318.3, 177.0 : 251.0	0.091, 0.414	102.352	4.6484e-24
chr8	rs6992383,rs7842500,rs4736441,	134223764	134224569	TTG	0.248	143.1 : 206.9, 50.0 : 378.0	0.409, 0.117	87.935	6.7637e-21
chr8	rs11997394,rs11775271,rs13273294,rs7003789,rs6471220,rs6999460,rs4355807,	135353633	135376007	GCGTACT	0.118	13.6 : 334.4, 78.0 : 350.0	0.039, 0.182	37.707	8.2212e-10
chr8	rs11997394,rs11775271,rs13273294,rs7003789,rs6471220,rs6999460,rs4355807,	135353633	135376007	GCGTGCT	0.055	42.7 : 305.3, 0.0 : 428.0	0.123, 0.000	55.582	8.9651e-14
chr8	rs9657442,rs10092798,rs11166614,rs7813464,rs4243852,rs7008053,rs4076627,	136748778	136758375	GTCCTAA	0.036	27.0 : 319.0, 0.9 : 427.1	0.078, 0.002	31.867	1.6506e-08
chr8	rs4552942,rs4537336,rs7819173,rs7820672,rs4130250,rs4323508,rs11785202,	136874323	136887474	TGGCTAG	0.189	34.2 : 313.8, 112.4 : 315.6	0.098, 0.263	33.879	5.8636e-09
chr8	rs4552942,rs4537336,rs7819173,rs7820672,rs4130250,rs4323508,rs11785202,	136874323	136887474	TGGCTAT	0.126	88.0 : 260.0, 10.0 : 418.0	0.253, 0.023	91.661	1.0287e-21
chr8	rs2916688,rs11786052,rs2916674,rs2916673,rs17534653,rs17076569,rs1867394,rs17076597,rs11137015,rs1867389,rs4840340,rs17076694,	6221561	6250160	CGTTCGTGCGCA	0.375	179.3 : 167.6, 111.6 : 314.4	0.517, 0.262	52.874	3.5559e-13
chr8	rs2916688,rs11786052,rs2916674,rs2916673,rs17534653,rs17076569,rs1867394,rs17076597,rs11137015,rs1867389,rs4840340,rs17076694,	6221561	6250160	CGTTTGTGCGCA	0.244	32.3 : 314.5, 157.0 : 269.0	0.093, 0.369	78.423	8.3181e-19
chr8	rs2916688,rs11786052,rs2916674,rs2916673,rs17534653,rs17076569,rs1867394,rs17076597,rs11137015,rs1867389,rs4840340,rs17076694,	6221561	6250160	CGCTCGTGCGCA	0.032	24.2 : 322.7, 1.0 : 425.0	0.070, 0.002	27.484	1.5843e-07
chr8	rs10097485,rs10097507,	139606539	139606606	GA	0.041	31.4 : 302.6, 0.0 : 428.0	0.094, 0.000	41.968	9.2764e-11
chr8	rs12547949,rs7015223,	144132364	144132469	TG	0.027	20.0 : 330.0, 1.0 : 427.0	0.057, 0.002	21.994	2.7345e-06
chr8	rs2976464,rs2979074,	146128340	146135866	AG	0.134	16.0 : 334.0, 88.2 : 339.8	0.046, 0.206	42.691	6.4118e-11
chr8	rs9694789,rs9720908,	6944774	6945876	GG	0.408	182.8 : 167.2, 135.0 : 293.0	0.522, 0.315	34.093	5.2532e-09
chr8	rs9694789,rs9720908,	6944774	6945876	GA	0.188	25.2 : 324.8, 121.0 : 307.0	0.072, 0.283	56.004	7.2325e-14
chr8	rs10095669,rs2945230,rs2980422,rs13274039,rs2980420,rs2980417,	8108568	8116606	AGTGAC	0.195	32.0 : 318.0, 118.0 : 300.0	0.091, 0.282	44.14	3.0564e-11
chr8	rs10095669,rs2945230,rs2980422,rs13274039,rs2980420,rs2980417,	8108568	8116606	AGTAAC	0.116	85.0 : 265.0, 4.0 : 414.0	0.243, 0.010	101.176	8.4148e-24
chr8	rs17656431,rs330033,rs330035,rs75527,rs17149618,rs735449,rs17656706,rs6984551,rs11777846,rs330003,	9100576	9117556	TACAACTCAC	0.117	14.5 : 333.5, 75.9 : 350.0	0.042, 0.178	34.573	4.1061e-09
chr8	rs10092799,rs731079,rs2410098,rs10102096,	13615135	13634946	AAAT	0.23	33.6 : 316.4, 145.0 : 283.0	0.096, 0.339	64.117	1.1727e-15
chr8	rs10092799,rs731079,rs2410098,rs10102096,	13615135	13634946	AAAG	0.152	95.4 : 254.6, 22.9 : 405.1	0.272, 0.054	71.564	2.6844e-17
chr8	rs10888071,rs17117636,rs9886538,rs9325677,rs7843476,rs7827109,rs4592030,rs2128128,rs2128127,rs997443,rs1481913,	13673869	13680204	CCGCCAGAAGG	0.216	37.0 : 311.9, 131.3 : 296.7	0.106, 0.307	45.647	1.4162e-11
chr8	rs10888071,rs17117636,rs9886538,rs9325677,rs7843476,rs7827109,rs4592030,rs2128128,rs2128127,rs997443,rs1481913,	13673869	13680204	CCGACAGAAGG	0.105	80.9 : 268.0, 0.7 : 427.3	0.232, 0.002	108.597	1.9888e-25
chr8	rs13271017,rs7830372,rs12547223,	13739069	13742298	CAC	0.569	239.7 : 110.3, 202.6 : 225.4	0.685, 0.473	35.159	3.0379e-09
chr8	rs13271017,rs7830372,rs12547223,	13739069	13742298	CAT	0.149	19.5 : 330.5, 96.7 : 331.3	0.056, 0.226	43.892	3.4697e-11
chr8	rs4272377,rs792605,rs17118063,rs17261494,rs2062006,rs17118086,rs17116125,rs17118133,rs11783232,rs17203077,rs10092922,	13798932	13807670	CTTTAGTGATA	0.076	7.9 : 340.1, 51.5 : 376.5	0.023, 0.120	25.883	3.628e-07
chr8	rs10216809,rs9657207,rs17119539,rs10106919,rs17119601,rs9325711,rs17119607,rs17119609,rs13259015,rs17119646,rs17119650,rs1381410,rs10503499,	14364923	14385337	CTGATTTAGTGGC	0.364	157.7 : 190.1, 125.5 : 302.5	0.453, 0.293	21.256	4.0187e-06
chr8	rs10216809,rs9657207,rs17119539,rs10106919,rs17119601,rs9325711,rs17119607,rs17119609,rs13259015,rs17119646,rs17119650,rs1381410,rs10503499,	14364923	14385337	CTGATTTGGTGGC	0.141	18.6 : 329.2, 91.1 : 336.9	0.054, 0.213	40.085	2.4314e-10
chr8	rs7835159,rs12547159,rs7826655,rs13278000,rs17608649,	14836785	14853088	GCGAC	0.368	176.2 : 173.3, 108.7 : 315.1	0.504, 0.256	50.514	1.183e-12
chr8	rs7835159,rs12547159,rs7826655,rs13278000,rs17608649,	14836785	14853088	GCGGC	0.257	33.8 : 315.8, 165.2 : 258.6	0.097, 0.390	86.185	1.6389e-20
chr8	rs13280756,rs10108591,rs4560790,rs4467935,rs7016405,rs7831086,rs17580332,rs7819568,rs7002919,rs9942784,rs7001842,rs13274048,rs2410301,	15868962	15882659	AGGTAGCCCGGCG	0.104	14.9 : 334.5, 66.0 : 362.0	0.043, 0.154	25.665	4.061e-07
chr8	rs13280756,rs10108591,rs4560790,rs4467935,rs7016405,rs7831086,rs17580332,rs7819568,rs7002919,rs9942784,rs7001842,rs13274048,rs2410301,	15868962	15882659	AGGTAGCTCGGCG	0.043	33.1 : 316.3, 0.0 : 428.0	0.095, 0.000	42.348	7.6387e-11
chr8	rs2959611,rs7460815,rs2959608,	17075690	17084807	AGC	0.31	45.0 : 305.0, 195.9 : 232.1	0.129, 0.458	97.561	5.2211e-23
chr8	rs2959611,rs7460815,rs2959608,	17075690	17084807	ATC	0.157	121.3 : 228.7, 1.2 : 426.8	0.347, 0.003	171.517	3.45e-39
chr8	rs17692377,rs11782529,rs382752,	17891869	17898383	TGA	0.106	13.8 : 336.2, 68.4 : 359.6	0.039, 0.160	29.519	5.5357e-08
chr8	rs17692377,rs11782529,rs382752,	17891869	17898383	CGA	0.077	49.0 : 301.0, 10.6 : 417.4	0.140, 0.025	36.205	1.7763e-09
chr9	rs2094788,rs2094787,rs10964957,rs10811523,rs10811524,rs10811525,rs4406500,rs10116615,rs1360286,rs10811527,rs7868542,rs10811529,rs1330314,rs10117202,rs4582643,rs8729,rs7862030,	21280418	21340373	TGTTTGGTACCCGGCTA	0.07	54.8 : 291.2, 0.0 : 426.0	0.158, 0.000	72.601	1.587e-17
chr9	rs10811815,rs1350996,rs10811816,	22987088	22987381	GGC	0.101	59.9 : 290.1, 18.5 : 409.5	0.171, 0.043	34.752	3.7451e-09
chr9	rs10811815,rs1350996,rs10811816,	22987088	22987381	AGC	0.1	13.8 : 336.2, 63.7 : 364.3	0.040, 0.149	25.618	4.1615e-07
chr9	rs12353187,rs10812700,rs1930042,rs10812702,	27936785	27939856	CCTT	0.023	17.6 : 332.4, 0.0 : 428.0	0.050, 0.000	21.892	2.8839e-06
chr9	rs10124164,rs1452338,rs10511822,rs1349638,rs16912518,	28107917	28137724	GACGA	0.468	229.7 : 118.3, 132.9 : 293.1	0.660, 0.312	93.255	4.5972e-22
chr9	rs10124164,rs1452338,rs10511822,rs1349638,rs16912518,	28107917	28137724	GGCGA	0.291	38.8 : 309.2, 186.7 : 239.3	0.112, 0.438	99.032	2.4851e-23
chr9	rs628425,rs10971024,rs13301134,rs673710,rs631678,rs629566,	32549602	32573602	CTAGCC	0.152	19.9 : 327.4, 98.0 : 329.9	0.057, 0.229	43.814	3.6115e-11
chr9	rs628425,rs10971024,rs13301134,rs673710,rs631678,rs629566,	32549602	32573602	CTAGCT	0.08	61.1 : 286.3, 1.3 : 426.6	0.176, 0.003	77.536	1.3035e-18
chr9	rs1865468,rs10971099,rs12003519,rs7873608,rs3849901,	32721517	32723639	AAGAC	0.033	22.4 : 327.6, 3.0 : 423.0	0.064, 0.007	19.584	9.6247e-06
chr9	rs7867938,rs706112,rs11788558,rs706115,rs16919129,rs706117,rs706119,rs706120,rs706121,rs16919131,rs844239,rs831270,rs12336115,rs12001617,rs831287,rs7866990,rs11789719,rs10971469,rs626069,rs12351910,rs706133,	33241603	33343049	CTCGCGGCCGAATGCCAAGGA	0.107	16.5 : 333.5, 66.8 : 359.2	0.047, 0.157	24.052	9.3748e-07
chr9	rs7867938,rs706112,rs11788558,rs706115,rs16919129,rs706117,rs706119,rs706120,rs706121,rs16919131,rs844239,rs831270,rs12336115,rs12001617,rs831287,rs7866990,rs11789719,rs10971469,rs626069,rs12351910,rs706133,	33241603	33343049	CTCGCGGCTGAATGCCAAGGA	0.055	42.4 : 307.6, 0.0 : 426.0	0.121, 0.000	54.616	1.4654e-13
chr9	rs3176820,rs2772559,rs3176818,rs3176817,rs3176813,	34686143	34690811	TCGGT	0.093	9.1 : 340.9, 63.0 : 365.0	0.026, 0.147	33.621	6.6977e-09
chr9	rs3176820,rs2772559,rs3176818,rs3176817,rs3176813,	34686143	34690811	TCGGC	0.05	34.7 : 315.3, 4.0 : 424.0	0.099, 0.009	32.817	1.0124e-08
chr9	rs2165776,rs4242645,rs10758477,rs10973694,rs12003607,rs10973695,	38165646	38187709	GCGGCC	0.209	22.8 : 327.2, 140.0 : 288.0	0.065, 0.327	79.906	3.927e-19
chr9	rs2165776,rs4242645,rs10758477,rs10973694,rs12003607,rs10973695,	38165646	38187709	ACGGCC	0.093	71.7 : 278.3, 0.7 : 427.3	0.205, 0.002	94.067	3.0504e-22
chr9	rs2996368,rs10814706,	38522055	38528531	CT	0.751	307.6 : 42.4, 276.3 : 151.7	0.879, 0.646	55.969	7.3618e-14
chr9	rs2996368,rs10814706,	38522055	38528531	CC	0.218	28.4 : 321.6, 141.4 : 286.6	0.081, 0.330	70.121	5.5774e-17
chr9	rs6560130,rs11142398,rs11795117,rs7034715,rs3780603,rs10868825,rs4434676,	73003498	73032476	AAGGGTA	0.259	32.3 : 317.7, 169.0 : 259.0	0.092, 0.395	92.003	8.6565e-22
chr9	rs6560130,rs11142398,rs11795117,rs7034715,rs3780603,rs10868825,rs4434676,	73003498	73032476	ACGGGTA	0.142	105.7 : 244.3, 5.0 : 423.0	0.302, 0.012	133.053	8.803e-31
chr9	rs12004614,rs25695,rs2274699,rs25690,rs3753006,rs4745121,	74339777	74358290	CTGATT	0.022	17.3 : 332.7, 0.0 : 428.0	0.050, 0.000	21.676	3.2284e-06
chr9	rs10512038,rs17060535,rs7047501,rs10869444,rs4300062,rs7024831,rs7038344,rs11144105,rs17060568,rs1475717,	77420226	77454140	TAATTGGTAG	0.034	23.7 : 325.3, 3.0 : 425.0	0.068, 0.007	21.429	3.6718e-06
chr9	rs967057,rs1359805,rs553504,rs6560447,rs1327370,rs2031734,rs12380464,rs17061224,	78076816	78084162	GCTGTTCT	0.07	7.7 : 342.3, 47.0 : 381.0	0.022, 0.110	22.666	1.9274e-06
chr9	rs967057,rs1359805,rs553504,rs6560447,rs1327370,rs2031734,rs12380464,rs17061224,	78076816	78084162	GCTGTTCC	0.039	30.3 : 319.7, 0.0 : 428.0	0.086, 0.000	38.52	5.4205e-10
chr9	rs7865473,rs11521830,rs10869631,	78287773	78294845	CAA	0.07	8.7 : 339.3, 45.9 : 382.1	0.025, 0.107	19.925	8.0556e-06
chr9	rs17719860,rs12686149,rs10124182,rs10521467,rs7033416,	78644071	78651988	CGGGT	0.093	12.5 : 337.5, 60.0 : 368.0	0.036, 0.140	24.791	6.3906e-07
chr9	rs2998711,rs3010716,rs11137708,rs2938915,rs7871408,rs2938913,rs2998717,rs2938910,rs2998723,	81123692	81141594	GATCCCCTG	0.586	173.9 : 175.1, 281.8 : 146.1	0.498, 0.659	20.35	6.4499e-06
chr9	rs2807309,rs12351219,rs12337384,	82225237	82243701	TGC	0.107	15.9 : 334.1, 67.6 : 360.4	0.045, 0.158	25.42	4.6122e-07
chr9	rs2807309,rs12351219,rs12337384,	82225237	82243701	TAC	0.082	51.1 : 298.9, 12.4 : 415.6	0.146, 0.029	35.121	3.0991e-09
chr9	rs6559588,rs4546731,rs11138852,	83397674	83410774	ACG	0.743	305.2 : 44.8, 272.6 : 155.4	0.872, 0.637	55.641	8.6983e-14
chr9	rs6559588,rs4546731,rs11138852,	83397674	83410774	GCG	0.184	25.8 : 324.2, 117.4 : 310.6	0.074, 0.274	51.54	7.0166e-13
chr9	rs7038208,rs7856915,rs12351209,rs12352349,	641720	648987	CTGT	0.036	27.9 : 322.1, 0.4 : 427.6	0.080, 0.001	34.085	5.2747e-09
chr9	rs17371714,rs10491589,rs7042910,rs16924003,rs10815704,rs11791203,	792777	799579	TGGCGC	0.095	13.7 : 336.3, 60.0 : 368.0	0.039, 0.140	22.869	1.7344e-06
chr9	rs17371714,rs10491589,rs7042910,rs16924003,rs10815704,rs11791203,	792777	799579	CGGCGC	0.036	28.3 : 321.7, 0.0 : 428.0	0.081, 0.000	35.867	2.1123e-09
chr9	rs4877963,rs4378039,	88794032	88794978	TG	0.375	175.7 : 174.3, 116.4 : 311.6	0.502, 0.272	43.375	4.5198e-11
chr9	rs4877963,rs4378039,	88794032	88794978	GG	0.159	24.7 : 325.3, 99.0 : 329.0	0.071, 0.231	37.218	1.0562e-09
chr9	rs11791066,rs6559921,rs7871175,rs1535757,rs1535759,rs2147064,rs9314750,rs10868406,rs4587414,rs700758,rs700759,rs700760,rs700763,rs7021886,rs700768,rs10780757,rs7022913,rs10868408,	88869630	88947670	CAATCTGGCAAGGCTTTT	0.182	21.9 : 326.1, 119.7 : 307.3	0.063, 0.280	60.734	6.5345e-15
chr9	rs11791066,rs6559921,rs7871175,rs1535757,rs1535759,rs2147064,rs9314750,rs10868406,rs4587414,rs700758,rs700759,rs700760,rs700763,rs7021886,rs700768,rs10780757,rs7022913,rs10868408,	88869630	88947670	CAATCTGGCAGGGCTTTT	0.084	64.9 : 283.1, 0.6 : 426.4	0.187, 0.001	84.975	3.0219e-20
chr9	rs7023635,rs1570421,rs17471823,rs3886529,rs7869537,rs927524,rs2889976,rs1888925,rs1885784,rs11141735,rs10868548,rs1923798,rs11141737,rs2378729,rs4878053,	89877179	89913128	TCTTTCGACAAGAGC	0.021	16.4 : 333.6, 0.0 : 424.0	0.047, 0.000	20.238	6.8368e-06
chr9	rs7868935,rs6560073,rs11142237,rs12377675,rs11142238,rs7039404,	90917641	90934987	TACAAA	0.029	22.8 : 327.2, 0.1 : 427.9	0.065, 0.000	28.34	1.0175e-07
chr9	rs7032790,rs4440695,rs4320624,rs6559312,rs7036867,rs1502693,rs7046367,rs1875620,rs6559313,	91536390	91540772	CCACCGCGA	0.022	16.9 : 332.4, 0.0 : 428.0	0.048, 0.000	21.199	4.1389e-06
chr9	rs7024547,rs7047473,rs10992236,rs16908152,rs12339442,rs6479406,rs10992250,	94882488	94902575	TTCGCCT	0.132	75.4 : 272.6, 27.3 : 400.7	0.217, 0.064	39.178	3.8697e-10
chr9	rs7024547,rs7047473,rs10992236,rs16908152,rs12339442,rs6479406,rs10992250,	94882488	94902575	TTCGCCG	0.094	11.7 : 336.3, 61.6 : 366.4	0.034, 0.144	27.337	1.709e-07
chr9	rs10114823,rs2491000,rs2487020,rs2490998,rs2398873,rs7854820,rs2243742,rs10116474,rs11792101,rs7855940,rs2253589,rs2265800,rs2487010,rs9409699,rs4744280,rs10821216,rs10821219,rs7859190,rs7874836,rs10761280,rs10739959,	96510399	96578495	CGTGCTGTAGCTCTATCCCAA	0.103	8.7 : 339.3, 70.8 : 355.2	0.025, 0.166	41.388	1.2482e-10
chr9	rs10114823,rs2491000,rs2487020,rs2490998,rs2398873,rs7854820,rs2243742,rs10116474,rs11792101,rs7855940,rs2253589,rs2265800,rs2487010,rs9409699,rs4744280,rs10821216,rs10821219,rs7859190,rs7874836,rs10761280,rs10739959,	96510399	96578495	CGCGCTGTAGCTCTATCCCAA	0.038	29.3 : 318.7, 0.0 : 426.0	0.084, 0.000	37.301	1.0123e-09
chr9	rs1330125,rs10982502,rs10982554,rs6478247,rs10982622,rs1571567,rs7863943,	100280789	100306204	TAGCGAG	0.276	36.5 : 311.5, 177.8 : 250.2	0.105, 0.416	92.642	6.2658e-22
chr9	rs1330125,rs10982502,rs10982554,rs6478247,rs10982622,rs1571567,rs7863943,	100280789	100306204	TAGCGGG	0.147	112.6 : 235.4, 1.8 : 426.2	0.323, 0.004	155.736	9.67e-36
chr9	rs1010403,rs4742747,rs911932,rs3758312,rs7045933,rs6478963,rs1333869,rs16918095,	101692722	101710041	TTCTCCCT	0.175	27.2 : 320.8, 108.4 : 317.6	0.078, 0.255	41.263	1.3309e-10
chr9	rs1010403,rs4742747,rs911932,rs3758312,rs7045933,rs6478963,rs1333869,rs16918095,	101692722	101710041	TTCTCTCT	0.096	74.1 : 273.9, 0.1 : 425.9	0.213, 0.000	99.956	1.5581e-23
chr9	rs10990245,rs7858225,rs7859135,rs7048827,rs2225589,rs10820241,rs7869276,rs1576949,rs7875625,rs10820255,	105452126	105489249	TTTGCTTATT	0.157	17.1 : 332.9, 105.0 : 322.0	0.049, 0.246	56.435	5.8082e-14
chr9	rs10990245,rs7858225,rs7859135,rs7048827,rs2225589,rs10820241,rs7869276,rs1576949,rs7875625,rs10820255,	105452126	105489249	TTTGCTTGTT	0.091	70.8 : 279.2, 0.0 : 427.0	0.202, 0.000	94.976	1.9267e-22
chr9	rs1999004,rs4978847,rs2149002,	112519672	112519888	CGA	0.354	175.2 : 174.8, 100.0 : 328.0	0.501, 0.234	60.042	9.2837e-15
chr9	rs1999004,rs4978847,rs2149002,	112519672	112519888	CGG	0.228	33.7 : 316.3, 144.0 : 284.0	0.096, 0.336	62.936	2.1348e-15
chr9	rs11789059,rs11792549,rs10513167,rs12004834,rs10981466,rs2173194,rs786990,rs1568125,rs16917185,rs7022692,rs16917205,rs4979145,rs10817367,rs2132831,rs7047366,rs7862764,	115397206	115442451	CGCTAGGGCCCCGCCG	0.064	6.3 : 333.6, 42.9 : 384.9	0.019, 0.100	20.998	4.5987e-06
chr9	rs11789059,rs11792549,rs10513167,rs12004834,rs10981466,rs2173194,rs786990,rs1568125,rs16917185,rs7022692,rs16917205,rs4979145,rs10817367,rs2132831,rs7047366,rs7862764,	115397206	115442451	CTCTAGGGCCCCGCCG	0.037	25.3 : 314.7, 3.0 : 424.7	0.074, 0.007	24.164	8.8477e-07
chr9	rs2645986,rs10981499,rs1891403,rs10981501,rs17742501,rs787280,rs787295,rs787297,rs787299,rs787300,rs872130,rs17742994,rs10733595,rs17821593,rs10117017,rs7856199,rs4978503,	115517264	115576246	CTTGAAGACGCAACCGA	0.12	15.6 : 330.4, 77.8 : 349.0	0.045, 0.182	33.915	5.757e-09
chr9	rs10981650,rs3923602,	115910991	115911257	GG	0.059	3.9 : 346.1, 42.1 : 385.9	0.011, 0.098	26.407	2.7653e-07
chr9	rs7037095,rs12683020,	116814126	116814661	CG	0.127	16.3 : 333.7, 82.8 : 345.2	0.047, 0.194	37.406	9.591e-10
chr9	rs7037095,rs12683020,	116814126	116814661	TG	0.076	58.9 : 291.1, 0.2 : 427.8	0.168, 0.000	77.292	1.4748e-18
chr9	rs10982151,rs17230081,rs10739407,	117086271	117097755	GCT	0.092	13.5 : 336.5, 58.0 : 370.0	0.039, 0.136	21.711	3.1699e-06
chr9	rs301468,rs7041319,rs7025858,rs1385452,rs367800,	4645935	4658662	GCTTA	0.218	27.3 : 322.7, 142.0 : 286.0	0.078, 0.332	72.832	1.4119e-17
chr9	rs301468,rs7041319,rs7025858,rs1385452,rs367800,	4645935	4658662	GCTGA	0.181	113.6 : 236.4, 27.0 : 401.0	0.325, 0.063	88.898	4.1573e-21
chr9	rs301486,rs10815056,rs10974730,rs3824440,rs3780397,rs7874378,rs10758644,rs1331192,	4680653	4704778	AGTCAAGC	0.119	13.8 : 336.2, 79.0 : 349.0	0.039, 0.185	38.661	5.042e-10
chr9	rs296859,rs296857,rs172459,rs13284412,rs7867811,rs420565,	4774015	4785307	TAGGCC	0.046	29.6 : 320.4, 6.5 : 421.5	0.085, 0.015	20.994	4.6076e-06
chr9	rs159432,rs295259,rs295258,	4844459	4845242	GTA	0.484	201.4 : 148.6, 174.9 : 253.1	0.575, 0.409	21.45	3.6316e-06
chr9	rs159432,rs295259,rs295258,	4844459	4845242	ATA	0.167	21.6 : 328.4, 108.0 : 320.0	0.062, 0.252	50.481	1.2034e-12
chr9	rs969223,rs7852472,rs7856422,rs9969753,rs10117872,rs9969783,rs10974836,	4884849	4888724	AAAACAC	0.03	22.4 : 323.6, 1.1 : 426.9	0.065, 0.002	25.188	5.2005e-07
chr9	rs1342854,rs10975282,rs10975283,	5791151	5792156	ACA	0.18	22.9 : 327.1, 117.0 : 311.0	0.065, 0.273	56.432	5.8189e-14
chr9	rs1342854,rs10975282,rs10975283,	5791151	5792156	GCA	0.141	92.0 : 258.0, 18.0 : 410.0	0.263, 0.042	77.331	1.4457e-18
chr9	rs10739569,rs1359329,rs7861679,	123361027	123375589	GAC	0.123	17.0 : 333.0, 78.6 : 349.4	0.049, 0.184	32.523	1.1781e-08
chr9	rs306761,rs306759,rs2900193,rs16910509,rs10985207,rs16910520,rs2289069,rs216784,rs306770,rs306772,rs2164298,	124075544	124092871	ATTTAAATACT	0.075	8.1 : 340.8, 50.1 : 377.9	0.023, 0.117	24.38	7.9089e-07
chr9	rs306761,rs306759,rs2900193,rs16910509,rs10985207,rs16910520,rs2289069,rs216784,rs306770,rs306772,rs2164298,	124075544	124092871	ATTCAAATACT	0.037	28.7 : 320.3, 0.2 : 427.8	0.082, 0.001	35.768	2.223e-09
chr9	rs4836873,rs13285346,rs4837933,rs13292569,rs10985483,rs12346412,rs10985486,rs10818618,rs7037063,rs17263352,rs10119203,rs10985511,rs10513388,rs7045782,rs10513389,	124756568	124821226	CACATGCAGGGGATG	0.027	21.2 : 325.8, 0.0 : 428.0	0.061, 0.000	26.803	2.2526e-07
chr9	rs10306141,rs10306152,rs4273915,rs4240474,rs10306156,rs4836886,rs4836888,rs10306157,rs9299280,rs10306166,rs10306182,rs3842802,rs3842803,rs10306183,rs10306184,rs10306194,	125141707	125157198	CCCATTGGAGTGTCTC	0.086	7.8 : 337.5, 59.0 : 368.3	0.023, 0.138	32.241	1.3615e-08
chr9	rs10306141,rs10306152,rs4273915,rs4240474,rs10306156,rs4836886,rs4836888,rs10306157,rs9299280,rs10306166,rs10306182,rs3842802,rs3842803,rs10306183,rs10306184,rs10306194,	125141707	125157198	CCCGTTGGAGTGTCTC	0.045	35.1 : 310.2, 0.0 : 427.3	0.102, 0.000	45.502	1.5248e-11
chr9	rs10987361,rs7861566,rs7864732,	129327674	129334540	ACA	0.117	15.4 : 334.6, 75.4 : 352.6	0.044, 0.176	32.605	1.1292e-08
chr9	rs7874916,rs3902840,rs7864957,rs7853174,rs16929203,	129418360	129420025	GGCGC	0.303	149.2 : 200.8, 86.3 : 341.7	0.426, 0.202	46.08	1.1353e-11
chr9	rs7874916,rs3902840,rs7864957,rs7853174,rs16929203,	129418360	129420025	AGCGC	0.215	31.5 : 318.5, 135.7 : 292.3	0.090, 0.317	58.721	1.8169e-14
chr9	rs10988337,rs10988338,rs10988339,	132111298	132111946	GAG	0.112	14.8 : 335.2, 72.0 : 356.0	0.042, 0.168	30.75	2.9349e-08
chr9	rs7863156,rs4841920,	137516100	137516213	TC	0.12	15.4 : 334.6, 78.0 : 350.0	0.044, 0.182	34.901	3.4692e-09
chr9	rs4842059,rs12348077,rs17040586,rs11103242,rs10776859,rs1475784,	138862766	138877266	GAAGTC	0.277	126.5 : 223.5, 88.9 : 339.1	0.362, 0.208	22.757	1.8383e-06
chr9	rs4842059,rs12348077,rs17040586,rs11103242,rs10776859,rs1475784,	138862766	138877266	GAAGTT	0.149	22.9 : 327.1, 93.1 : 334.9	0.065, 0.217	35.053	3.2083e-09
chr9	rs7046931,rs6559257,rs11137327,rs11137331,rs7023346,rs7045459,rs2168526,rs10780196,rs7040050,rs7028989,	140823361	140911670	AGGGAGAAGT	0.052	40.3 : 309.7, 0.0 : 428.0	0.115, 0.000	51.971	5.6325e-13
chr9	rs17528265,rs16925783,rs884833,rs10976182,rs10758857,	7286662	7291611	GCTTA	0.218	27.3 : 322.7, 142.0 : 286.0	0.078, 0.332	72.832	1.4119e-17
chr9	rs17528265,rs16925783,rs884833,rs10976182,rs10758857,	7286662	7291611	GCTGA	0.181	113.6 : 236.4, 27.0 : 401.0	0.325, 0.063	88.898	4.1573e-21
chr9	rs7041772,rs10976196,rs10758858,rs16925803,rs4406457,rs4452855,rs7034937,rs12380136,	7299991	7313822	AGTCAAGC	0.119	13.8 : 336.2, 79.0 : 349.0	0.039, 0.185	38.661	5.042e-10
chr9	rs10511465,rs943169,rs12340636,rs7851475,rs1926374,rs10976262,	7346029	7356144	TAGGCC	0.046	29.6 : 320.4, 6.5 : 421.5	0.085, 0.015	20.994	4.6076e-06
chr9	rs7036378,rs7029437,rs7033457,	7391948	7393934	GTA	0.484	201.4 : 148.6, 174.9 : 253.1	0.575, 0.409	21.45	3.6316e-06
chr9	rs7036378,rs7029437,rs7033457,	7391948	7393934	ATA	0.167	21.6 : 328.4, 108.0 : 320.0	0.062, 0.252	50.481	1.2034e-12
chr9	rs962092,rs2381645,rs13287872,rs7873817,rs7860892,rs2200384,rs2220184,	7580824	7589065	AAAACAC	0.03	22.4 : 323.6, 1.1 : 426.9	0.065, 0.002	25.188	5.2005e-07
chr9	rs10758931,rs16927063,rs10758933,	8088281	8093062	ACA	0.18	22.9 : 327.1, 117.0 : 311.0	0.065, 0.273	56.432	5.8189e-14
chr9	rs10758931,rs16927063,rs10758933,	8088281	8093062	GCA	0.141	92.0 : 258.0, 18.0 : 410.0	0.263, 0.042	77.331	1.4457e-18
chr9	rs10815793,rs10815795,rs10815796,	8226643	8227693	TTG	0.789	311.5 : 38.5, 302.0 : 126.0	0.890, 0.706	39.293	3.6475e-10
chr9	rs10815793,rs10815795,rs10815796,	8226643	8227693	TTT	0.189	24.4 : 325.6, 123.0 : 305.0	0.070, 0.287	59.409	1.2808e-14
chr9	rs9644896,rs7850556,rs1332796,rs1332795,	9334204	9338215	GGTT	0.334	154.5 : 195.5, 105.4 : 322.6	0.441, 0.246	32.977	9.3278e-09
chr9	rs9644896,rs7850556,rs1332796,rs1332795,	9334204	9338215	GGCT	0.137	20.8 : 329.2, 86.0 : 342.0	0.060, 0.201	32.505	1.1891e-08
chr9	rs1332806,rs950196,	9355896	9361571	CC	0.104	11.8 : 338.2, 69.0 : 359.0	0.034, 0.161	33.612	6.7267e-09
chr9	rs10118330,rs10759062,rs10759063,rs10816124,rs10759064,rs1475680,rs10122096,rs914804,	9404090	9410073	GTTGGGTC	0.188	99.5 : 250.5, 46.3 : 379.7	0.284, 0.109	38.922	4.4108e-10
chr9	rs10118330,rs10759062,rs10759063,rs10816124,rs10759064,rs1475680,rs10122096,rs914804,	9404090	9410073	GTTGGATC	0.13	15.2 : 334.8, 86.0 : 340.0	0.043, 0.202	42.647	6.5563e-11
chr9	rs1535661,rs1535660,rs1535658,rs1323487,rs16925896,rs1323486,rs7873950,rs16925940,rs1407920,rs1407919,	10369368	10389420	CCAACACGCC	0.034	23.8 : 325.2, 2.5 : 425.5	0.068, 0.006	22.92	1.6888e-06
chr9	rs1335997,rs16926057,rs2152510,rs1414557,rs2784624,rs1953595,rs976831,	10467074	10479527	GCCGAGG	0.061	6.3 : 343.7, 40.9 : 387.1	0.018, 0.096	20.355	6.434e-06
chr9	rs1335997,rs16926057,rs2152510,rs1414557,rs2784624,rs1953595,rs976831,	10467074	10479527	TCCGAGG	0.04	31.0 : 319.0, 0.1 : 427.9	0.089, 0.000	39.227	3.7737e-10
chr9	rs6475143,rs7022060,rs7862069,rs4961551,rs7848397,rs10963072,rs1442533,rs4961438,rs7027539,rs4961554,	17351711	17380607	TTAGGACCAC	0.057	5.7 : 344.3, 39.0 : 389.0	0.016, 0.091	19.941	7.987e-06
chr9	rs6475143,rs7022060,rs7862069,rs4961551,rs7848397,rs10963072,rs1442533,rs4961438,rs7027539,rs4961554,	17351711	17380607	TTGGGACCAC	0.032	24.9 : 325.1, 0.0 : 428.0	0.071, 0.000	31.404	2.0959e-08
chr9	rs10965197,rs10757261,rs2027938,rs9657608,	21948666	21956230	TTCA	0.117	14.5 : 335.5, 76.3 : 351.7	0.041, 0.178	35.039	3.2314e-09
chr9	rs10963906,rs10963907,rs12349207,rs10757022,	19017868	19023613	TTCA	0.117	14.5 : 335.5, 76.3 : 351.7	0.041, 0.178	35.039	3.2314e-09
chr10	rs12412248,rs16928572,	28458998	28459699	AG	0.04	1.0 : 349.0, 30.1 : 397.9	0.003, 0.070	22.708	1.8855e-06
chr10	rs1269762,rs1247423,rs2479695,	29896978	29898270	CCT	0.103	13.5 : 336.5, 67.0 : 361.0	0.038, 0.157	28.933	7.4908e-08
chr10	rs2066341,rs10763776,rs7894656,rs2478836,	30411253	30414750	TTGC	0.643	255.6 : 94.4, 244.5 : 183.5	0.730, 0.571	21.189	4.1606e-06
chr10	rs2066341,rs10763776,rs7894656,rs2478836,	30411253	30414750	TTGT	0.113	16.4 : 333.6, 71.2 : 356.8	0.047, 0.166	27.528	1.548e-07
chr10	rs17296436,rs17296443,	33561560	33561574	AT	0.115	15.3 : 334.7, 74.0 : 354.0	0.044, 0.173	31.667	1.8305e-08
chr10	rs17502111,rs11591579,	45196274	45203117	CC	0.031	23.5 : 324.5, 0.9 : 427.1	0.068, 0.002	27.026	2.0076e-07
chr10	rs11815391,rs10821871,rs4488147,rs10821876,rs12243360,rs10994720,rs12769066,rs12266425,rs17500631,	52578738	52627572	GCCTCACAG	0.136	16.3 : 333.2, 89.0 : 337.0	0.047, 0.209	43.09	5.2289e-11
chr10	rs11815391,rs10821871,rs4488147,rs10821876,rs12243360,rs10994720,rs12769066,rs12266425,rs17500631,	52578738	52627572	GCCTCGCAG	0.064	49.7 : 299.8, 0.1 : 425.9	0.142, 0.000	64.425	1.0028e-15
chr10	rs1443134,rs6480928,rs12251299,	54397016	54415687	GGT	0.081	10.7 : 339.3, 52.0 : 376.0	0.031, 0.122	21.496	3.5464e-06
chr10	rs7911568,rs7911704,rs7915528,rs11593895,rs7895623,rs10825507,rs1334526,rs1413663,	57179456	57183665	TTTGGGGG	0.279	30.8 : 319.2, 186.0 : 242.0	0.088, 0.435	115.09	7.5224e-27
chr10	rs7911568,rs7911704,rs7915528,rs11593895,rs7895623,rs10825507,rs1334526,rs1413663,	57179456	57183665	TTTGGGAG	0.156	121.2 : 228.8, 0.0 : 428.0	0.346, 0.000	175.583	4.465e-40
chr10	rs11005314,rs10763362,rs4144609,rs12255924,rs12263637,rs2893683,rs10763363,rs9971280,rs7907212,rs7909011,rs11005338,rs10740667,rs16908858,rs2243589,rs17574907,rs2263916,rs10825792,rs2893686,rs6481208,rs11005363,rs4935649,rs17575600,rs7077390,rs11005370,	58084841	58248669	GCTCAACTTCAGAAAAACAGTTGT	0.134	16.8 : 330.5, 86.7 : 339.2	0.048, 0.204	39.738	2.9038e-10
chr10	rs11005314,rs10763362,rs4144609,rs12255924,rs12263637,rs2893683,rs10763363,rs9971280,rs7907212,rs7909011,rs11005338,rs10740667,rs16908858,rs2243589,rs17574907,rs2263916,rs10825792,rs2893686,rs6481208,rs11005363,rs4935649,rs17575600,rs7077390,rs11005370,	58084841	58248669	GCTCAACTTCAGAAAAGCAGTTGT	0.057	43.2 : 304.2, 1.0 : 424.8	0.124, 0.002	52.687	3.9111e-13
chr10	rs7093024,rs2137907,rs7923170,rs10821593,	61528790	61536155	TTGA	0.038	28.3 : 321.7, 1.3 : 426.7	0.081, 0.003	31.8	1.7091e-08
chr10	rs1877796,rs721992,rs12243559,rs882896,rs1913512,rs7077386,rs16914091,rs1877793,rs16914097,rs12267686,rs16914105,rs7917618,rs2271564,	61538643	61554006	TTATCTCTCCCGA	0.024	18.9 : 330.1, 0.0 : 428.0	0.054, 0.000	23.773	1.084e-06
chr10	rs7077937,rs9651301,rs3793859,	61859809	61861872	CCT	0.226	27.9 : 322.1, 147.8 : 280.2	0.080, 0.345	77.619	1.2494e-18
chr10	rs7077937,rs9651301,rs3793859,	61859809	61861872	CCC	0.138	95.1 : 254.9, 12.2 : 415.8	0.272, 0.028	95.765	1.2938e-22
chr10	rs12357769,rs10509195,	65520368	65523366	AG	0.122	17.0 : 333.0, 78.0 : 350.0	0.049, 0.182	32.037	1.5128e-08
chr10	rs7924155,rs12245785,rs11250741,rs1909436,rs2892394,rs11814309,	1736632	1745070	TTTCAT	0.419	186.1 : 159.9, 138.4 : 289.6	0.538, 0.323	36.107	1.868e-09
chr10	rs7924155,rs12245785,rs11250741,rs1909436,rs2892394,rs11814309,	1736632	1745070	TTTTAT	0.182	23.0 : 323.0, 117.6 : 310.4	0.066, 0.275	55.869	7.7463e-14
chr10	rs17156884,rs11250778,rs12570664,rs11250783,rs7099342,	1804579	1821202	CTAGT	0.05	37.7 : 312.3, 0.8 : 427.2	0.108, 0.002	45.767	1.3319e-11
chr10	rs11252116,rs11252118,	3858778	3860167	CC	0.473	214.4 : 113.6, 143.0 : 285.0	0.654, 0.334	76.111	2.6818e-18
chr10	rs11252116,rs11252118,	3858778	3860167	AC	0.26	34.8 : 293.2, 162.0 : 266.0	0.106, 0.379	71.565	2.6827e-17
chr10	rs1904723,rs10996609,rs10996610,rs4333907,rs7067834,	67476132	67478076	GTGGT	0.044	28.1 : 321.9, 6.0 : 422.0	0.080, 0.014	20.209	6.9437e-06
chr10	rs1417941,rs4320849,rs7083105,rs4746797,rs10082399,	70618859	70631783	ATCTT	0.149	23.9 : 322.1, 91.2 : 336.8	0.069, 0.213	31.338	2.1678e-08
chr10	rs1417941,rs4320849,rs7083105,rs4746797,rs10082399,	70618859	70631783	GTCTT	0.095	72.5 : 273.5, 1.0 : 427.0	0.210, 0.002	95.577	1.4224e-22
chr10	rs11816061,rs10509309,rs12412740,rs4601652,rs2894074,rs10762254,	70823953	70833176	GTGCGG	0.156	26.1 : 323.9, 95.0 : 333.0	0.075, 0.222	31.824	1.6881e-08
chr10	rs11816061,rs10509309,rs12412740,rs4601652,rs2894074,rs10762254,	70823953	70833176	ATGCGG	0.142	81.9 : 268.1, 29.0 : 399.0	0.234, 0.068	43.484	4.274e-11
chr10	rs4747135,rs12572365,rs12570130,rs10740363,rs1417917,rs16928377,rs12264572,rs7076189,rs7076330,rs7910164,rs950718,rs7100036,rs10823676,rs11497787,	72827461	72859876	CACGGATGTGAGTA	0.041	32.2 : 315.8, 0.0 : 428.0	0.093, 0.000	41.327	1.2876e-10
chr10	rs3815891,rs16935509,rs16935512,rs16935524,rs2241551,rs2288374,rs2559825,rs16935567,rs1863900,rs7090135,rs10762769,rs6480874,rs6480875,	79745789	79839432	ATGGTCCGAGCCG	0.385	180.4 : 167.5, 75.0 : 240.9	0.519, 0.237	55.266	1.0529e-13
chr10	rs3815891,rs16935509,rs16935512,rs16935524,rs2241551,rs2288374,rs2559825,rs16935567,rs1863900,rs7090135,rs10762769,rs6480874,rs6480875,	79745789	79839432	ATGGTCTGAGCCG	0.205	28.4 : 319.5, 107.8 : 208.1	0.082, 0.341	68.384	1.3458e-16
chr10	rs17679603,rs7898558,rs7916618,rs7074356,rs17617713,rs8735,rs7907224,rs10887868,rs14073,	82181434	82196557	TTTAGTGGT	0.09	13.5 : 334.5, 56.0 : 372.0	0.039, 0.131	19.991	7.7807e-06
chr10	rs17679603,rs7898558,rs7916618,rs7074356,rs17617713,rs8735,rs7907224,rs10887868,rs14073,	82181434	82196557	CTTAGTGGT	0.037	26.4 : 321.6, 2.0 : 426.0	0.076, 0.005	27.654	1.4508e-07
chr10	rs6584391,rs12416668,rs7923247,rs7912575,rs12268683,rs7917690,rs6584402,rs1018484,rs1040675,rs11191757,rs3918483,rs11191761,rs11191766,rs10786764,rs7913415,rs10883921,rs11191824,	83653738	83686558	CTGACGGTCGCGCCTAC	0.662	202.0 : 147.8, 312.9 : 115.1	0.578, 0.731	20.261	6.7555e-06
chr10	rs12241007,rs17725640,rs1884360,rs10786777,rs17098782,rs11816151,	83689509	83704329	CGCGAA	0.674	200.6 : 149.4, 322.7 : 103.3	0.573, 0.758	29.777	4.8468e-08
chr10	rs12241007,rs17725640,rs1884360,rs10786777,rs17098782,rs11816151,	83689509	83704329	CGGAAA	0.232	108.0 : 242.0, 72.0 : 354.0	0.309, 0.169	21.045	4.4851e-06
chr10	rs10883981,rs7902158,rs7076566,rs7076691,rs4933267,rs2224109,rs9971144,rs7094846,rs17647803,rs7902651,rs17098945,rs4933814,rs12570292,rs7069222,rs7069550,rs10884019,rs2207782,	83722301	83757199	CATTTACAATCTGGGGG	0.709	218.0 : 132.0, 334.0 : 94.0	0.623, 0.780	23.177	1.4776e-06
chr10	rs1110421,rs17102735,rs1892017,rs1857455,rs4933939,rs10887181,	85632532	85642482	TAACTC	0.024	17.6 : 332.4, 0.7 : 427.3	0.050, 0.002	20.021	7.6606e-06
chr10	rs7918205,rs17096224,rs1991426,rs11201974,rs1896527,rs1896526,rs7084960,rs1896525,rs4933387,	88065156	88077261	GGCTGGCGC	0.531	223.1 : 124.8, 190.3 : 237.3	0.641, 0.445	29.667	5.1309e-08
chr10	rs7918205,rs17096224,rs1991426,rs11201974,rs1896527,rs1896526,rs7084960,rs1896525,rs4933387,	88065156	88077261	GGCCGGCGC	0.137	18.8 : 329.1, 87.6 : 340.0	0.054, 0.205	36.83	1.2891e-09
chr10	rs12261209,rs3781228,rs4933687,rs7908678,rs1341992,rs4551673,	93389343	93440350	CGTTTT	0.025	18.8 : 331.2, 0.9 : 427.1	0.054, 0.002	20.752	5.2279e-06
chr10	rs2488794,rs2901587,rs12257053,	94167817	94185670	TGT	0.526	216.2 : 133.8, 193.2 : 234.8	0.618, 0.451	21.367	3.7915e-06
chr10	rs2488794,rs2901587,rs12257053,	94167817	94185670	TTT	0.155	22.8 : 327.2, 98.0 : 330.0	0.065, 0.229	39.477	3.3198e-10
chr10	rs7074761,rs10786213,	97215930	97216354	AT	0.253	35.8 : 314.2, 161.0 : 267.0	0.102, 0.376	76.368	2.354e-18
chr10	rs7074761,rs10786213,	97215930	97216354	GT	0.248	143.2 : 206.8, 50.0 : 378.0	0.409, 0.117	88.097	6.2337e-21
chr10	rs17109512,rs747022,rs17109567,rs12262435,rs17109605,rs4345897,rs4400721,rs2147897,rs2274249,rs2274248,rs17109634,	100127551	100155793	GATCTGGTCCT	0.024	19.1 : 329.9, 0.0 : 428.0	0.055, 0.000	23.952	9.8747e-07
chr10	rs701801,rs11189600,	100176869	100179274	TT	0.172	29.5 : 320.5, 104.3 : 323.7	0.084, 0.244	34.376	4.5423e-09
chr10	rs701801,rs11189600,	100176869	100179274	CT	0.131	93.5 : 256.5, 8.7 : 419.3	0.267, 0.020	102.887	3.549e-24
chr10	rs17459507,rs898892,rs12219674,rs621644,rs2018085,rs650527,rs7907389,rs10509724,rs10883130,rs541519,rs10748739,rs489611,rs17538604,rs660426,rs558398,rs537851,rs552644,rs10883134,rs521390,rs657442,rs563937,rs625777,rs552436,rs551674,rs527822,rs526877,rs526698,rs523205,rs592142,rs11189692,	100289568	100344136	TGTAGTACCGTCCTCCGAACGCGTCGTAGT	0.179	100.0 : 246.0, 39.2 : 388.8	0.289, 0.092	50.483	1.2017e-12
chr10	rs17459507,rs898892,rs12219674,rs621644,rs2018085,rs650527,rs7907389,rs10509724,rs10883130,rs541519,rs10748739,rs489611,rs17538604,rs660426,rs558398,rs537851,rs552644,rs10883134,rs521390,rs657442,rs563937,rs625777,rs552436,rs551674,rs527822,rs526877,rs526698,rs523205,rs592142,rs11189692,	100289568	100344136	TGTAGTACCGTCCTCCGAACGCGTCGTAGC	0.136	22.0 : 323.9, 83.7 : 344.3	0.064, 0.196	28.267	1.0571e-07
chr10	rs10904339,rs4880687,rs9423546,	4823252	4823794	CGA	0.153	22.1 : 327.9, 97.0 : 331.0	0.063, 0.227	39.652	3.0354e-10
chr10	rs7392864,rs2380196,rs11819125,	5634775	5637942	GAC	0.378	183.9 : 166.1, 110.0 : 318.0	0.526, 0.257	59.066	1.5246e-14
chr10	rs7392864,rs2380196,rs11819125,	5634775	5637942	GGC	0.239	34.1 : 315.9, 152.0 : 276.0	0.097, 0.355	70.238	5.2575e-17
chr10	rs2380205,rs12242149,rs12774966,rs12780246,rs2380208,rs11255590,rs907687,rs907688,rs907689,rs7904512,rs12359234,rs7071536,rs2203197,	5886734	5904918	CCGGCAGATCATC	0.124	14.7 : 333.3, 81.2 : 346.8	0.042, 0.190	38.457	5.5959e-10
chr10	rs2380205,rs12242149,rs12774966,rs12780246,rs2380208,rs11255590,rs907687,rs907688,rs907689,rs7904512,rs12359234,rs7071536,rs2203197,	5886734	5904918	CCGGCAGATCAGC	0.061	47.3 : 300.7, 0.0 : 428.0	0.136, 0.000	61.896	3.6212e-15
chr10	rs591878,rs11255780,rs7091091,rs7899847,rs649537,rs7902223,rs646490,rs647391,rs10508298,rs2387092,rs2274026,	5935437	5960227	CAAGTCGCTTA	0.216	19.0 : 331.0, 149.0 : 279.0	0.054, 0.348	98.125	3.9274e-23
chr10	rs591878,rs11255780,rs7091091,rs7899847,rs649537,rs7902223,rs646490,rs647391,rs10508298,rs2387092,rs2274026,	5935437	5960227	CAAGTCGCTCA	0.125	96.9 : 253.1, 0.0 : 428.0	0.277, 0.000	135.321	2.809e-31
chr10	rs2669131,rs3750660,rs17146857,rs4367845,rs17146980,rs2296135,rs2229135,rs8177726,rs3136627,rs17320853,rs8177783,	5983146	6003716	ACGTACCTATG	0.045	33.6 : 315.9, 1.3 : 426.7	0.096, 0.003	38.97	4.3042e-10
chr10	rs656715,rs7083579,rs11259097,rs3793730,rs494800,rs688879,rs501878,rs2236379,rs661891,	6520549	6527344	GTGGGCGGC	0.129	16.4 : 333.5, 83.6 : 344.4	0.047, 0.195	37.846	7.6568e-10
chr10	rs656715,rs7083579,rs11259097,rs3793730,rs494800,rs688879,rs501878,rs2236379,rs661891,	6520549	6527344	ATGGGCGGC	0.062	48.1 : 301.8, 0.5 : 427.5	0.138, 0.001	61.128	5.3492e-15
chr10	rs7900362,rs10748933,rs12778638,rs945805,	108980153	108985659	GATG	0.317	147.9 : 200.1, 97.8 : 330.2	0.425, 0.228	34.33	4.6515e-09
chr10	rs7900362,rs10748933,rs12778638,rs945805,	108980153	108985659	AATG	0.112	18.1 : 329.9, 69.0 : 359.0	0.052, 0.161	23.043	1.5844e-06
chr10	rs4918310,rs7894314,rs10884483,rs17220686,rs7090783,rs1583897,rs6584817,rs7914264,rs17220921,rs10748951,	109378752	109396798	CGCCCTATCG	0.327	84.6 : 264.8, 169.6 : 258.4	0.242, 0.396	20.771	5.176e-06
chr10	rs2484105,rs1754614,rs1762059,rs1854514,rs10884651,rs2484109,rs1831286,	110170558	110174837	GCAATAG	0.066	4.6 : 343.4, 46.6 : 381.4	0.013, 0.109	28.443	9.6504e-08
chr10	rs2484105,rs1754614,rs1762059,rs1854514,rs10884651,rs2484109,rs1831286,	110170558	110174837	GCAATGG	0.034	23.6 : 324.4, 2.6 : 425.4	0.068, 0.006	22.32	2.3076e-06
chr10	rs2419882,rs17091109,rs151598,rs17702902,rs114823,rs151545,	115690234	115700005	ACATCA	0.101	13.3 : 334.7, 64.7 : 363.3	0.038, 0.151	27.124	1.908e-07
chr10	rs4752342,rs17794346,rs10885622,rs17721283,rs12414613,rs12411997,	116633961	116645464	GTGAAT	0.033	23.0 : 327.0, 3.0 : 425.0	0.066, 0.007	20.542	5.8327e-06
chr10	rs10787816,rs236213,rs236214,rs12767500,	120120538	120127769	AAAC	0.112	18.1 : 331.9, 69.0 : 359.0	0.052, 0.161	23.22	1.4452e-06
chr10	rs10787816,rs236213,rs236214,rs12767500,	120120538	120127769	ACAC	0.09	50.7 : 299.3, 19.2 : 408.8	0.145, 0.045	23.569	1.2053e-06
chr10	rs4752219,rs4752220,rs1409314,rs7068576,rs7068600,rs10886330,rs1409568,rs10787875,rs7079370,rs7908018,rs4751680,rs7092342,rs1961317,rs10787876,rs611959,	120615561	120663911	TAGTTGTCAGGTCTG	0.033	24.8 : 321.3, 1.0 : 427.0	0.072, 0.002	28.522	9.265e-08
chr10	rs17098576,rs17098586,rs7903013,rs17606601,rs12244897,rs12357403,rs10787945,rs12358835,rs4752269,rs10510056,rs12264832,rs10886439,rs4752276,	120998250	121050018	ATGGCTCACCACC	0.125	15.4 : 330.8, 81.0 : 344.6	0.045, 0.190	37.06	1.1453e-09
chr10	rs17098576,rs17098586,rs7903013,rs17606601,rs12244897,rs12357403,rs10787945,rs12358835,rs4752269,rs10510056,rs12264832,rs10886439,rs4752276,	120998250	121050018	ATGGCTCACCAAC	0.029	21.1 : 325.1, 1.0 : 424.6	0.061, 0.002	23.613	1.1782e-06
chr10	rs17584106,rs2997254,rs1892401,rs1316302,rs2997255,rs1937832,rs7093648,	122520154	122526973	GACTTTT	0.023	18.0 : 332.0, 0.0 : 428.0	0.051, 0.000	22.546	2.0514e-06
chr10	rs4752546,rs4752547,rs4752549,rs9420330,rs1896405,rs2420929,rs17101921,rs2420928,rs9421422,rs1863747,	123148756	123166326	GTGAGCGAGT	0.452	125.2 : 224.8, 226.5 : 201.5	0.358, 0.529	22.822	1.7768e-06
chr10	rs7090018,rs2912759,	123268889	123269711	TT	0.021	16.2 : 333.8, 0.0 : 428.0	0.046, 0.000	20.175	7.0684e-06
chr10	rs4751871,rs12242677,rs12259215,rs11200391,rs2420995,	123846485	123853004	AGAAT	0.224	106.3 : 243.7, 68.1 : 359.9	0.304, 0.159	23.145	1.5025e-06
chr10	rs4751871,rs12242677,rs12259215,rs11200391,rs2420995,	123846485	123853004	GGAAT	0.131	21.8 : 328.2, 80.2 : 347.8	0.062, 0.187	26.416	2.7526e-07
chr10	rs17104646,rs17104648,rs4980259,rs12764514,	124868633	124872687	ACGA	0.181	18.5 : 331.5, 122.0 : 306.0	0.053, 0.285	70.07	5.7248e-17
chr10	rs17104646,rs17104648,rs4980259,rs12764514,	124868633	124872687	ACGG	0.105	70.0 : 280.0, 12.0 : 416.0	0.200, 0.028	60.358	7.9075e-15
chr10	rs1219960,rs7091877,rs845084,rs11597044,rs845083,rs2282015,rs6599698,	125217607	125222275	TTGAGGT	0.082	6.6 : 341.4, 57.0 : 371.0	0.019, 0.133	33.216	8.248e-09
chr10	rs1219960,rs7091877,rs845084,rs11597044,rs845083,rs2282015,rs6599698,	125217607	125222275	TTGCGGT	0.042	32.4 : 315.6, 0.0 : 428.0	0.093, 0.000	41.547	1.1506e-10
chr10	rs4980297,rs11248566,	125275363	125275458	TG	0.486	201.5 : 146.5, 176.0 : 252.0	0.579, 0.411	21.606	3.3477e-06
chr10	rs4980297,rs11248566,	125275363	125275458	TA	0.141	19.8 : 328.2, 89.9 : 338.1	0.057, 0.210	37.065	1.1424e-09
chr10	rs10902976,rs1878166,rs12414023,rs1219822,rs10794629,rs1219824,rs4980199,rs7084727,rs1991395,rs17608508,rs2362672,rs4980200,rs7907303,rs1896383,rs11248237,rs4980201,	125446938	125463571	AGCAACGGATTGAGGC	0.124	19.6 : 324.4, 76.0 : 352.0	0.057, 0.178	25.513	4.3946e-07
chr10	rs10902976,rs1878166,rs12414023,rs1219822,rs10794629,rs1219824,rs4980199,rs7084727,rs1991395,rs17608508,rs2362672,rs4980200,rs7907303,rs1896383,rs11248237,rs4980201,	125446938	125463571	AACAACGGATTGAGGC	0.072	55.4 : 288.6, 0.0 : 428.0	0.161, 0.000	74.209	7.0282e-18
chr10	rs2002950,rs2366867,rs17155116,rs10751569,	128341404	128371489	TGAG	0.158	80.1 : 269.9, 42.7 : 385.3	0.229, 0.100	24.185	8.7492e-07
chr10	rs2002950,rs2366867,rs17155116,rs10751569,	128341404	128371489	TAAG	0.112	15.7 : 334.3, 71.7 : 356.3	0.045, 0.168	29.052	7.0467e-08
chr10	rs4751122,rs10829636,rs7908271,rs2094290,rs12573694,rs913112,rs913111,rs11016940,	131583538	131594737	CCGAGAAG	0.175	22.1 : 323.9, 112.6 : 313.4	0.064, 0.264	53.273	2.903e-13
chr10	rs4751122,rs10829636,rs7908271,rs2094290,rs12573694,rs913112,rs913111,rs11016940,	131583538	131594737	CCGAGAGG	0.078	59.8 : 286.2, 0.3 : 425.7	0.173, 0.001	78.887	6.5774e-19
chr10	rs719810,rs2249301,rs2249303,rs2249698,	7460252	7464989	GTGA	0.12	16.1 : 333.9, 77.2 : 350.8	0.046, 0.180	32.863	9.8869e-09
chr10	rs719810,rs2249301,rs2249303,rs2249698,	7460252	7464989	ATGA	0.088	54.9 : 295.1, 13.7 : 414.3	0.157, 0.032	37.242	1.0434e-09
chr10	rs11146268,rs1552682,	134069930	134070720	GC	0.457	189.9 : 128.1, 151.0 : 277.0	0.597, 0.353	43.853	3.5406e-11
chr10	rs11146268,rs1552682,	134069930	134070720	GT	0.209	20.7 : 297.3, 135.0 : 293.0	0.065, 0.315	69.236	8.736e-17
chr10	rs743534,rs743535,rs2070676,rs4512750,rs11527824,rs11593189,rs10857746,rs8181432,rs8181436,rs11101824,rs8181437,rs10857748,rs10857749,rs3813872,rs3813873,rs10857753,rs11101830,rs2492664,rs11101852,rs11101867,rs7089803,rs12263487,rs9630017,rs11101873,rs10857770,rs11101876,rs4498943,	135349226	135422505	AACTTCACCTACTTTCCGTAGATGTTA	0.071	7.0 : 339.7, 46.9 : 364.7	0.020, 0.114	25.003	5.7247e-07
chr10	rs743534,rs743535,rs2070676,rs4512750,rs11527824,rs11593189,rs10857746,rs8181432,rs8181436,rs11101824,rs8181437,rs10857748,rs10857749,rs3813872,rs3813873,rs10857753,rs11101830,rs2492664,rs11101852,rs11101867,rs7089803,rs12263487,rs9630017,rs11101873,rs10857770,rs11101876,rs4498943,	135349226	135422505	AACTTCACCTACTTTTCGTAGATGTTA	0.028	21.7 : 325.1, 0.0 : 411.7	0.062, 0.000	26.47	2.6771e-07
chr10	rs17495691,rs7071404,rs11257930,rs4750247,rs7905330,	12691576	12699535	TAACT	0.031	23.1 : 326.9, 1.0 : 427.0	0.066, 0.002	26.01	3.3971e-07
chr10	rs11258009,rs11258013,	12855156	12856775	TA	0.75	292.5 : 57.5, 290.7 : 137.3	0.836, 0.679	25.141	5.3275e-07
chr10	rs11258009,rs11258013,	12855156	12856775	TG	0.145	19.3 : 330.7, 93.3 : 334.7	0.055, 0.218	41.35	1.2726e-10
chr10	rs565850,rs652029,rs11258137,rs505588,rs12765118,rs11258149,rs627155,rs10796006,rs568328,rs7088757,rs11258156,	13064223	13087317	TGCAGTTTTTC	0.067	5.6 : 342.4, 46.0 : 382.0	0.016, 0.107	25.715	3.9575e-07
chr10	rs565850,rs652029,rs11258137,rs505588,rs12765118,rs11258149,rs627155,rs10796006,rs568328,rs7088757,rs11258156,	13064223	13087317	TGTAGTTTTTC	0.028	20.5 : 327.5, 1.0 : 427.0	0.059, 0.002	22.694	1.8998e-06
chr10	rs2698114,rs2610815,rs17549892,rs2610814,rs7075279,rs2797864,rs2797863,rs17154204,rs2797862,rs2610808,	13958652	13965716	CTTCGTATTA	0.023	18.1 : 331.9, 0.0 : 427.6	0.052, 0.000	22.698	1.8952e-06
chr10	rs2446597,rs2292367,rs7074945,rs11258793,rs10906564,rs2446588,rs11258795,rs2457840,rs11258796,	14049604	14056382	GCGCAGCAC	0.143	21.5 : 327.7, 90.0 : 338.0	0.062, 0.210	34.608	4.0322e-09
chr10	rs2446597,rs2292367,rs7074945,rs11258793,rs10906564,rs2446588,rs11258795,rs2457840,rs11258796,	14049604	14056382	GCACAGCAC	0.07	54.5 : 294.7, 0.0 : 428.0	0.156, 0.000	71.83	2.3461e-17
chr10	rs12777920,rs11259205,rs1409391,rs1409390,rs11259206,	14625920	14629401	TTCTG	0.107	13.7 : 336.3, 69.6 : 358.4	0.039, 0.163	30.595	3.179e-08
chr10	rs883637,rs867642,rs11011907,rs1571942,rs2681951,rs2482818,rs2681925,rs1855085,rs11011920,rs2151087,rs16920199,rs2681942,rs2681943,rs7074930,rs10828003,	20536633	20580125	CGAATCCTTACGAAG	0.114	64.4 : 281.6, 24.0 : 403.0	0.186, 0.056	31.941	1.5893e-08
chr10	rs7922001,rs7922148,	20931039	20931130	TC	0.273	148.3 : 201.7, 64.1 : 363.9	0.424, 0.150	72.842	1.4046e-17
chr10	rs7922001,rs7922148,	20931039	20931130	CC	0.229	34.7 : 315.3, 143.7 : 284.3	0.099, 0.336	60.992	5.731e-15
chr10	rs7089656,rs4364959,	22284140	22285371	TC	0.181	21.6 : 328.4, 119.0 : 309.0	0.062, 0.278	60.952	5.8471e-15
chr10	rs7089656,rs4364959,	22284140	22285371	GC	0.096	70.1 : 279.9, 4.6 : 423.4	0.200, 0.011	79.72	4.3131e-19
chr11	rs1447266,rs1447265,rs1447262,rs7126529,rs17320769,rs294363,rs294365,rs292427,	30691337	30715328	ATATCGAA	0.026	20.0 : 330.0, 0.0 : 428.0	0.057, 0.000	25.062	5.5512e-07
chr11	rs10835824,rs652722,rs11031520,rs11031524,rs17719728,rs11031526,rs602074,rs683028,rs682572,rs12419837,rs586662,	31904417	31936309	TTTCAGTGTTG	0.124	21.4 : 328.2, 75.0 : 353.0	0.061, 0.175	23.094	1.5426e-06
chr11	rs10835824,rs652722,rs11031520,rs11031524,rs17719728,rs11031526,rs602074,rs683028,rs682572,rs12419837,rs586662,	31904417	31936309	CTTCAGTGTTG	0.056	43.5 : 306.1, 0.0 : 428.0	0.124, 0.000	56.42	5.8546e-14
chr11	rs10768063,rs7117611,rs11032624,rs10836192,rs4993520,rs10768065,rs10768066,rs4140544,rs742634,rs2745915,rs2611134,rs1925369,rs4756137,rs11032634,rs7935229,	34369938	34391494	AGAATTCGTCATTCT	0.099	15.4 : 332.1, 61.1 : 366.3	0.044, 0.143	20.968	4.6714e-06
chr11	rs10768063,rs7117611,rs11032624,rs10836192,rs4993520,rs10768065,rs10768066,rs4140544,rs742634,rs2745915,rs2611134,rs1925369,rs4756137,rs11032634,rs7935229,	34369938	34391494	AGAATTCGTCACTCT	0.072	55.8 : 291.7, 0.4 : 427.0	0.161, 0.001	72.478	1.6888e-17
chr11	rs12786782,rs10768074,rs11032686,rs7111765,rs11032695,rs16925514,rs6484720,rs12295136,rs208681,rs7944397,rs208682,rs208683,rs12807961,rs12808450,rs554518,rs1107573,	34442956	34456208	CAGGGGGTCACCGACC	0.211	22.8 : 327.2, 140.9 : 285.1	0.065, 0.331	81.375	1.8667e-19
chr11	rs12786782,rs10768074,rs11032686,rs7111765,rs11032695,rs16925514,rs6484720,rs12295136,rs208681,rs7944397,rs208682,rs208683,rs12807961,rs12808450,rs554518,rs1107573,	34442956	34456208	CAGGGGGTCACCAACC	0.103	79.9 : 270.1, 0.0 : 426.0	0.228, 0.000	108.428	2.1653e-25
chr11	rs262420,rs1358987,rs1016215,rs262427,	36036356	36042238	TAGT	0.226	28.1 : 319.9, 146.9 : 281.1	0.081, 0.343	75.646	3.393e-18
chr11	rs262420,rs1358987,rs1016215,rs262427,	36036356	36042238	TAAT	0.166	105.7 : 242.3, 23.1 : 404.9	0.304, 0.054	86.489	1.4052e-20
chr11	rs10742700,rs2013594,	44299841	44302154	GC	0.565	241.0 : 109.0, 198.4 : 229.6	0.689, 0.464	39.656	3.0286e-10
chr11	rs10742700,rs2013594,	44299841	44302154	GT	0.209	28.9 : 321.1, 133.7 : 294.3	0.083, 0.312	61.523	4.3756e-15
chr11	rs6485674,rs7924718,rs4625425,rs11038863,	46324835	46348324	GGGA	0.098	15.1 : 332.9, 61.2 : 366.8	0.043, 0.143	21.486	3.5641e-06
chr11	rs6485674,rs7924718,rs4625425,rs11038863,	46324835	46348324	GGGG	0.068	50.8 : 297.2, 2.1 : 425.9	0.146, 0.005	60.173	8.6872e-15
chr11	rs598101,rs7930322,rs2205020,rs588295,rs7924782,rs7115281,rs1164666,rs7114817,rs7118379,rs1164681,rs7925896,rs10769572,rs10839257,rs3960835,rs1164673,rs2204366,rs7929543,rs11040338,rs11040339,rs12806588,rs10501324,rs10839272,	49246979	49398973	TTCGGATGATTGGAGTATATCA	0.058	5.6 : 342.4, 39.5 : 388.5	0.016, 0.092	20.455	6.1039e-06
chr11	rs598101,rs7930322,rs2205020,rs588295,rs7924782,rs7115281,rs1164666,rs7114817,rs7118379,rs1164681,rs7925896,rs10769572,rs10839257,rs3960835,rs1164673,rs2204366,rs7929543,rs11040338,rs11040339,rs12806588,rs10501324,rs10839272,	49246979	49398973	TTCGGATGACTGGAGTATATCA	0.036	27.4 : 320.5, 0.5 : 427.5	0.079, 0.001	33.445	7.3308e-09
chr11	rs609154,rs1397273,rs12419176,	57696234	57706711	TGT	0.024	18.3 : 331.7, 0.0 : 428.0	0.052, 0.000	22.766	1.8301e-06
chr11	rs2233244,rs950803,rs950802,rs3816270,rs2241920,rs10501383,rs10897056,rs7107802,rs4939352,	60152531	60173107	CTGTGCATA	0.166	21.7 : 325.3, 107.0 : 321.0	0.062, 0.250	48.695	2.9898e-12
chr11	rs2233244,rs950803,rs950802,rs3816270,rs2241920,rs10501383,rs10897056,rs7107802,rs4939352,	60152531	60173107	CTGTGCATG	0.087	67.3 : 279.7, 0.0 : 428.0	0.194, 0.000	90.945	1.477e-21
chr11	rs12282256,rs1406384,rs953169,rs2463833,rs11231029,rs2513037,rs10897253,rs11605459,rs2463829,rs2463828,rs4963499,rs2513071,rs10501332,rs2513077,rs11231050,rs10792346,rs10792347,rs10897266,rs10897267,rs2958531,	62080857	62158886	CCACATGCCTTAGGGGTAGT	0.078	5.9 : 342.1, 55.0 : 372.0	0.017, 0.129	33.065	8.9145e-09
chr11	rs12282256,rs1406384,rs953169,rs2463833,rs11231029,rs2513037,rs10897253,rs11605459,rs2463829,rs2463828,rs4963499,rs2513071,rs10501332,rs2513077,rs11231050,rs10792346,rs10792347,rs10897266,rs10897267,rs2958531,	62080857	62158886	CCACATGCCTTCGGGGTAGT	0.043	29.6 : 318.4, 4.0 : 423.0	0.085, 0.009	26.522	2.6059e-07
chr11	rs3741389,rs512715,rs673753,	65179436	65206017	TCC	0.115	17.9 : 332.1, 71.9 : 356.1	0.051, 0.168	25.701	3.9865e-07
chr11	rs3741389,rs512715,rs673753,	65179436	65206017	CCC	0.048	35.4 : 314.6, 1.8 : 426.2	0.101, 0.004	39.778	2.8451e-10
chr11	rs1938685,rs1938684,	69277078	69277106	GA	0.03	21.6 : 326.4, 1.5 : 426.5	0.062, 0.003	22.785	1.8118e-06
chr11	rs731616,rs1562196,	70627159	70627242	CC	0.098	11.6 : 338.4, 65.0 : 363.0	0.033, 0.152	30.631	3.1205e-08
chr11	rs731616,rs1562196,	70627159	70627242	TC	0.055	42.6 : 307.4, 0.0 : 428.0	0.122, 0.000	55.044	1.1784e-13
chr11	rs650393,rs594814,rs670811,rs591804,	73351285	73363210	TCCG	0.097	10.6 : 339.4, 65.0 : 363.0	0.030, 0.152	32.533	1.1719e-08
chr11	rs1793412,rs1631865,rs1790149,	75171083	75188569	CCC	0.243	40.5 : 309.5, 148.9 : 279.1	0.116, 0.348	56.275	6.3004e-14
chr11	rs1793412,rs1631865,rs1790149,	75171083	75188569	CCT	0.105	79.5 : 270.5, 2.1 : 425.9	0.227, 0.005	101.167	8.4561e-24
chr11	rs598847,rs12574551,rs584046,rs640927,rs11236476,rs17134231,rs12282340,rs527048,rs10160335,rs12281880,rs656007,rs668581,rs479592,rs589443,	75335799	75392402	CAGGTCATCAAACT	0.099	15.7 : 330.3, 60.6 : 367.4	0.045, 0.142	19.9	8.1591e-06
chr11	rs598847,rs12574551,rs584046,rs640927,rs11236476,rs17134231,rs12282340,rs527048,rs10160335,rs12281880,rs656007,rs668581,rs479592,rs589443,	75335799	75392402	CAGGTCATCAAACC	0.039	30.1 : 315.9, 0.4 : 427.6	0.087, 0.001	37.352	9.8618e-10
chr11	rs10793371,rs550547,rs575257,rs12788335,rs10501434,rs533870,rs1938946,	78868436	78872761	CTACACT	0.242	28.6 : 321.4, 159.0 : 267.0	0.082, 0.373	89.067	3.8169e-21
chr11	rs10793371,rs550547,rs575257,rs12788335,rs10501434,rs533870,rs1938946,	78868436	78872761	CTACAAT	0.147	107.4 : 242.6, 6.7 : 419.3	0.307, 0.016	129.92	4.2661e-30
chr11	rs7932890,rs536962,rs556857,rs17138230,rs12576775,rs7947534,rs471435,	79068394	79077745	GGCTGGT	0.106	14.4 : 331.6, 68.0 : 360.0	0.042, 0.159	27.605	1.4876e-07
chr11	rs7932890,rs536962,rs556857,rs17138230,rs12576775,rs7947534,rs471435,	79068394	79077745	GGCTAGT	0.049	37.6 : 308.4, 0.0 : 428.0	0.109, 0.000	48.843	2.7725e-12
chr11	rs516761,rs7110331,	1682754	1683564	CT	0.455	203.3 : 142.7, 149.1 : 278.9	0.588, 0.348	44.158	3.0292e-11
chr11	rs516761,rs7110331,	1682754	1683564	AT	0.219	29.5 : 316.5, 139.6 : 288.4	0.085, 0.326	65.055	7.2823e-16
chr11	rs11523905,rs12576156,rs10832134,	2498259	2502486	GAC	0.155	17.9 : 332.1, 103.0 : 325.0	0.051, 0.241	52.714	3.8586e-13
chr11	rs11523905,rs12576156,rs10832134,	2498259	2502486	AAC	0.097	66.1 : 283.9, 9.0 : 419.0	0.189, 0.021	62.205	3.0951e-15
chr11	rs3824950,rs7120093,rs7939159,rs7936093,rs10838441,rs12274893,	5631972	5647033	GATACT	0.135	23.9 : 324.1, 80.6 : 347.4	0.069, 0.188	23.619	1.1745e-06
chr11	rs3824950,rs7120093,rs7939159,rs7936093,rs10838441,rs12274893,	5631972	5647033	GATACC	0.089	68.7 : 279.3, 0.2 : 427.8	0.198, 0.000	92.22	7.7544e-22
chr11	rs2154746,rs12574730,	79401282	79403171	AA	0.104	13.6 : 336.4, 67.4 : 360.6	0.039, 0.158	29.079	6.9487e-08
chr11	rs585749,rs17211115,rs12287767,rs10792857,rs17149180,rs7934133,	86266186	86270085	GCACGA	0.044	34.5 : 315.5, 0.0 : 428.0	0.099, 0.000	44.187	2.9847e-11
chr11	rs7945438,rs534692,rs7935712,rs10501658,rs555354,rs16914161,rs632483,rs2220303,rs988975,rs545489,rs953353,rs642007,rs659026,rs10831205,	87783280	87801857	AAAATTAGCATCTA	0.042	32.7 : 315.3, 0.0 : 428.0	0.094, 0.000	41.954	9.3451e-11
chr11	rs10830355,rs7111680,rs10830359,rs10830363,rs11018751,rs11018755,rs7115903,rs7116282,rs17221829,rs11018756,	89443429	89468883	GATAAATTCC	0.043	33.5 : 316.5, 0.2 : 427.8	0.096, 0.000	42.247	8.0438e-11
chr11	rs530190,rs17693733,rs496397,rs653118,rs7105821,rs10501821,rs16921433,rs668696,rs643641,	94874706	94878792	TACACACCG	0.212	125.1 : 224.9, 40.0 : 388.0	0.357, 0.093	80.215	3.3574e-19
chr11	rs530190,rs17693733,rs496397,rs653118,rs7105821,rs10501821,rs16921433,rs668696,rs643641,	94874706	94878792	TGCACACCG	0.203	25.9 : 324.1, 132.0 : 296.0	0.074, 0.308	65.385	6.1593e-16
chr11	rs11224289,rs11224293,rs650297,rs11224294,rs11224295,rs635541,rs11606531,	100443665	100451995	GGGTGAC	0.16	20.3 : 327.7, 104.0 : 324.0	0.058, 0.243	48.694	2.9913e-12
chr11	rs11224289,rs11224293,rs650297,rs11224294,rs11224295,rs635541,rs11606531,	100443665	100451995	GGGTGCC	0.085	59.7 : 288.3, 6.0 : 422.0	0.172, 0.014	61.496	4.4375e-15
chr11	rs12275349,rs10219215,rs523356,rs7113906,rs7934594,	102237720	102264059	GGCCG	0.698	277.4 : 68.6, 263.0 : 165.0	0.802, 0.614	31.839	1.675e-08
chr11	rs12275349,rs10219215,rs523356,rs7113906,rs7934594,	102237720	102264059	GGCCA	0.173	22.6 : 323.4, 111.0 : 317.0	0.065, 0.259	50.441	1.2278e-12
chr11	rs17360292,rs564018,rs11225434,rs479095,rs499459,rs495366,rs1034375,rs7926920,rs502588,rs2155013,rs527832,rs1892875,rs639752,	102683288	102707339	CGTTGAAGATGGA	0.13	67.6 : 278.8, 33.1 : 393.8	0.195, 0.078	23.381	1.3285e-06
chr11	rs1892971,rs12146624,	102795606	102797829	GC	0.306	156.4 : 191.6, 80.9 : 347.1	0.449, 0.189	61.355	4.7661e-15
chr11	rs1892971,rs12146624,	102795606	102797829	AC	0.159	21.6 : 326.4, 102.1 : 325.9	0.062, 0.239	44.653	2.3519e-11
chr11	rs11226158,rs11226159,	103978127	103978540	CT	0.649	272.3 : 77.7, 233.0 : 195.0	0.778, 0.544	46.082	1.1341e-11
chr11	rs11226158,rs11226159,	103978127	103978540	CG	0.209	28.7 : 321.3, 134.0 : 294.0	0.082, 0.313	62.062	3.3275e-15
chr11	rs596100,rs552767,rs17104715,rs2564915,rs17391295,rs41516344,	105780755	105808297	TCAGTG	0.069	7.1 : 342.9, 46.4 : 381.6	0.020, 0.108	23.295	1.3899e-06
chr11	rs10502123,rs7108405,rs3886942,	110836077	110838847	CTC	0.306	145.1 : 204.9, 93.1 : 334.9	0.415, 0.218	35.154	3.047e-09
chr11	rs10502123,rs7108405,rs3886942,	110836077	110838847	CCC	0.169	22.2 : 327.8, 109.6 : 318.4	0.063, 0.256	50.835	1.0046e-12
chr11	rs11042543,rs7945309,rs7102482,rs4910083,rs11042549,	9939818	9948578	ACCTA	0.405	175.0 : 175.0, 140.0 : 288.0	0.500, 0.327	23.919	1.0045e-06
chr11	rs11042543,rs7945309,rs7102482,rs4910083,rs11042549,	9939818	9948578	ATCTA	0.08	10.6 : 339.4, 52.0 : 376.0	0.030, 0.121	21.636	3.2967e-06
chr11	rs668204,rs600964,rs4559717,rs10891527,rs592739,rs660361,rs688011,rs17513907,rs17513970,	113149642	113157400	CTGCGCAGC	0.152	75.2 : 274.8, 43.0 : 385.0	0.215, 0.100	19.528	9.9143e-06
chr11	rs668204,rs600964,rs4559717,rs10891527,rs592739,rs660361,rs688011,rs17513907,rs17513970,	113149642	113157400	CTGTGCAGC	0.115	13.8 : 336.2, 76.0 : 352.0	0.039, 0.178	35.969	2.0049e-09
chr11	rs11215584,rs11215589,rs2513637,	115395297	115403577	GCA	0.3	150.6 : 199.4, 83.0 : 345.0	0.430, 0.194	51.181	8.4251e-13
chr11	rs11215584,rs11215589,rs2513637,	115395297	115403577	ACA	0.253	35.0 : 315.0, 161.7 : 266.3	0.100, 0.378	78.643	7.4401e-19
chr11	rs4938638,rs11217184,rs4936467,rs12786104,rs4938642,rs6589723,rs7113047,rs2511856,rs2276083,rs1047417,	119075429	119172536	AGATGGATAG	0.178	24.5 : 325.5, 113.9 : 314.1	0.070, 0.266	50.724	1.0631e-12
chr11	rs4938638,rs11217184,rs4936467,rs12786104,rs4938642,rs6589723,rs7113047,rs2511856,rs2276083,rs1047417,	119075429	119172536	AGATGGATAA	0.077	59.5 : 290.5, 0.1 : 427.9	0.170, 0.000	78.555	7.7819e-19
chr11	rs490951,rs528956,rs621360,rs12290988,rs474441,rs1238553,rs7105411,rs1448127,rs17125867,rs41502047,rs35766593,rs11828273,rs12294365,rs7480288,rs1789847,	121680478	121733003	GTCCATACCGCCTTG	0.087	10.8 : 335.1, 56.0 : 370.0	0.031, 0.131	24.196	8.7004e-07
chr11	rs490951,rs528956,rs621360,rs12290988,rs474441,rs1238553,rs7105411,rs1448127,rs17125867,rs41502047,rs35766593,rs11828273,rs12294365,rs7480288,rs1789847,	121680478	121733003	GTCCATGCCGCCTTG	0.057	44.1 : 301.9, 0.0 : 426.0	0.127, 0.000	57.554	3.2888e-14
chr11	rs4936808,rs12577963,rs10893040,rs7112745,rs12788072,	123324588	123334298	TGGCA	0.079	10.9 : 339.1, 50.9 : 377.1	0.031, 0.119	20.318	6.5571e-06
chr11	rs4144889,rs12292692,rs10466537,rs2276054,rs2276053,rs10502275,	123994657	124011822	TTGTAA	0.07	8.2 : 341.8, 46.2 : 381.8	0.023, 0.108	21.248	4.0347e-06
chr11	rs4144889,rs12292692,rs10466537,rs2276054,rs2276053,rs10502275,	123994657	124011822	TTGGAA	0.033	25.9 : 324.1, 0.0 : 428.0	0.074, 0.000	32.738	1.0548e-08
chr11	rs11222631,rs11222647,rs12278021,rs7107326,rs11222652,rs11222653,rs992564,rs12419920,rs12575010,rs4937627,	131326368	131351884	AGGCCAGTAC	0.159	19.4 : 330.6, 86.4 : 229.6	0.055, 0.273	59.032	1.5516e-14
chr11	rs11603105,rs10894801,rs10791357,rs2119297,	134235738	134237620	GGCG	0.303	145.9 : 204.1, 89.9 : 338.1	0.417, 0.210	38.998	4.2426e-10
chr11	rs11603105,rs10894801,rs10791357,rs2119297,	134235738	134237620	GGCA	0.164	22.1 : 327.9, 105.1 : 322.9	0.063, 0.246	46.907	7.4451e-12
chr11	rs1365404,rs7120273,	12580178	12581045	TC	0.112	14.6 : 329.4, 72.0 : 356.0	0.042, 0.168	30.325	3.6531e-08
chr11	rs11023409,rs2029877,rs16924840,rs1353447,rs7479595,rs4132974,rs7932155,rs11023415,rs10832348,rs10832351,rs12275356,	15026465	15085854	GAGCCGGGTAT	0.035	23.9 : 325.4, 3.2 : 422.8	0.068, 0.007	21.109	4.3391e-06
chr11	rs16934376,rs12275068,rs6486378,rs2108333,rs17715430,rs2237959,rs2237957,	17543203	17559018	GGCTGAG	0.257	37.8 : 312.2, 161.9 : 266.1	0.108, 0.378	73.829	8.5189e-18
chr11	rs16934376,rs12275068,rs6486378,rs2108333,rs17715430,rs2237959,rs2237957,	17543203	17559018	GGCCGAG	0.177	112.3 : 237.7, 25.2 : 402.8	0.321, 0.059	90.865	1.538e-21
chr11	rs10734276,rs11025183,rs10766568,rs10766570,rs16936975,rs7113653,rs10734277,rs16936980,	19572193	19583094	TTCACCGT	0.027	21.0 : 329.0, 0.0 : 428.0	0.060, 0.000	26.338	2.8659e-07
chr11	rs7119634,rs10500896,rs4576820,rs10833472,rs1377744,rs4923393,rs7948285,rs11025959,rs1945321,rs4412753,	21186995	21198793	GCTAAGATGC	0.165	14.8 : 332.2, 113.8 : 314.2	0.043, 0.266	69.048	9.6074e-17
chr11	rs7119634,rs10500896,rs4576820,rs10833472,rs1377744,rs4923393,rs7948285,rs11025959,rs1945321,rs4412753,	21186995	21198793	GCTAGGATGC	0.081	62.6 : 284.4, 0.2 : 427.8	0.180, 0.000	83.484	6.4244e-20
chr12	rs12227331,rs11052394,	33182139	33184590	TA	0.697	213.8 : 136.2, 327.4 : 98.6	0.611, 0.769	22.671	1.922e-06
chr12	rs12227331,rs11052394,	33182139	33184590	TG	0.118	69.6 : 280.4, 21.6 : 404.4	0.199, 0.051	40.711	1.7653e-10
chr12	rs11052596,rs12303436,rs17634320,rs10844541,rs11052613,rs10844545,rs7304969,rs1905421,rs1905423,	33447503	33482604	GGAGCTCTA	0.066	7.9 : 342.1, 43.6 : 382.4	0.022, 0.102	19.8	8.5981e-06
chr12	rs10880977,rs11836915,rs4074773,rs2471588,rs17096991,rs17096995,rs11183521,rs17121410,	46901429	46931710	AGTGCGTT	0.022	17.1 : 332.9, 0.0 : 426.0	0.049, 0.000	21.342	3.8424e-06
chr12	rs11170089,rs2277384,rs998820,rs3741715,rs2857663,rs10876278,rs4237898,rs2852467,rs2852466,rs1540093,rs7136664,rs1945295,	52706286	52718873	TGCGGCGCGTAC	0.232	25.7 : 322.3, 153.6 : 270.1	0.074, 0.363	89.34	3.3239e-21
chr12	rs11170089,rs2277384,rs998820,rs3741715,rs2857663,rs10876278,rs4237898,rs2852467,rs2852466,rs1540093,rs7136664,rs1945295,	52706286	52718873	TGCGGCGCGTAT	0.102	78.8 : 269.2, 0.0 : 423.7	0.226, 0.000	106.777	4.9812e-25
chr12	rs4919730,rs1402394,rs11170366,rs7485642,rs10783555,rs4919697,rs7968162,rs17122378,rs4825,	53384547	53434105	AGTAGACTC	0.028	20.5 : 329.5, 1.0 : 425.0	0.059, 0.002	22.544	2.0539e-06
chr12	rs2366148,rs1561987,rs2241937,rs1822437,	54331903	54340077	AGGA	0.04	27.1 : 320.9, 3.7 : 422.3	0.078, 0.009	23.911	1.0089e-06
chr12	rs7132431,rs7132347,rs7132600,rs7959457,rs11171414,rs10783722,rs7314118,rs12371362,rs7311967,rs12296692,rs10876751,rs10783728,rs10747747,rs12582005,rs10747750,rs7485979,	55714772	55789043	AGTTCCAAATAGTTCT	0.118	15.6 : 324.4, 75.0 : 351.0	0.046, 0.176	30.803	2.8565e-08
chr12	rs7132431,rs7132347,rs7132600,rs7959457,rs11171414,rs10783722,rs7314118,rs12371362,rs7311967,rs12296692,rs10876751,rs10783728,rs10747747,rs12582005,rs10747750,rs7485979,	55714772	55789043	AGTTCCAAGTAGTTCT	0.056	43.4 : 296.6, 0.0 : 426.0	0.128, 0.000	57.576	3.2517e-14
chr12	rs7298475,rs17119416,rs324019,rs1059513,rs10783813,	57462025	57494360	CAGCT	0.081	9.7 : 338.3, 53.0 : 373.0	0.028, 0.124	23.893	1.0183e-06
chr12	rs2127547,rs2127546,rs2620772,rs11176797,rs2700131,rs1797711,rs1731549,rs17801820,rs17801826,	67989318	67996644	TTAATAGTC	0.084	11.2 : 338.8, 54.0 : 372.0	0.032, 0.127	22.396	2.2186e-06
chr12	rs12422838,rs11177995,	70348014	70350702	CT	0.032	22.8 : 325.2, 2.1 : 423.9	0.066, 0.005	22.644	1.9494e-06
chr12	rs6489283,rs766095,rs12321803,rs12301937,rs7978540,rs7968583,	1493559	1509621	TGCACA	0.033	24.9 : 325.1, 1.0 : 425.0	0.071, 0.002	28.154	1.1204e-07
chr12	rs7972545,rs12424031,rs717596,rs10848914,rs10774167,rs10774168,rs16930743,rs16930744,rs12370980,rs11616055,rs7134115,rs16930752,rs7307214,rs16930761,rs1808285,	3840772	3852360	AGGGGTCGCAACGTA	0.109	57.0 : 291.0, 27.2 : 397.8	0.164, 0.064	19.665	9.2264e-06
chr12	rs7972545,rs12424031,rs717596,rs10848914,rs10774167,rs10774168,rs16930743,rs16930744,rs12370980,rs11616055,rs7134115,rs16930752,rs7307214,rs16930761,rs1808285,	3840772	3852360	AGAGGTCGCAACGTA	0.1	13.9 : 334.1, 63.8 : 361.2	0.040, 0.150	25.641	4.113e-07
chr12	rs10506746,rs12307840,rs10506747,rs7315131,rs11105424,rs11105425,rs11105426,rs4761383,rs11105428,rs1352748,rs11105430,rs17184363,rs17043686,rs11105432,rs10745517,	77886822	77894813	AGACAGGATCACCTT	0.101	11.6 : 334.4, 66.0 : 360.0	0.034, 0.155	31.038	2.5309e-08
chr12	rs10506746,rs12307840,rs10506747,rs7315131,rs11105424,rs11105425,rs11105426,rs4761383,rs11105428,rs1352748,rs11105430,rs17184363,rs17043686,rs11105432,rs10745517,	77886822	77894813	AGACAGGATTACCTT	0.055	42.4 : 303.6, 0.0 : 426.0	0.122, 0.000	55.172	1.1041e-13
chr12	rs1578963,rs10862339,rs1922403,rs1344016,rs1955384,rs10862342,rs17008900,rs2066955,rs10862344,rs10862348,rs10778826,rs11114988,	82068639	82108108	GCGCACTCCTGC	0.045	34.7 : 314.3, 0.0 : 425.0	0.099, 0.000	44.161	3.0242e-11
chr12	rs6539593,rs7487640,rs10778835,rs6419403,rs6539596,rs6539598,rs3943787,rs7302134,rs11115091,rs11115097,rs10862394,	82286215	82323720	AGTAACCCGTT	0.176	23.4 : 324.6, 113.0 : 313.0	0.067, 0.265	51.676	6.5473e-13
chr12	rs6539593,rs7487640,rs10778835,rs6419403,rs6539596,rs6539598,rs3943787,rs7302134,rs11115091,rs11115097,rs10862394,	82286215	82323720	AGTCACCCGTT	0.08	61.6 : 286.4, 0.0 : 426.0	0.177, 0.000	81.892	1.4373e-19
chr12	rs4417377,rs12423763,rs10777276,rs7131940,rs11105867,rs11105868,rs7955160,rs7959728,rs7955854,rs7957174,rs4600282,	91285125	91314628	ACGACATCGGG	0.39	175.0 : 173.0, 127.0 : 299.0	0.503, 0.298	33.754	6.2536e-09
chr12	rs4417377,rs12423763,rs10777276,rs7131940,rs11105867,rs11105868,rs7955160,rs7959728,rs7955854,rs7957174,rs4600282,	91285125	91314628	ACAACATCGGG	0.176	23.0 : 325.0, 113.0 : 313.0	0.066, 0.265	52.523	4.2529e-13
chr12	rs902260,rs10745567,rs6538293,	92069243	92082429	TGT	0.365	88.2 : 261.8, 194.9 : 231.1	0.252, 0.458	35.052	3.2104e-09
chr12	rs902260,rs10745567,rs6538293,	92069243	92082429	TGC	0.215	125.5 : 224.5, 41.0 : 385.0	0.359, 0.096	78.546	7.8168e-19
chr12	rs7139313,rs17022621,rs10507041,rs4761632,rs7294676,rs7295425,	94942223	94946202	CTACAG	0.187	29.7 : 320.3, 115.4 : 310.6	0.085, 0.271	43.745	3.7411e-11
chr12	rs7139313,rs17022621,rs10507041,rs4761632,rs7294676,rs7295425,	94942223	94946202	CTGCAG	0.14	86.3 : 263.7, 22.6 : 403.4	0.247, 0.053	59.681	1.1154e-14
chr12	rs301009,rs301011,rs11614671,rs4762519,rs11519597,rs2769469,rs2596741,rs3794261,rs1057739,rs301026,rs301024,rs7974458,rs301003,rs10777699,rs3812813,rs11108094,rs10498964,rs2769444,	95868872	95930492	CTTTTCTCCGGTACCCTT	0.041	31.8 : 317.2, 0.0 : 425.0	0.091, 0.000	40.41	2.0587e-10
chr12	rs2373119,rs2115571,rs4337135,rs7967691,rs11110086,rs11110088,rs1488737,rs10161504,	100278040	100286818	TACAGCGT	0.097	52.4 : 297.6, 22.8 : 403.2	0.150, 0.054	20.282	6.681e-06
chr12	rs1076534,rs10778139,rs2695290,rs2695289,rs7980984,	102080511	102088937	CAGTT	0.138	18.2 : 331.8, 88.7 : 337.3	0.052, 0.208	39.487	3.3019e-10
chr12	rs1076534,rs10778139,rs2695290,rs2695289,rs7980984,	102080511	102088937	CAGTC	0.055	42.2 : 307.8, 0.2 : 425.8	0.120, 0.000	53.702	2.3327e-13
chr12	rs3853777,rs17281483,rs1148432,rs11112894,	106566174	106579245	AATT	0.285	136.0 : 214.0, 85.4 : 340.6	0.389, 0.200	33.317	7.8289e-09
chr12	rs3853777,rs17281483,rs1148432,rs11112894,	106566174	106579245	AAGT	0.21	31.2 : 318.8, 131.6 : 294.4	0.089, 0.309	55.978	7.3303e-14
chr12	rs7961128,rs2285932,rs4766678,rs2072136,rs2072135,rs2240189,rs2240188,rs2240187,rs757404,rs2010604,rs739903,rs2010549,	113385246	113408997	TCGGTATGACGG	0.169	20.6 : 329.1, 110.2 : 315.5	0.059, 0.259	54.737	1.3781e-13
chr12	rs7961128,rs2285932,rs4766678,rs2072136,rs2072135,rs2240189,rs2240188,rs2240187,rs757404,rs2010604,rs739903,rs2010549,	113385246	113408997	TCGGCATGACGG	0.101	77.3 : 272.4, 1.0 : 424.7	0.221, 0.002	101.2	8.3142e-24
chr12	rs10850140,rs4766686,	113936372	113945818	AA	0.855	325.0 : 23.0, 337.0 : 89.0	0.934, 0.791	31.644	1.8521e-08
chr12	rs10850140,rs4766686,	113936372	113945818	AG	0.129	16.9 : 331.1, 83.0 : 343.0	0.049, 0.195	36.428	1.5838e-09
chr12	rs10772679,rs17199006,rs6488610,rs1894823,rs9300243,rs10845821,	7878600	7900184	GATCAC	0.084	9.0 : 341.0, 56.0 : 370.0	0.026, 0.131	28.06	1.1762e-07
chr12	rs10772679,rs17199006,rs6488610,rs1894823,rs9300243,rs10845821,	7878600	7900184	TATCAC	0.048	37.1 : 312.9, 0.1 : 425.9	0.106, 0.000	47.146	6.5887e-12
chr12	rs2891575,rs868450,rs868452,rs11610288,rs780874,rs1520173,rs809699,	116178812	116184185	GAAACGA	0.057	43.5 : 304.5, 1.0 : 425.0	0.125, 0.002	53.121	3.136e-13
chr12	rs7977515,rs9989045,rs7970014,	116276273	116278292	AGA	0.185	21.3 : 328.7, 122.5 : 303.5	0.061, 0.288	65.533	5.7136e-16
chr12	rs7977515,rs9989045,rs7970014,	116276273	116278292	AAA	0.111	85.7 : 264.3, 0.5 : 425.5	0.245, 0.001	115.743	5.4113e-27
chr12	rs11068363,rs3741472,rs4767502,rs2279766,rs10850780,rs6490117,rs7300763,rs4238052,rs4767511,rs11068384,rs7298126,rs10774905,rs868757,rs2133678,rs7487508,	117580444	117618743	GTCCCGAAAGAACCT	0.152	19.3 : 328.6, 98.0 : 326.0	0.056, 0.231	45.706	1.3743e-11
chr12	rs11068363,rs3741472,rs4767502,rs2279766,rs10850780,rs6490117,rs7300763,rs4238052,rs4767511,rs11068384,rs7298126,rs10774905,rs868757,rs2133678,rs7487508,	117580444	117618743	GTCCCGGAAGAACTT	0.073	56.2 : 291.8, 0.0 : 424.0	0.161, 0.000	73.82	8.5581e-18
chr12	rs6489785,rs7300612,rs10774577,rs11065341,rs868795,rs2701179,rs7969196,	121363724	121377656	TCTTCCG	0.21	29.8 : 318.2, 133.0 : 293.0	0.086, 0.312	59.119	1.484e-14
chr12	rs6489785,rs7300612,rs10774577,rs11065341,rs868795,rs2701179,rs7969196,	121363724	121377656	TCCTCCG	0.1	77.2 : 270.8, 0.1 : 425.9	0.222, 0.000	104.801	1.3503e-24
chr12	rs2297479,rs7136333,rs12578446,rs900411,rs11058042,rs7970738,rs10846834,rs10773145,rs3751180,	125591250	125626685	CAAGTTATC	0.107	13.8 : 334.4, 69.3 : 354.7	0.040, 0.163	30.467	3.3963e-08
chr12	rs12817093,rs11610354,rs1166229,rs1869879,	127329113	127354928	TTGA	0.031	24.4 : 325.6, 0.0 : 426.0	0.070, 0.000	30.672	3.0553e-08
chr12	rs11611491,rs2662803,rs2712523,rs10744297,rs1037153,	127685246	127687936	GCCCC	0.176	90.9 : 259.1, 45.5 : 380.5	0.260, 0.107	31.003	2.5764e-08
chr12	rs11611491,rs2662803,rs2712523,rs10744297,rs1037153,	127685246	127687936	TCCCC	0.16	22.3 : 327.7, 101.9 : 324.1	0.064, 0.239	44.035	3.2257e-11
chr12	rs345661,rs10773411,rs345668,	128041839	128046053	AAA	0.305	77.4 : 272.6, 158.6 : 265.4	0.221, 0.374	21.101	4.3578e-06
chr12	rs10847539,rs10773495,rs10744362,rs7980166,rs1399503,rs4882745,rs4882746,rs10847548,rs4882747,rs12305488,rs6486550,	128631172	128641379	AATGAGGACGG	0.095	10.5 : 337.5, 62.5 : 361.5	0.030, 0.147	30.618	3.1414e-08
chr12	rs10847539,rs10773495,rs10744362,rs7980166,rs1399503,rs4882745,rs4882746,rs10847548,rs4882747,rs12305488,rs6486550,	128631172	128641379	GATGAGGACGG	0.039	30.4 : 317.6, 0.0 : 424.0	0.087, 0.000	38.529	5.3941e-10
chr12	rs6486446,rs11059599,	128734230	128734744	CG	0.551	231.8 : 118.2, 195.7 : 230.3	0.662, 0.459	31.954	1.5787e-08
chr12	rs6486446,rs11059599,	128734230	128734744	TG	0.167	23.2 : 326.8, 106.0 : 320.0	0.066, 0.249	46.111	1.1176e-11
chr12	rs10847752,rs3851667,rs11612191,rs11060113,rs11060117,rs2292723,rs12372807,rs12369635,rs875729,rs2002553,rs9788224,	129548211	129564967	CACGCTGCGAT	0.076	10.3 : 338.8, 48.9 : 376.5	0.029, 0.115	19.868	8.2997e-06
chr12	rs10847752,rs3851667,rs11612191,rs11060113,rs11060117,rs2292723,rs12372807,rs12369635,rs875729,rs2002553,rs9788224,	129548211	129564967	CACGCTGCGGT	0.042	30.3 : 318.7, 2.0 : 423.3	0.087, 0.005	32.305	1.3179e-08
chr12	rs12232013,rs11060309,rs11060311,	129877298	129877550	TTG	0.041	30.1 : 317.9, 1.7 : 424.3	0.086, 0.004	33.044	9.0098e-09
chr12	rs11060928,rs884256,rs884255,	130960027	130962191	AAA	0.234	124.8 : 225.2, 56.4 : 369.6	0.357, 0.132	53.908	2.1013e-13
chr12	rs11060928,rs884256,rs884255,	130960027	130962191	AGA	0.186	24.0 : 326.0, 120.6 : 305.4	0.068, 0.283	58.364	2.178e-14
chr12	rs4759557,rs10773869,	131735307	131737603	AT	0.151	22.0 : 328.0, 95.0 : 331.0	0.063, 0.223	38.478	5.5365e-10
chr12	rs4759557,rs10773869,	131735307	131737603	GT	0.055	42.0 : 308.0, 0.5 : 425.5	0.120, 0.001	52.347	4.652e-13
chr12	rs7294672,rs11247024,	132101949	132102718	TC	0.123	16.5 : 331.5, 79.0 : 347.0	0.047, 0.185	33.82	6.0454e-09
chr12	rs1134574,rs11615995,	132382001	132396343	AT	0.764	239.0 : 111.0, 353.9 : 72.1	0.683, 0.831	23.323	1.3694e-06
chr12	rs7303541,rs12228921,rs984895,rs2163895,rs17821946,rs7310354,rs10845779,rs12369358,rs1457608,rs11055458,rs11055460,rs16909124,rs1457610,	13605240	13618302	ATGGTCCTGACAA	0.074	9.4 : 340.5, 47.7 : 376.3	0.027, 0.112	20.495	5.9774e-06
chr12	rs7303541,rs12228921,rs984895,rs2163895,rs17821946,rs7310354,rs10845779,rs12369358,rs1457608,rs11055458,rs11055460,rs16909124,rs1457610,	13605240	13618302	ATGGTCCCGACAA	0.036	27.6 : 322.4, 0.0 : 424.0	0.079, 0.000	34.619	4.0103e-09
chr12	rs9332908,rs2287152,rs3844373,rs4149203,rs7312090,	16509066	16515945	ATGAA	0.213	28.4 : 321.6, 136.7 : 289.3	0.081, 0.321	65.922	4.6909e-16
chr12	rs9332908,rs2287152,rs3844373,rs4149203,rs7312090,	16509066	16515945	ATGGA	0.102	78.6 : 271.4, 0.3 : 425.7	0.224, 0.001	105.524	9.3732e-25
chr12	rs16928315,rs10505956,rs17323781,rs17376782,rs4963843,rs699036,rs1011656,rs859136,rs860876,rs859145,	25147192	25162703	ATCCGAGATG	0.032	23.0 : 324.6, 2.0 : 424.0	0.066, 0.005	23.118	1.5235e-06
chr12	rs3858545,rs3929243,rs3914235,rs11049801,rs17531420,rs7136560,rs10743623,rs17531637,rs11049813,rs7969067,rs11049818,rs309028,rs1038211,rs309039,	28855816	28927828	TGGTCGGACCTCAC	0.084	6.9 : 343.1, 58.0 : 368.0	0.020, 0.136	33.949	5.6567e-09
chr12	rs3858545,rs3929243,rs3914235,rs11049801,rs17531420,rs7136560,rs10743623,rs17531637,rs11049813,rs7969067,rs11049818,rs309028,rs1038211,rs309039,	28855816	28927828	TGGTCAGACCTCAC	0.049	38.0 : 312.0, 0.0 : 426.0	0.109, 0.000	48.638	3.0784e-12
chr13	rs2066629,rs2066632,rs2580195,rs2765762,rs2066647,rs7995192,rs2740520,rs2118963,rs2580187,rs17074018,	50761018	50798328	AATCTCCAAA	0.094	13.7 : 335.3, 59.8 : 368.2	0.039, 0.140	22.713	1.8805e-06
chr13	rs9569048,rs531161,rs16841,rs4885106,	55050896	55055956	ACAG	0.164	25.8 : 324.2, 102.0 : 326.0	0.074, 0.238	37.933	7.3206e-10
chr13	rs9569048,rs531161,rs16841,rs4885106,	55050896	55055956	ACAA	0.084	59.1 : 290.9, 6.0 : 422.0	0.169, 0.014	60.244	8.38e-15
chr13	rs11843015,rs386809,rs17669147,rs9538552,rs411508,rs423521,rs2762132,rs9538557,rs7323094,rs17057556,rs9646034,rs2292525,rs2670474,rs2670473,rs17669965,rs2670491,rs9317098,rs2137664,rs12427712,rs1225840,rs9570258,rs9528060,rs9317099,rs11840069,	60587200	60696441	TGGATATAACCGCGCCACACTCCA	0.198	25.9 : 310.1, 126.0 : 302.0	0.077, 0.294	55.793	8.05e-14
chr13	rs11843015,rs386809,rs17669147,rs9538552,rs411508,rs423521,rs2762132,rs9538557,rs7323094,rs17057556,rs9646034,rs2292525,rs2670474,rs2670473,rs17669965,rs2670491,rs9317098,rs2137664,rs12427712,rs1225840,rs9570258,rs9528060,rs9317099,rs11840069,	60587200	60696441	TGGATATAACCGCGCCCCACTCCA	0.085	65.1 : 270.9, 0.0 : 428.0	0.194, 0.000	90.646	1.7185e-21
chr13	rs2203211,rs7999193,rs2805962,rs2805932,rs976195,	63545807	63560603	CGGAG	0.126	14.7 : 335.3, 83.4 : 344.6	0.042, 0.195	40.849	1.6446e-10
chr13	rs12184778,rs9317705,rs9529367,rs1391997,rs9541434,rs17557736,rs12859487,	69108425	69129570	GCGTAAC	0.027	21.3 : 328.6, 0.1 : 427.4	0.061, 0.000	26.424	2.7415e-07
chr13	rs9318057,rs9542861,rs7996910,rs1326686,rs7985915,rs2038945,rs7987755,rs17195448,	72713450	72729476	CAACTTTC	0.133	20.7 : 323.3, 81.9 : 346.1	0.060, 0.191	28.515	9.2981e-08
chr13	rs9318057,rs9542861,rs7996910,rs1326686,rs7985915,rs2038945,rs7987755,rs17195448,	72713450	72729476	CAACTTCC	0.068	52.6 : 291.4, 0.0 : 428.0	0.153, 0.000	70.243	5.2421e-17
chr13	rs9592852,rs1886199,rs972434,rs9543031,rs17089636,rs9543032,rs1440869,	73199027	73214229	GCTTTGC	0.108	17.8 : 330.2, 66.0 : 362.0	0.051, 0.154	21.109	4.3388e-06
chr13	rs9592852,rs1886199,rs972434,rs9543031,rs17089636,rs9543032,rs1440869,	73199027	73214229	TCTTTGC	0.074	57.2 : 290.8, 0.0 : 428.0	0.164, 0.000	75.893	2.994e-18
chr13	rs1928634,rs7987880,rs9592901,rs7998315,rs9543309,rs1410102,rs9543311,rs9573155,rs8002624,rs9573159,rs4883930,	73850334	73874134	TGTGTGCGCAC	0.104	15.2 : 333.8, 65.9 : 362.1	0.044, 0.154	25.02	5.6733e-07
chr13	rs1928634,rs7987880,rs9592901,rs7998315,rs9543309,rs1410102,rs9543311,rs9573155,rs8002624,rs9573159,rs4883930,	73850334	73874134	GGTGTGCGCAC	0.07	54.2 : 294.8, 0.3 : 427.7	0.155, 0.001	70.502	4.5969e-17
chr13	rs1215447,rs8001401,rs1215445,rs11149155,rs9574580,rs7986411,rs482161,rs2329154,rs7321259,rs637153,	80719969	80756867	AACGCTTCTA	0.067	7.4 : 342.1, 45.0 : 383.0	0.021, 0.105	21.603	3.3532e-06
chr13	rs1215447,rs8001401,rs1215445,rs11149155,rs9574580,rs7986411,rs482161,rs2329154,rs7321259,rs637153,	80719969	80756867	GACGCTTCTA	0.033	23.6 : 325.9, 2.0 : 426.0	0.068, 0.005	23.878	1.0262e-06
chr13	rs2329201,rs10507923,rs4432145,rs9531232,rs1602205,	82206959	82232085	TTCCA	0.076	9.3 : 340.7, 50.0 : 378.0	0.027, 0.117	22.245	2.3994e-06
chr13	rs7320437,rs9316683,rs9316684,rs17074792,	22572179	22575198	TCCT	0.039	30.0 : 320.0, 0.0 : 428.0	0.086, 0.000	38.157	6.5273e-10
chr13	rs1323168,rs9552588,rs4769188,rs9316741,rs9316742,rs12859446,	22644217	22646974	GTATAT	0.187	24.3 : 325.7, 120.8 : 307.2	0.069, 0.282	57.496	3.3871e-14
chr13	rs1323168,rs9552588,rs4769188,rs9316741,rs9316742,rs12859446,	22644217	22646974	GCATAT	0.153	93.1 : 256.9, 26.2 : 401.8	0.266, 0.061	62.29	2.9649e-15
chr13	rs17077240,rs10507311,rs1930905,rs12430379,rs12868447,rs7342452,rs869808,rs17077286,	23175877	23216028	CGCCCGAA	0.061	1.9 : 346.1, 45.8 : 382.2	0.005, 0.107	34.352	4.5995e-09
chr13	rs3887157,rs10507321,rs17357143,rs12428629,rs17285225,rs7337589,rs17357567,rs9317421,	23604147	23613877	GGTGTCAC	0.022	16.9 : 329.1, 0.0 : 428.0	0.049, 0.000	21.35	3.8263e-06
chr13	rs9507041,rs529154,rs597425,rs9510610,rs9552866,rs574662,	23744379	23752396	CCTTGA	0.045	35.3 : 314.7, 0.1 : 427.9	0.101, 0.000	44.935	2.0372e-11
chr13	rs502068,rs501909,rs578196,	23760819	23762272	GAG	0.197	25.0 : 325.0, 128.4 : 299.6	0.071, 0.300	63.551	1.5624e-15
chr13	rs502068,rs501909,rs578196,	23760819	23762272	GAA	0.079	60.8 : 289.2, 0.6 : 427.4	0.174, 0.001	78.772	6.9724e-19
chr13	rs7336431,rs7996193,rs1888299,rs1929045,rs7490259,rs1929036,	91181082	91200744	CAGGCT	0.103	13.6 : 334.4, 66.0 : 362.0	0.039, 0.154	27.692	1.4222e-07
chr13	rs7336431,rs7996193,rs1888299,rs1929045,rs7490259,rs1929036,	91181082	91200744	CAGACT	0.03	23.0 : 325.0, 0.0 : 428.0	0.066, 0.000	29.145	6.7151e-08
chr13	rs1898203,rs4772403,	102262930	102268639	CT	0.057	35.0 : 315.0, 9.1 : 418.9	0.100, 0.021	22.413	2.1987e-06
chr13	rs2699342,rs2806337,rs2699325,rs2390886,	103906760	103918481	GTTA	0.18	25.4 : 324.6, 114.9 : 313.1	0.073, 0.268	49.914	1.6065e-12
chr13	rs2699342,rs2806337,rs2699325,rs2390886,	103906760	103918481	GTTG	0.089	61.9 : 288.1, 7.3 : 420.7	0.177, 0.017	60.556	7.152e-15
chr13	rs7982390,rs2782988,	105464837	105464990	AT	0.3	134.5 : 215.5, 99.2 : 328.8	0.384, 0.232	21.318	3.8913e-06
chr13	rs7982390,rs2782988,	105464837	105464990	AC	0.16	20.5 : 329.5, 103.8 : 324.2	0.059, 0.242	48.561	3.2019e-12
chr13	rs9514439,rs7320405,rs7322085,	106481568	106482528	GAT	0.106	14.1 : 335.9, 68.3 : 359.7	0.040, 0.160	28.893	7.6494e-08
chr13	rs7328731,rs9559792,rs9521747,rs4773178,rs4773179,rs4773180,	111056994	111062015	ACCAAG	0.149	18.3 : 329.7, 97.4 : 330.6	0.053, 0.228	46.299	1.015e-11
chr13	rs7328731,rs9559792,rs9521747,rs4773178,rs4773179,rs4773180,	111056994	111062015	GCCAAG	0.103	63.6 : 284.4, 16.6 : 411.4	0.183, 0.039	42.977	5.5375e-11
chr13	rs419244,rs375814,rs1062004,	111176393	111176616	GTT	0.228	28.7 : 321.3, 148.6 : 279.4	0.082, 0.347	77.086	1.6363e-18
chr13	rs419244,rs375814,rs1062004,	111176393	111176616	GTG	0.13	100.8 : 249.2, 0.4 : 427.6	0.288, 0.001	140.295	2.2951e-32
chr13	rs12428981,rs9578831,rs17081882,rs17081893,	25754087	25760613	CCCC	0.1	54.7 : 295.3, 23.3 : 402.7	0.156, 0.055	21.875	2.9093e-06
chr13	rs3117849,rs3117848,rs3132364,rs9553651,	26299179	26301550	GGAC	0.829	313.9 : 36.1, 331.0 : 97.0	0.897, 0.773	20.739	5.2639e-06
chr13	rs3117849,rs3117848,rs3132364,rs9553651,	26299179	26301550	GGAT	0.104	14.1 : 335.9, 67.0 : 361.0	0.040, 0.157	27.92	1.2644e-07
chr13	rs634035,rs12584838,rs9507915,rs17821569,rs531950,rs12870355,rs7337722,rs12876263,rs6491221,rs10492484,rs667374,rs542610,rs12050009,rs9551373,	28210009	28236652	AGACCTGTAAGTAT	0.085	7.9 : 340.1, 58.0 : 370.0	0.023, 0.136	31.477	2.0177e-08
chr13	rs634035,rs12584838,rs9507915,rs17821569,rs531950,rs12870355,rs7337722,rs12876263,rs6491221,rs10492484,rs667374,rs542610,rs12050009,rs9551373,	28210009	28236652	AGACCTGTCAGTAT	0.034	24.1 : 323.9, 2.0 : 426.0	0.069, 0.005	24.66	6.8402e-07
chr13	rs3794397,rs3794399,	28892721	28892892	CT	0.075	9.4 : 340.6, 48.7 : 379.3	0.027, 0.114	21.054	4.465e-06
chr13	rs7326597,rs11843245,	36333956	36340137	AC	0.487	133.0 : 217.0, 245.5 : 182.5	0.380, 0.574	28.903	7.6087e-08
chr13	rs7326597,rs11843245,	36333956	36340137	GC	0.368	164.0 : 186.0, 122.5 : 305.5	0.469, 0.286	27.539	1.5395e-07
chr13	rs7319248,rs9574926,rs1171052,rs9593571,rs1171072,rs7358881,rs9565689,rs1171092,rs1171091,	36498088	36510047	TACCTTACG	0.024	19.0 : 331.0, 0.0 : 428.0	0.054, 0.000	23.809	1.0638e-06
chr13	rs9603485,rs4448804,rs4281582,rs13378699,rs7985783,rs7985312,rs7984412,rs9548568,rs9548569,rs6563655,rs17058847,rs9315638,rs7330041,rs7330236,rs10492692,rs17058855,rs17058858,rs9576663,rs10492690,rs7327384,	39527473	39540007	GATAAGAACGGGAACGCATA	0.159	17.7 : 332.2, 106.3 : 320.7	0.051, 0.249	56.475	5.6929e-14
chr13	rs9603485,rs4448804,rs4281582,rs13378699,rs7985783,rs7985312,rs7984412,rs9548568,rs9548569,rs6563655,rs17058847,rs9315638,rs7330041,rs7330236,rs10492692,rs17058855,rs17058858,rs9576663,rs10492690,rs7327384,	39527473	39540007	GATAAGAACGGGAACGCACA	0.084	65.3 : 284.6, 0.0 : 427.0	0.187, 0.000	87.013	1.0781e-20
chr14	rs8012512,rs7156058,rs1959060,rs4274344,rs10138860,rs11621999,rs12893499,	56971378	56979944	GGGTTAC	0.108	13.6 : 334.4, 70.0 : 358.0	0.039, 0.164	30.891	2.7296e-08
chr14	rs7142609,rs198260,	57181003	57181015	CG	0.055	34.4 : 315.6, 8.1 : 419.9	0.098, 0.019	23.481	1.2613e-06
chr14	rs399650,rs410507,rs17833125,rs7149631,rs17095071,rs856205,rs856208,rs856209,rs7146277,rs856211,rs856213,	59221002	59239852	AAGATTGTGGG	0.041	30.6 : 319.4, 1.0 : 427.0	0.087, 0.002	35.777	2.212e-09
chr14	rs1950670,rs1950669,	59523808	59523852	AG	0.269	34.6 : 315.4, 174.4 : 253.6	0.099, 0.407	93.294	4.5081e-22
chr14	rs1950670,rs1950669,	59523808	59523852	GG	0.127	98.4 : 251.6, 0.6 : 427.4	0.281, 0.002	135.526	2.5327e-31
chr14	rs1010053,rs2351174,	61005625	61013237	GG	0.221	26.4 : 289.6, 137.8 : 290.2	0.083, 0.322	60.159	8.7479e-15
chr14	rs1010053,rs2351174,	61005625	61013237	AG	0.164	87.9 : 228.1, 34.4 : 393.6	0.278, 0.080	51.791	6.1746e-13
chr14	rs1004000,rs10146483,	67897103	67897671	TA	0.713	293.6 : 56.4, 261.0 : 167.0	0.839, 0.610	49.282	2.217e-12
chr14	rs1004000,rs10146483,	67897103	67897671	TG	0.221	28.6 : 321.4, 143.0 : 285.0	0.082, 0.334	71.362	2.9737e-17
chr14	rs4902602,rs2285883,rs1290999,	69041332	69045876	AGG	0.519	217.5 : 132.5, 186.3 : 241.7	0.622, 0.435	26.751	2.3142e-07
chr14	rs4902602,rs2285883,rs1290999,	69041332	69045876	AAG	0.152	24.0 : 326.0, 94.2 : 333.8	0.069, 0.220	34.328	4.6569e-09
chr14	rs8014204,rs2286910,rs11851433,rs28447028,rs4903262,rs7146160,rs8007114,rs2300596,rs2300599,rs2070598,rs2070599,rs17093914,rs2080087,	75322794	75365062	AAAGAATCTAGCG	0.035	27.4 : 320.6, 0.0 : 428.0	0.079, 0.000	34.958	3.3684e-09
chr14	rs175643,rs76616,	75917622	75919079	CG	0.461	213.8 : 136.2, 144.9 : 283.1	0.611, 0.339	57.403	3.5502e-14
chr14	rs175643,rs76616,	75917622	75919079	CA	0.205	29.2 : 320.8, 130.1 : 297.9	0.083, 0.304	57.458	3.4523e-14
chr14	rs2359866,rs17183738,rs8017398,rs17783198,rs1863036,rs8015701,rs17103681,rs11159152,rs7145487,rs175886,rs175888,	76208037	76294524	GCCACACATCG	0.107	10.6 : 335.4, 72.0 : 356.0	0.031, 0.168	37.973	7.1732e-10
chr14	rs2359866,rs17183738,rs8017398,rs17783198,rs1863036,rs8015701,rs17103681,rs11159152,rs7145487,rs175886,rs175888,	76208037	76294524	GCCGCACATCG	0.034	26.4 : 319.6, 0.0 : 428.0	0.076, 0.000	33.796	6.1208e-09
chr14	rs17835526,rs1159491,	79140536	79145612	CC	0.06	36.3 : 313.7, 10.0 : 418.0	0.104, 0.023	22.213	2.44e-06
chr14	rs31420,rs17108429,	79429931	79430595	GG	0.021	16.3 : 333.7, 0.0 : 428.0	0.047, 0.000	20.377	6.3602e-06
chr14	rs7152583,rs1952373,rs2031857,rs17650363,rs8006900,rs8007728,rs8004086,	82167981	82175712	CAAGTAG	0.295	36.8 : 309.2, 191.0 : 235.0	0.106, 0.448	107.299	3.8286e-25
chr14	rs7152583,rs1952373,rs2031857,rs17650363,rs8006900,rs8007728,rs8004086,	82167981	82175712	CGAGTAG	0.25	142.8 : 203.2, 50.0 : 376.0	0.413, 0.117	88.927	4.0964e-21
chr14	rs2372237,rs972528,	83293910	83294601	AG	0.477	201.8 : 148.2, 168.4 : 257.6	0.577, 0.395	25.298	4.9115e-07
chr14	rs2372237,rs972528,	83293910	83294601	AA	0.107	13.4 : 336.6, 69.6 : 356.4	0.038, 0.163	31.543	1.9511e-08
chr14	rs17122236,rs17122254,rs11159770,rs1289355,rs1289356,	86827585	86831469	ACTCT	0.312	41.8 : 308.2, 198.8 : 223.2	0.119, 0.471	110.347	8.2265e-26
chr14	rs17122236,rs17122254,rs11159770,rs1289355,rs1289356,	86827585	86831469	ACCCT	0.158	120.0 : 230.0, 2.2 : 419.8	0.343, 0.005	163.822	1.6546e-37
chr14	rs12590332,rs7141525,rs1782195,rs10138686,rs10143797,rs8014113,rs8006730,	87423040	87486339	TAGCAAC	0.174	25.0 : 323.0, 109.3 : 314.7	0.072, 0.258	45.972	1.1998e-11
chr14	rs12590332,rs7141525,rs1782195,rs10138686,rs10143797,rs8014113,rs8006730,	87423040	87486339	TAGCAAT	0.103	76.4 : 271.6, 3.0 : 421.0	0.219, 0.007	93.445	4.1758e-22
chr14	rs7153598,rs7147651,	89669954	89669968	CG	0.447	208.6 : 141.4, 137.0 : 287.0	0.596, 0.323	57.801	2.8997e-14
chr14	rs7153598,rs7147651,	89669954	89669968	CA	0.268	36.4 : 313.6, 171.0 : 253.0	0.104, 0.403	87.609	7.9759e-21
chr14	rs12147030,rs12431798,rs8009377,rs10484021,rs11626209,	89867978	89877697	CCAGC	0.039	29.8 : 320.2, 0.1 : 423.9	0.085, 0.000	37.312	1.0065e-09
chr14	rs17795094,rs4982912,rs12891613,	24901433	24903964	CAC	0.069	48.5 : 301.5, 5.0 : 423.0	0.139, 0.012	48.467	3.3594e-12
chr14	rs2402074,rs11846440,rs1884841,rs1884840,rs12891090,rs12891605,rs4904817,rs11160029,rs17127634,	92293518	92325194	AAAATACAT	0.114	14.8 : 335.2, 73.0 : 351.0	0.042, 0.172	32.17	1.4123e-08
chr14	rs745381,rs943665,rs12893289,rs7141006,	93014489	93018288	CTAG	0.106	18.1 : 329.9, 64.0 : 360.0	0.052, 0.151	19.7	9.0603e-06
chr14	rs941582,rs9658644,rs8013584,rs2295397,rs11625320,rs750678,rs2281513,	93391490	93403866	CGATAAC	0.181	18.7 : 331.3, 121.0 : 301.0	0.053, 0.287	70.349	4.9689e-17
chr14	rs941582,rs9658644,rs8013584,rs2295397,rs11625320,rs750678,rs2281513,	93391490	93403866	TGATAAC	0.089	69.1 : 280.9, 0.0 : 422.0	0.197, 0.000	91.444	1.1479e-21
chr14	rs941490,rs4905125,	94438482	94442455	GT	0.471	229.1 : 120.9, 135.6 : 288.4	0.655, 0.320	86.309	1.5388e-20
chr14	rs941490,rs4905125,	94438482	94442455	AT	0.308	43.9 : 306.1, 194.4 : 229.6	0.125, 0.459	99.907	1.5976e-23
chr14	rs17129431,rs8022950,rs1077948,rs10131610,	94497896	94501249	TCTC	0.127	18.4 : 331.6, 80.2 : 343.8	0.053, 0.189	32.148	1.4288e-08
chr14	rs17129431,rs8022950,rs1077948,rs10131610,	94497896	94501249	TCCC	0.087	66.3 : 283.7, 0.8 : 423.2	0.189, 0.002	85.139	2.7809e-20
chr14	rs7157500,rs10142319,rs10142446,	95214776	95219827	TGG	0.277	146.7 : 203.3, 67.8 : 356.2	0.419, 0.160	64.234	1.1048e-15
chr14	rs7157500,rs10142319,rs10142446,	95214776	95219827	CGG	0.225	28.3 : 321.7, 146.2 : 277.8	0.081, 0.345	76.554	2.1431e-18
chr14	rs10142332,rs12586651,rs12435279,	101985626	101988963	GTC	0.104	14.6 : 335.4, 65.8 : 358.2	0.042, 0.155	26.469	2.678e-07
chr14	rs12882702,rs1909784,	27602851	27612780	GG	0.621	248.8 : 101.2, 234.5 : 193.5	0.711, 0.548	21.683	3.2162e-06
chr14	rs12882702,rs1909784,	27602851	27612780	GA	0.113	15.1 : 334.9, 72.7 : 355.3	0.043, 0.170	30.937	2.6657e-08
chr14	rs1951540,rs4981687,rs8022457,rs3950100,rs17560052,rs8016028,rs8016946,rs8022374,rs8020665,rs10138733,rs17114593,	29602012	29663281	CAAGACCAGAA	0.102	14.7 : 333.3, 64.5 : 363.5	0.042, 0.151	24.631	6.9433e-07
chr14	rs1951540,rs4981687,rs8022457,rs3950100,rs17560052,rs8016028,rs8016946,rs8022374,rs8020665,rs10138733,rs17114593,	29602012	29663281	CAAGACCAGGA	0.058	44.3 : 303.7, 0.5 : 427.5	0.127, 0.001	56.209	6.5168e-14
chr14	rs4981146,rs8017647,rs1958918,	32454372	32461375	TTT	0.266	135.4 : 214.6, 71.8 : 356.2	0.387, 0.168	47.321	6.0267e-12
chr14	rs4981146,rs8017647,rs1958918,	32454372	32461375	TTC	0.21	30.3 : 319.7, 133.1 : 294.9	0.086, 0.311	58.56	1.9719e-14
chr14	rs9322887,rs11156725,rs11156726,	32490353	32498198	GTT	0.217	102.0 : 248.0, 67.1 : 360.9	0.291, 0.157	20.499	5.9674e-06
chr14	rs1769621,rs1680686,rs1680684,rs4981207,rs10083460,rs1769628,rs1680679,	34423678	34434707	CTTAATG	0.248	31.9 : 316.1, 160.4 : 267.6	0.092, 0.375	82.385	1.1197e-19
chr14	rs1769621,rs1680686,rs1680684,rs4981207,rs10083460,rs1769628,rs1680679,	34423678	34434707	CTTACTG	0.148	113.1 : 234.9, 1.6 : 426.4	0.325, 0.004	157.035	5.0289e-36
chr14	rs698352,rs10136533,rs2197465,	48552897	48572632	AGG	0.298	141.0 : 209.0, 90.6 : 337.4	0.403, 0.212	33.588	6.8122e-09
chr14	rs698352,rs10136533,rs2197465,	48552897	48572632	CGG	0.165	26.0 : 324.0, 102.4 : 325.6	0.074, 0.239	37.935	7.3157e-10
chr14	rs9323167,rs11628828,	49483824	49484609	GC	0.358	54.8 : 293.2, 222.9 : 205.1	0.158, 0.521	110.281	8.5053e-26
chr14	rs9323167,rs11628828,	49483824	49484609	AC	0.184	134.8 : 213.2, 8.1 : 419.9	0.387, 0.019	173.48	1.2856e-39
chr15	rs10518977,rs10518978,rs12902119,rs12900891,rs17190566,rs6494009,rs17190580,rs7182229,rs12591624,	58756149	58765897	CCTAAGCGC	0.023	17.7 : 332.3, 0.0 : 426.0	0.051, 0.000	21.979	2.7559e-06
chr15	rs2037276,rs17271591,	62561981	62568282	GC	0.602	259.0 : 91.0, 208.5 : 217.5	0.740, 0.489	50.417	1.2428e-12
chr15	rs2037276,rs17271591,	62561981	62568282	AC	0.177	25.4 : 324.6, 112.0 : 314.0	0.073, 0.263	47.691	4.9896e-12
chr15	rs1991088,rs2059322,rs10518921,rs12899069,rs36008057,rs11855828,rs11852677,rs11855915,rs1477439,rs7177970,rs4777305,	71004450	71045468	CCTTCACTCGT	0.071	5.2 : 343.8, 49.6 : 376.4	0.015, 0.117	30.227	3.8422e-08
chr15	rs1991088,rs2059322,rs10518921,rs12899069,rs36008057,rs11855828,rs11852677,rs11855915,rs1477439,rs7177970,rs4777305,	71004450	71045468	CCTTTACTCGT	0.039	29.8 : 319.2, 0.4 : 425.6	0.085, 0.001	36.723	1.3617e-09
chr15	rs2957038,rs8038526,	76466579	76470755	GT	0.59	247.8 : 102.2, 210.1 : 215.9	0.708, 0.493	36.679	1.393e-09
chr15	rs2957038,rs8038526,	76466579	76470755	AT	0.241	32.2 : 317.8, 154.9 : 271.1	0.092, 0.364	77.502	1.3261e-18
chr15	rs12904417,rs11632765,rs280013,rs7165053,rs2585730,rs12440511,rs11072617,rs2170998,rs1116535,rs10851889,rs8023896,rs2404602,rs2629032,rs3102718,rs4641709,rs12912475,rs16968467,rs11072625,rs2046415,rs2046416,rs7163296,rs11633869,rs7178759,rs3812908,rs17464903,rs4886506,rs1567671,	76964152	77209200	ATTCTGTAGTTACTTTGAATACGCAGG	0.17	27.0 : 319.0, 104.6 : 320.4	0.078, 0.246	38.047	6.9068e-10
chr15	rs12904417,rs11632765,rs280013,rs7165053,rs2585730,rs12440511,rs11072617,rs2170998,rs1116535,rs10851889,rs8023896,rs2404602,rs2629032,rs3102718,rs4641709,rs12912475,rs16968467,rs11072625,rs2046415,rs2046416,rs7163296,rs11633869,rs7178759,rs3812908,rs17464903,rs4886506,rs1567671,	76964152	77209200	ATTCTGTAGCTACTTTGAATACGCAGG	0.094	71.9 : 274.1, 1.0 : 424.0	0.208, 0.002	94.009	3.1402e-22
chr15	rs12324894,rs12905542,rs7162468,rs11629474,rs12592419,	78032707	78065224	GACAA	0.675	261.1 : 82.8, 258.4 : 167.0	0.759, 0.607	19.989	7.7909e-06
chr15	rs12324894,rs12905542,rs7162468,rs11629474,rs12592419,	78032707	78065224	GACCA	0.159	19.8 : 324.1, 102.5 : 322.8	0.058, 0.241	47.849	4.6029e-12
chr15	rs7165922,rs11630241,rs7166224,rs2865232,rs6495406,rs7168056,rs6495407,rs10519241,rs2297773,rs1970291,rs1538133,rs16970976,rs17180765,rs17265891,rs1415575,	79745950	79769844	CTAGTTTGGTGCGGC	0.102	13.3 : 335.7, 66.0 : 357.0	0.038, 0.156	28.89	7.6612e-08
chr15	rs7165922,rs11630241,rs7166224,rs2865232,rs6495406,rs7168056,rs6495407,rs10519241,rs2297773,rs1970291,rs1538133,rs16970976,rs17180765,rs17265891,rs1415575,	79745950	79769844	CCAGTTTGGTGCGGC	0.054	42.0 : 307.0, 0.0 : 423.0	0.120, 0.000	53.841	2.174e-13
chr15	rs17279885,rs3893384,	79972880	79973055	GT	0.269	123.9 : 226.1, 85.0 : 341.0	0.354, 0.200	23.308	1.38e-06
chr15	rs17279885,rs3893384,	79972880	79973055	AT	0.143	19.1 : 330.9, 92.0 : 334.0	0.055, 0.216	40.807	1.6804e-10
chr15	rs1865997,rs1865996,rs12593336,rs7180958,	80491453	80495244	CGAA	0.071	8.4 : 341.6, 47.0 : 379.0	0.024, 0.110	21.548	3.4504e-06
chr15	rs2055713,rs12324416,rs7168261,	81109594	81113863	ATG	0.571	242.3 : 107.7, 201.0 : 225.0	0.692, 0.472	38.128	6.6236e-10
chr15	rs2055713,rs12324416,rs7168261,	81109594	81113863	GTG	0.247	31.7 : 318.3, 160.0 : 266.0	0.091, 0.376	83.915	5.1662e-20
chr15	rs4779064,rs1553883,rs2379994,rs17841165,rs4779068,rs17158267,rs17158263,rs12905235,rs2046071,	83465231	83507051	TGTTGGCCA	0.112	19.3 : 329.7, 68.0 : 358.0	0.055, 0.160	20.86	4.942e-06
chr15	rs4779064,rs1553883,rs2379994,rs17841165,rs4779068,rs17158267,rs17158263,rs12905235,rs2046071,	83465231	83507051	CGTTGGCCA	0.045	33.1 : 315.9, 2.0 : 424.0	0.095, 0.005	35.948	2.0265e-09
chr15	rs11636069,rs8023616,rs2594330,rs8038098,rs2701405,rs8029706,rs12101946,rs2594333,rs1583324,rs6496386,	87534930	87562020	ATTGCTGAGA	0.078	9.7 : 338.3, 50.4 : 375.2	0.028, 0.118	21.913	2.8523e-06
chr15	rs16941424,rs12324693,rs2067559,rs4887210,	88742960	88753717	TAAC	0.096	11.5 : 338.5, 62.6 : 363.4	0.033, 0.147	28.882	7.6911e-08
chr15	rs1371385,rs2075834,rs2075833,rs2289352,rs1371386,rs8023280,rs12439587,	90005699	90031369	AGCTACG	0.106	14.1 : 335.9, 68.0 : 358.0	0.040, 0.160	28.903	7.6091e-08
chr15	rs1371385,rs2075834,rs2075833,rs2289352,rs1371386,rs8023280,rs12439587,	90005699	90031369	AGCCACG	0.082	51.4 : 298.6, 11.9 : 414.1	0.147, 0.028	36.294	1.6967e-09
chr15	rs16945485,rs17595167,rs11856372,	91805261	91807351	GAC	0.114	16.0 : 334.0, 72.2 : 353.8	0.046, 0.170	29.17	6.6305e-08
chr15	rs17703847,rs17522931,rs8040431,rs4778008,rs7183734,	93105979	93110631	CGCCC	0.164	80.3 : 269.7, 46.6 : 379.4	0.229, 0.109	20.201	6.9699e-06
chr15	rs8034653,rs10520778,rs10520779,rs12901265,	95925098	95940811	GATG	0.15	21.6 : 328.4, 94.6 : 331.4	0.062, 0.222	38.73	4.8668e-10
chr15	rs8034653,rs10520778,rs10520779,rs12901265,	95925098	95940811	GACG	0.085	62.3 : 287.7, 3.4 : 422.6	0.178, 0.008	71.591	2.6475e-17
chr15	rs2925256,rs2086907,rs8025092,rs952121,rs2925253,rs7176242,rs2930593,rs2930590,rs11858433,	25873009	25881430	CATCAAGCA	0.149	22.7 : 327.3, 92.9 : 333.1	0.065, 0.218	35.545	2.4924e-09
chr15	rs2925256,rs2086907,rs8025092,rs952121,rs2925253,rs7176242,rs2930593,rs2930590,rs11858433,	25873009	25881430	CACCAAGCA	0.074	56.3 : 293.7, 1.1 : 424.9	0.161, 0.003	70.37	4.917e-17
chr15	rs4778114,rs2169636,rs7165441,rs3097464,rs3098534,rs3097459,rs12906316,rs1477814,rs2035184,rs3098525,	27825395	27840803	AAAGTGGATC	0.108	14.3 : 332.7, 69.0 : 357.0	0.041, 0.162	28.89	7.6611e-08
chr15	rs4778114,rs2169636,rs7165441,rs3097464,rs3098534,rs3097459,rs12906316,rs1477814,rs2035184,rs3098525,	27825395	27840803	AAAGTGGAGC	0.042	32.6 : 314.4, 0.0 : 426.0	0.094, 0.000	41.802	1.0098e-10
chr15	rs12905649,rs903552,rs2047219,rs2047220,rs11852310,rs12719737,rs4965873,rs11858490,rs11858491,rs9806369,	101994632	102008430	GTGTGCCTTA	0.091	10.2 : 337.8, 60.2 : 361.8	0.029, 0.143	29.418	5.8322e-08
chr15	rs12905649,rs903552,rs2047219,rs2047220,rs11852310,rs12719737,rs4965873,rs11858490,rs11858491,rs9806369,	101994632	102008430	GTGTGCCTTC	0.05	37.3 : 310.7, 1.0 : 421.0	0.107, 0.002	44.297	2.8217e-11
chr15	rs11636101,rs17228508,rs11636810,rs8038654,rs11855355,rs1304396,rs11856897,rs12595152,rs7181544,rs12438672,rs12442690,	32274157	32301397	CTGTTCGCAGT	0.06	5.5 : 343.7, 40.8 : 381.1	0.016, 0.097	22.155	2.5151e-06
chr15	rs11636101,rs17228508,rs11636810,rs8038654,rs11855355,rs1304396,rs11856897,rs12595152,rs7181544,rs12438672,rs12442690,	32274157	32301397	CTGCTCGCAGT	0.026	20.4 : 328.9, 0.0 : 421.9	0.058, 0.000	25.323	4.8487e-07
chr15	rs4923776,rs8027220,rs1160359,rs905301,rs17561907,rs11854769,	38490244	38502243	AGATCT	0.178	17.7 : 332.3, 120.0 : 306.0	0.051, 0.282	70.218	5.3102e-17
chr15	rs4923776,rs8027220,rs1160359,rs905301,rs17561907,rs11854769,	38490244	38502243	AGATTT	0.102	77.8 : 272.2, 1.0 : 425.0	0.222, 0.002	101.901	5.837e-24
chr15	rs2459392,rs10519163,rs16960559,rs7180657,rs2250072,rs2459384,rs2459391,rs4775737,rs8040016,rs2469596,	48376504	48437340	ACGTACAGCC	0.894	293.0 : 57.0, 395.3 : 24.7	0.837, 0.941	21.843	2.9592e-06
chr15	rs7182178,rs11634538,rs11070728,rs11070731,	50124399	50135568	TGGT	0.206	27.4 : 322.6, 132.8 : 293.2	0.078, 0.312	63.997	1.246e-15
chr15	rs7182178,rs11634538,rs11070728,rs11070731,	50124399	50135568	CGGT	0.117	90.5 : 259.5, 0.2 : 425.8	0.259, 0.000	124.141	7.845e-29
chr15	rs335495,rs608531,rs557766,rs12913415,rs1604277,rs548027,rs562804,rs335512,rs580689,rs2175372,rs12595248,rs689681,rs690275,	53383795	53399682	GTTTCGGACCACC	0.036	24.1 : 322.8, 4.0 : 421.9	0.070, 0.009	19.744	8.8547e-06
chr16	rs10521168,rs13335504,rs9941123,rs16945972,rs17822931,rs13336625,rs9932328,rs8043685,rs9940038,rs11076560,rs9926192,rs11076561,rs13336771,rs13330082,rs9933211,rs12446160,rs16946122,rs11076564,rs11076565,rs8055764,rs17825174,	48245754	48424473	ACCATGAGTAGACTAACAAGG	0.073	8.7 : 337.3, 47.7 : 380.3	0.025, 0.111	21.066	4.4365e-06
chr16	rs4606717,rs8061041,rs1585528,rs1381452,rs7194086,rs9925751,	51748235	51760231	GGTTAC	0.074	56.9 : 293.1, 0.4 : 427.6	0.163, 0.001	73.746	8.8853e-18
chr16	rs7191857,rs16953241,rs8052052,rs17254042,rs17175620,rs17175655,rs4423418,rs17254362,rs16953300,	54272374	54307776	AGTCGCGCC	0.024	18.7 : 330.3, 0.0 : 428.0	0.053, 0.000	23.416	1.3051e-06
chr16	rs4783880,rs1486741,rs8060698,rs1386260,	55156650	55165382	TTCA	0.047	36.3 : 313.7, 0.0 : 428.0	0.104, 0.000	46.623	8.6044e-12
chr16	rs13333562,rs2134253,rs258097,rs4106010,rs9938863,rs12926148,	55759018	55774428	AAGGTG	0.129	18.0 : 328.0, 82.0 : 346.0	0.052, 0.192	33.1	8.7534e-09
chr16	rs13333562,rs2134253,rs258097,rs4106010,rs9938863,rs12926148,	55759018	55774428	AGGGTG	0.079	61.0 : 285.0, 0.0 : 428.0	0.176, 0.000	81.89	1.4386e-19
chr16	rs7193906,rs17241091,rs16960027,rs16960035,rs1820237,rs4784916,rs8048836,rs11644244,rs6499946,rs2288012,rs2288013,rs2288014,	58313242	58327774	GGGCGTAGGACA	0.141	19.4 : 324.6, 90.0 : 338.0	0.056, 0.210	37.173	1.0807e-09
chr16	rs7193906,rs17241091,rs16960027,rs16960035,rs1820237,rs4784916,rs8048836,rs11644244,rs6499946,rs2288012,rs2288013,rs2288014,	58313242	58327774	GGGCGTAAGACA	0.085	54.6 : 289.4, 11.0 : 417.0	0.159, 0.026	43.432	4.3901e-11
chr16	rs16962920,rs1812067,rs8047093,rs1500358,rs12599038,rs11863847,rs12444719,rs1500356,rs1392534,rs7195151,rs4146207,rs16962972,rs16962976,rs16962980,	61056820	61094802	AAACGCGTTGCTCG	0.182	26.8 : 320.2, 114.2 : 313.8	0.077, 0.267	46.258	1.0364e-11
chr16	rs16962920,rs1812067,rs8047093,rs1500358,rs12599038,rs11863847,rs12444719,rs1500356,rs1392534,rs7195151,rs4146207,rs16962972,rs16962976,rs16962980,	61056820	61094802	AAACACGTTGCTCG	0.075	57.0 : 290.0, 1.0 : 427.0	0.164, 0.002	72.617	1.5743e-17
chr16	rs9938408,rs7189597,rs9934855,rs9926510,rs11640402,rs9931408,rs10500498,rs2917705,rs8052463,rs17482646,rs982671,rs9937079,rs8050002,rs8053282,	64324016	64377525	GTTAACTACTAGGT	0.106	14.2 : 334.8, 68.0 : 359.0	0.041, 0.159	28.475	9.4917e-08
chr16	rs9938408,rs7189597,rs9934855,rs9926510,rs11640402,rs9931408,rs10500498,rs2917705,rs8052463,rs17482646,rs982671,rs9937079,rs8050002,rs8053282,	64324016	64377525	GTTAACTGCTAGGT	0.056	43.6 : 305.4, 0.0 : 427.0	0.125, 0.000	56.548	5.4833e-14
chr16	rs328398,rs328395,rs328389,rs328384,rs328317,	73835171	73843806	ACGAA	0.169	92.7 : 257.3, 38.4 : 389.6	0.265, 0.090	42.119	8.5905e-11
chr16	rs328398,rs328395,rs328389,rs328384,rs328317,	73835171	73843806	ATGAA	0.164	21.9 : 328.1, 105.5 : 322.5	0.063, 0.247	47.506	5.4825e-12
chr16	rs7194588,rs9926713,rs2737278,rs2134995,	78902324	78905503	GTCA	0.08	8.7 : 341.3, 53.3 : 374.7	0.025, 0.125	26.054	3.32e-07
chr16	rs7194588,rs9926713,rs2737278,rs2134995,	78902324	78905503	GCCA	0.048	35.7 : 314.3, 1.9 : 426.1	0.102, 0.004	39.936	2.6242e-10
chr16	rs7190119,rs9938324,	80926866	80927013	GG	0.07	8.6 : 339.4, 46.0 : 382.0	0.025, 0.107	20.159	7.1257e-06
chr16	rs4889293,rs6564863,	81292730	81294893	CC	0.352	169.1 : 180.9, 104.6 : 323.4	0.483, 0.244	48.127	3.9953e-12
chr16	rs4889293,rs6564863,	81292730	81294893	CT	0.221	30.9 : 319.1, 141.4 : 286.6	0.088, 0.330	65.438	5.9962e-16
chr16	rs10153053,rs4889355,rs6564904,	81659083	81665389	TGG	0.45	126.5 : 223.5, 223.4 : 204.6	0.361, 0.522	20.032	7.6158e-06
chr16	rs7189890,rs16955705,rs7201632,rs16955713,rs7500611,	81668198	81683472	TCCGG	0.405	110.6 : 239.4, 204.6 : 223.4	0.316, 0.478	20.959	4.6921e-06
chr16	rs4888165,rs9933631,rs7186510,rs765413,rs765414,rs1820233,rs16955754,rs4889369,rs3751858,rs3751859,	81728192	81735012	GAATAACTGG	0.029	22.7 : 325.8, 0.0 : 428.0	0.065, 0.000	28.773	8.1387e-08
chr16	rs7499440,rs7500286,	81966047	81966195	AA	0.28	128.8 : 221.2, 89.1 : 338.9	0.368, 0.208	24.356	8.006e-07
chr16	rs7499440,rs7500286,	81966047	81966195	CA	0.125	18.2 : 331.8, 79.2 : 348.8	0.052, 0.185	31.054	2.5092e-08
chr16	rs40342,rs12599229,	2313343	2323394	TG	0.124	17.8 : 332.2, 78.4 : 349.6	0.051, 0.183	31.198	2.33e-08
chr16	rs909406,rs2717695,rs2717694,rs11647815,rs2002341,rs224177,	3149518	3165051	TATTGT	0.256	32.3 : 315.7, 166.0 : 262.0	0.093, 0.388	87.83	7.134e-21
chr16	rs909406,rs2717695,rs2717694,rs11647815,rs2002341,rs224177,	3149518	3165051	TACTGT	0.14	108.7 : 239.3, 0.0 : 428.0	0.312, 0.000	155.465	1.108e-35
chr16	rs760117,rs2660243,	4941047	4941397	TA	0.088	9.6 : 330.4, 58.0 : 370.0	0.028, 0.136	27.123	1.9091e-07
chr16	rs4782534,rs1489313,	83457012	83457591	AA	0.449	223.3 : 120.7, 123.0 : 305.0	0.649, 0.287	100.93	9.5308e-24
chr16	rs4782534,rs1489313,	83457012	83457591	AC	0.328	44.4 : 299.6, 209.0 : 219.0	0.129, 0.488	111.705	4.1466e-26
chr16	rs4782966,rs2303852,	84474137	84474614	TA	0.117	18.5 : 325.5, 72.0 : 356.0	0.054, 0.168	24.141	8.9534e-07
chr16	rs247825,rs4783016,	84583727	84584457	AA	0.159	20.6 : 329.4, 103.2 : 324.8	0.059, 0.241	47.77	4.7936e-12
chr16	rs17789174,rs3794679,rs16975185,rs12596553,rs12932076,rs12446708,rs7196620,	85103885	85114059	CTGGAGT	0.086	10.4 : 339.6, 56.3 : 371.7	0.030, 0.132	25.516	4.3876e-07
chr16	rs439390,rs384915,rs370703,	85919206	85920480	GGT	0.208	28.7 : 321.3, 133.4 : 294.6	0.082, 0.312	61.586	4.2386e-15
chr16	rs439390,rs384915,rs370703,	85919206	85920480	AGT	0.155	117.0 : 233.0, 3.9 : 424.1	0.334, 0.009	155.198	1.2672e-35
chr16	rs305086,rs10863202,rs8060960,	85982521	85988360	AGC	0.095	12.5 : 337.5, 61.6 : 366.4	0.036, 0.144	26.172	3.1239e-07
chr16	rs9926735,rs9926742,rs2883250,rs7205575,rs7191751,rs717482,rs1397157,rs2665336,rs1510206,	86302032	86306702	GGGTGCCTT	0.156	26.0 : 324.0, 94.9 : 331.1	0.074, 0.223	32.299	1.3215e-08
chr16	rs9926735,rs9926742,rs2883250,rs7205575,rs7191751,rs717482,rs1397157,rs2665336,rs1510206,	86302032	86306702	GGGTGTCTT	0.09	70.0 : 280.0, 0.1 : 425.9	0.200, 0.000	93.509	4.0432e-22
chr16	rs3111604,rs1728406,	86421182	86422084	GC	0.846	319.2 : 30.8, 338.8 : 89.2	0.912, 0.792	21.396	3.7348e-06
chr16	rs3111604,rs1728406,	86421182	86422084	GT	0.125	15.8 : 334.2, 81.2 : 346.8	0.045, 0.190	36.872	1.2612e-09
chr16	rs12596978,rs4508405,rs11646592,rs4633701,rs4347607,rs4396517,rs7205607,rs4131337,	7964358	7974635	GATATCCA	0.166	17.7 : 330.3, 111.4 : 316.6	0.051, 0.260	60.669	6.7512e-15
chr16	rs12596978,rs4508405,rs11646592,rs4633701,rs4347607,rs4396517,rs7205607,rs4131337,	7964358	7974635	GACATCCA	0.106	71.2 : 276.8, 11.0 : 417.0	0.205, 0.026	64.829	8.1698e-16
chr16	rs40387,rs40388,	8393029	8393362	AG	0.496	214.9 : 135.1, 171.0 : 257.0	0.614, 0.400	35.469	2.5914e-09
chr16	rs40387,rs40388,	8393029	8393362	GG	0.202	28.1 : 321.9, 129.0 : 299.0	0.080, 0.301	58.495	2.0381e-14
chr16	rs16965263,rs16965266,rs2304474,rs11640563,rs1428795,rs16965282,rs9933124,rs2192636,rs1428801,rs12448291,rs1476960,rs7202570,rs1428804,	9532307	9555489	ATGGCACCCTGAT	0.083	48.6 : 297.0, 16.0 : 412.0	0.141, 0.037	26.653	2.4349e-07
chr16	rs11074926,rs9745621,	10896063	10896769	CT	0.025	19.5 : 330.5, 0.0 : 428.0	0.056, 0.000	24.326	8.1344e-07
chr16	rs4545838,rs8050631,rs7189101,rs9932802,	11601998	11608710	GGAA	0.023	17.8 : 332.2, 0.2 : 427.8	0.051, 0.000	21.735	3.1308e-06
chr16	rs12923604,rs215570,rs9922682,rs9933417,rs3851702,rs3851703,rs3851705,	15931370	15950592	GCCCTGA	0.144	74.2 : 275.7, 37.9 : 389.4	0.212, 0.089	23.793	1.0727e-06
chr16	rs4583225,rs4453460,	17205544	17205945	GA	0.161	26.6 : 323.4, 98.9 : 329.1	0.076, 0.231	34.214	4.9383e-09
chr16	rs4583225,rs4453460,	17205544	17205945	GC	0.118	69.4 : 280.6, 22.1 : 405.9	0.198, 0.052	39.881	2.6997e-10
chr16	rs11642182,rs12930599,rs8046269,rs4383154,rs9937721,	20322439	20339917	GGTGC	0.312	143.8 : 206.2, 98.6 : 329.4	0.411, 0.230	29.158	6.6694e-08
chr16	rs11642182,rs12930599,rs8046269,rs4383154,rs9937721,	20322439	20339917	GATGC	0.151	21.2 : 328.8, 96.3 : 331.7	0.061, 0.225	40.574	1.8935e-10
chr16	rs7500220,rs2355918,	20500546	20501023	GA	0.04	29.3 : 320.7, 2.1 : 425.9	0.084, 0.005	30.821	2.8303e-08
chr16	rs1465423,rs2112784,rs8050047,rs6497755,rs11639856,rs13336754,rs3803716,rs12599552,rs17177078,rs2112783,rs8055590,rs2059134,rs12596320,rs2287786,	24772680	24817808	CGCAACTTCACGCG	0.106	16.8 : 332.6, 65.9 : 362.1	0.048, 0.154	22.636	1.9577e-06
chr16	rs1465423,rs2112784,rs8050047,rs6497755,rs11639856,rs13336754,rs3803716,rs12599552,rs17177078,rs2112783,rs8055590,rs2059134,rs12596320,rs2287786,	24772680	24817808	CGCAACCTCACGCG	0.052	40.1 : 309.3, 0.1 : 427.9	0.115, 0.000	51.65	6.6321e-13
chr16	rs4430747,rs11074738,rs11074740,rs11645216,rs7190163,rs7191801,rs7191950,rs7196247,rs7196918,rs11644086,rs4412975,	25995776	26018822	TCAGCCTAGGG	0.052	3.3 : 343.6, 36.9 : 391.1	0.009, 0.086	22.918	1.6908e-06
chr16	rs4430747,rs11074738,rs11074740,rs11645216,rs7190163,rs7191801,rs7191950,rs7196247,rs7196918,rs11644086,rs4412975,	25995776	26018822	TCAGCCTAGGA	0.039	29.1 : 317.9, 1.1 : 426.8	0.084, 0.003	33.723	6.3533e-09
chr16	rs7192315,rs237142,rs237143,rs237144,rs12162084,	26645979	26649471	TGCCG	0.243	39.3 : 310.7, 149.5 : 278.5	0.112, 0.349	58.941	1.6243e-14
chr16	rs7192315,rs237142,rs237143,rs237144,rs12162084,	26645979	26649471	TGCAG	0.128	96.7 : 253.3, 3.0 : 425.0	0.276, 0.007	125.027	5.0215e-29
chr16	rs2037175,rs11865815,rs7184516,	27068326	27072848	CTG	0.437	205.6 : 144.4, 134.4 : 293.6	0.587, 0.314	58.553	1.9785e-14
chr16	rs2037175,rs11865815,rs7184516,	27068326	27072848	CGG	0.3	35.2 : 314.8, 198.4 : 229.6	0.101, 0.464	120.768	4.2944e-28
chr16	rs4787451,rs2726034,	28322337	28336882	GT	0.812	319.0 : 31.0, 312.5 : 115.5	0.912, 0.730	41.489	1.1853e-10
chr16	rs4787451,rs2726034,	28322337	28336882	GC	0.174	23.0 : 327.0, 112.5 : 315.5	0.066, 0.263	52.125	5.208e-13
chr16	rs151181,rs153103,	28490517	28528623	TC	0.403	110.8 : 239.2, 202.5 : 225.5	0.316, 0.473	19.657	9.2659e-06
chr16	rs11574637,rs11150619,	31368874	31376849	TT	0.522	215.9 : 134.1, 190.0 : 238.0	0.617, 0.444	23.065	1.5658e-06
chr16	rs11574637,rs11150619,	31368874	31376849	CT	0.125	19.1 : 330.9, 78.0 : 350.0	0.055, 0.182	28.711	8.4007e-08
chr17	rs11079928,rs17564787,rs2412340,rs9807047,rs16949303,	48869758	48877899	CGCGG	0.1	11.5 : 338.5, 66.4 : 361.6	0.033, 0.155	32.04	1.51e-08
chr17	rs11079928,rs17564787,rs2412340,rs9807047,rs16949303,	48869758	48877899	CGCAG	0.075	57.5 : 292.5, 0.6 : 427.4	0.164, 0.001	73.902	8.21e-18
chr17	rs744651,rs8070051,	59563248	59566682	TC	0.245	114.6 : 235.4, 76.3 : 351.7	0.327, 0.178	23.14	1.5062e-06
chr17	rs8066912,rs17686634,rs17686669,rs17686684,rs4968746,	61017592	61026763	ACGCT	0.368	97.1 : 252.9, 189.1 : 238.9	0.277, 0.442	22.354	2.2674e-06
chr17	rs9910104,rs8066556,rs12603313,	63441826	63444760	CTT	0.699	213.3 : 136.7, 330.7 : 97.3	0.609, 0.773	24.411	7.7813e-07
chr17	rs7210514,rs9911208,	67793814	67794529	TC	0.168	25.5 : 324.5, 105.0 : 323.0	0.073, 0.245	40.962	1.5525e-10
chr17	rs7210514,rs9911208,	67793814	67794529	CC	0.069	52.5 : 297.5, 1.0 : 427.0	0.150, 0.002	65.504	5.799e-16
chr17	rs4530179,rs11077627,rs11658711,rs11077628,	70676790	70679811	GCAC	0.39	168.9 : 181.1, 134.5 : 293.5	0.483, 0.314	22.918	1.6911e-06
chr17	rs4530179,rs11077627,rs11658711,rs11077628,	70676790	70679811	GTAC	0.183	23.0 : 327.0, 119.4 : 308.6	0.066, 0.279	58.549	1.9827e-14
chr17	rs892961,rs2411110,rs1075457,rs566569,rs9916143,rs11658267,rs11650011,rs8079522,rs3744069,rs312907,	75400100	75431978	ATTAGGCCAT	0.047	34.3 : 314.7, 2.1 : 425.9	0.098, 0.005	37.454	9.3589e-10
chr17	rs12453354,rs2090205,rs4969178,rs4969179,rs16971105,rs16971107,rs2292645,rs2292641,rs12944051,rs4969186,rs938350,rs2376583,	76380126	76402105	GAATGGCCAGGA	0.16	21.6 : 327.4, 103.0 : 323.8	0.062, 0.241	45.944	1.2171e-11
chr17	rs12453354,rs2090205,rs4969178,rs4969179,rs16971105,rs16971107,rs2292645,rs2292641,rs12944051,rs4969186,rs938350,rs2376583,	76380126	76402105	GAATGGTCAGGA	0.078	60.3 : 288.7, 0.0 : 426.8	0.173, 0.000	79.978	3.7865e-19
chr17	rs6501225,rs626439,rs9902160,rs2120660,rs2120661,rs1515022,	76502615	76505908	CTGGTT	0.113	20.0 : 330.0, 68.0 : 360.0	0.057, 0.159	19.908	8.1281e-06
chr17	rs6501225,rs626439,rs9902160,rs2120660,rs2120661,rs1515022,	76502615	76505908	TTGGTT	0.096	57.0 : 293.0, 18.0 : 410.0	0.163, 0.042	32.293	1.3261e-08
chr17	rs4239026,rs11650709,rs2377392,rs16972228,rs2889620,	77267009	77268377	GTGGC	0.076	10.0 : 340.0, 49.0 : 379.0	0.029, 0.114	20.248	6.8015e-06
chr17	rs4239026,rs11650709,rs2377392,rs16972228,rs2889620,	77267009	77268377	CTGTC	0.044	34.6 : 315.4, 0.1 : 427.9	0.099, 0.000	44.031	3.2315e-11
chr17	rs734338,rs9915426,rs2333990,rs8065459,rs2138125,rs2589133,	78782340	78793476	AGACGA	0.119	17.2 : 332.8, 75.3 : 352.7	0.049, 0.176	29.595	5.3253e-08
chr17	rs734338,rs9915426,rs2333990,rs8065459,rs2138125,rs2589133,	78782340	78793476	AGGCGA	0.045	34.9 : 315.1, 0.3 : 427.7	0.100, 0.001	43.729	3.7708e-11
chr17	rs7217144,rs7207864,rs12451788,rs2236375,rs1051322,rs9896996,rs8065878,	1922235	1952079	GCATCGC	0.158	21.3 : 328.7, 101.6 : 324.4	0.061, 0.238	45.499	1.5275e-11
chr17	rs7217144,rs7207864,rs12451788,rs2236375,rs1051322,rs9896996,rs8065878,	1922235	1952079	GCACCGC	0.088	64.9 : 285.1, 3.3 : 422.7	0.185, 0.008	75.682	3.3328e-18
chr17	rs7208076,rs7221818,	5801222	5801331	CA	0.107	13.8 : 336.2, 69.8 : 358.2	0.039, 0.163	30.728	2.969e-08
chr17	rs4338847,rs4130509,rs4130511,rs4287627,rs4383207,	7929777	7936282	CCAGG	0.215	25.5 : 324.5, 141.8 : 286.2	0.073, 0.331	76.227	2.5287e-18
chr17	rs4338847,rs4130509,rs4130511,rs4287627,rs4383207,	7929777	7936282	CCAGA	0.114	85.3 : 264.7, 3.2 : 424.8	0.244, 0.008	106.443	5.8977e-25
chr17	rs8082668,rs1558226,	9806949	9807080	GA	0.046	29.7 : 320.3, 6.1 : 421.9	0.085, 0.014	21.938	2.8155e-06
chr17	rs11653055,rs11078889,rs6503364,rs9916424,rs9303273,rs4792113,rs11078890,rs8072737,	11142635	11156196	CTAGGCGT	0.648	268.8 : 79.2, 234.0 : 194.0	0.772, 0.547	42.879	5.8232e-11
chr17	rs11653055,rs11078889,rs6503364,rs9916424,rs9303273,rs4792113,rs11078890,rs8072737,	11142635	11156196	TTAGGCGT	0.238	29.0 : 319.0, 156.0 : 272.0	0.083, 0.364	83.455	6.5195e-20
chr17	rs2159537,rs7209008,	12375775	12376810	CA	0.132	71.7 : 276.3, 31.0 : 397.0	0.206, 0.072	29.864	4.6339e-08
chr17	rs9901139,rs8065610,rs10852830,rs7212138,rs2006787,	15175308	15189821	ACTCC	0.393	189.1 : 158.9, 116.2 : 311.8	0.543, 0.272	59.412	1.2786e-14
chr17	rs9901139,rs8065610,rs10852830,rs7212138,rs2006787,	15175308	15189821	AATCC	0.246	30.7 : 317.3, 160.4 : 267.6	0.088, 0.375	84.814	3.2787e-20
chr17	rs2621596,rs778672,rs3852823,rs2456092,rs3874888,	16617186	16740270	GACTC	0.078	7.9 : 338.1, 52.6 : 373.4	0.023, 0.123	26.713	2.3604e-07
chr17	rs9891469,rs4795911,rs11654271,rs9897417,rs9898422,rs4795915,rs10438809,rs12948602,rs9303680,rs9913854,rs7210647,rs6505439,rs4796017,rs4796018,rs7207044,rs8065793,rs9901734,	26008052	26081029	GTTGGGGACGTGGAATC	0.099	10.4 : 333.1, 67.0 : 358.5	0.030, 0.157	34.036	5.4104e-09
chr17	rs9891469,rs4795911,rs11654271,rs9897417,rs9898422,rs4795915,rs10438809,rs12948602,rs9303680,rs9913854,rs7210647,rs6505439,rs4796017,rs4796018,rs7207044,rs8065793,rs9901734,	26008052	26081029	GTTGGGGACGCGGAATC	0.064	42.0 : 301.4, 8.1 : 417.5	0.122, 0.019	33.292	7.931e-09
chr17	rs9910757,rs882361,rs882360,rs9901334,	29839696	29843255	ATGT	0.166	84.2 : 265.8, 45.3 : 382.7	0.241, 0.106	25.187	5.2028e-07
chr17	rs9910757,rs882361,rs882360,rs9901334,	29839696	29843255	ATTT	0.118	17.8 : 332.2, 73.6 : 354.4	0.051, 0.172	27.291	1.7505e-07
chr17	rs9903536,rs9904359,	30878748	30878805	GG	0.194	28.8 : 321.2, 121.9 : 306.1	0.082, 0.285	50.503	1.1899e-12
chr17	rs9903536,rs9904359,	30878748	30878805	GA	0.102	79.2 : 270.8, 0.1 : 427.9	0.226, 0.000	107.41	3.6191e-25
chr17	rs17183972,rs9892479,rs3925478,rs4072512,rs4795744,	31421606	31425438	AGGAC	0.034	26.7 : 323.3, 0.0 : 428.0	0.076, 0.000	33.731	6.3272e-09
chr17	rs12449696,rs1900101,rs2106772,rs9897583,rs7215365,rs17573357,rs7208415,rs12450937,rs11651239,	35452298	35496092	TGTGCAGTA	0.042	33.0 : 315.0, 0.0 : 428.0	0.095, 0.000	42.337	7.6843e-11
chr17	rs12449696,rs1900101,rs2106772,rs9897583,rs7215365,rs17573357,rs7208415,rs12450937,rs11651239,	35452298	35496092	CGCGCAGTG	0.024	18.3 : 329.7, 0.0 : 428.0	0.053, 0.000	23.093	1.5431e-06
chr17	rs657672,rs16525,rs16526,rs17633541,	37319065	37330010	TTAC	0.098	11.4 : 338.6, 64.8 : 363.2	0.033, 0.151	30.8	2.8605e-08
chr17	rs657672,rs16525,rs16526,rs17633541,	37319065	37330010	CTAC	0.04	30.6 : 319.4, 0.2 : 427.8	0.087, 0.000	38.386	5.8036e-10
chr17	rs16965748,rs473198,rs16965783,rs1009570,	38555557	38596425	TCCA	0.124	14.4 : 335.6, 81.9 : 346.1	0.041, 0.191	40.118	2.391e-10
chr17	rs16965748,rs473198,rs16965783,rs1009570,	38555557	38596425	TTCA	0.057	43.3 : 306.7, 1.1 : 426.9	0.124, 0.003	52.537	4.222e-13
chr17	rs12603053,rs3826413,rs9748005,rs11650719,rs7223638,rs4792997,rs7217897,rs12941944,rs7210301,rs1317254,rs1316956,rs4792900,rs7208294,rs4793000,	41628292	41659020	TCGAGCTGCTGCGT	0.117	10.2 : 333.8, 80.0 : 346.0	0.030, 0.188	46.089	1.1297e-11
chr17	rs12603053,rs3826413,rs9748005,rs11650719,rs7223638,rs4792997,rs7217897,rs12941944,rs7210301,rs1317254,rs1316956,rs4792900,rs7208294,rs4793000,	41628292	41659020	TCGAGCTTCTGCGT	0.044	33.6 : 310.4, 0.0 : 426.0	0.098, 0.000	43.512	4.2132e-11
chr17	rs708382,rs7223967,	42442344	42460258	TC	0.695	294.3 : 55.7, 246.3 : 181.7	0.841, 0.576	63.969	1.2642e-15
chr17	rs708382,rs7223967,	42442344	42460258	CC	0.253	33.7 : 316.3, 163.5 : 264.5	0.096, 0.382	83.154	7.5899e-20
chr18	rs1986320,rs675566,	38574420	38579776	TA	0.151	74.9 : 275.1, 42.6 : 385.4	0.214, 0.100	19.699	9.064e-06
chr18	rs1634449,rs1153633,rs677514,rs1153631,rs1153629,rs496544,rs2074321,rs1942965,rs12964666,rs221861,rs2849463,rs121317,	55018620	55055482	TCACTCGTCTGT	0.036	27.6 : 320.4, 0.4 : 427.6	0.079, 0.001	33.926	5.7242e-09
chr18	rs10503015,rs17063802,rs8089950,	55175143	55179142	TAT	0.113	17.9 : 332.1, 70.0 : 358.0	0.051, 0.164	24.277	8.3414e-07
chr18	rs17759233,rs7226404,rs17832328,rs17832346,rs17686020,rs17832364,rs1893673,	55319444	55327300	GAGGGCT	0.098	14.0 : 334.0, 62.0 : 366.0	0.040, 0.145	23.849	1.042e-06
chr18	rs10439056,rs6566931,rs5005280,rs1942562,rs4461163,rs1942564,rs1942565,rs4375742,rs1573390,rs13380982,rs12955136,	55724964	55733510	TGATGGTCTTA	0.028	21.7 : 328.3, 0.0 : 428.0	0.062, 0.000	27.265	1.7742e-07
chr18	rs1489299,rs2333624,rs12457394,rs7505845,rs10163820,rs9954260,rs9954646,rs7504707,rs7230770,rs7231206,rs9962096,	64450978	64491331	TTTATACCCAT	0.147	16.0 : 333.0, 98.0 : 328.7	0.046, 0.230	51.744	6.322e-13
chr18	rs1489299,rs2333624,rs12457394,rs7505845,rs10163820,rs9954260,rs9954646,rs7504707,rs7230770,rs7231206,rs9962096,	64450978	64491331	TTTGTACCCAT	0.072	55.9 : 293.1, 0.4 : 426.2	0.160, 0.001	72.228	1.9175e-17
chr18	rs11874479,rs9956886,	64763541	64764595	CC	0.531	221.1 : 126.9, 191.0 : 237.0	0.635, 0.446	27.493	1.5766e-07
chr18	rs11874479,rs9956886,	64763541	64764595	TC	0.184	23.9 : 324.1, 119.0 : 309.0	0.069, 0.278	55.878	7.7111e-14
chr18	rs640940,rs8096687,	65831393	65833755	AT	0.823	320.7 : 29.3, 319.8 : 108.2	0.916, 0.747	37.776	7.9355e-10
chr18	rs640940,rs8096687,	65831393	65833755	AC	0.127	17.3 : 332.7, 81.2 : 346.8	0.050, 0.190	34.205	4.9601e-09
chr18	rs10514013,rs7238698,rs17084552,rs649809,rs12327280,rs17084606,rs616181,rs630340,	69154730	69173086	AGATTGGA	0.113	18.4 : 331.6, 69.5 : 356.5	0.052, 0.163	23.439	1.2892e-06
chr18	rs10514013,rs7238698,rs17084552,rs649809,rs12327280,rs17084606,rs616181,rs630340,	69154730	69173086	AGATTAGA	0.072	55.6 : 294.4, 0.0 : 426.0	0.159, 0.000	72.876	1.3805e-17
chr18	rs8085500,rs810930,	1028297	1038277	CG	0.133	16.6 : 333.4, 86.9 : 341.1	0.047, 0.203	40.445	2.0224e-10
chr18	rs8085500,rs810930,	1028297	1038277	TG	0.075	56.6 : 293.4, 2.1 : 425.9	0.162, 0.005	67.879	1.7381e-16
chr18	rs12959601,rs11874047,	2170178	2170567	CC	0.641	285.1 : 56.9, 208.6 : 219.4	0.834, 0.487	99.081	2.4244e-23
chr18	rs12959601,rs11874047,	2170178	2170567	CT	0.325	40.7 : 301.3, 209.4 : 218.6	0.119, 0.489	118.848	1.1307e-27
chr18	rs3794957,rs3829640,rs17816304,rs17089361,rs1035760,	72174601	72184237	CAGGA	0.098	13.2 : 336.8, 62.9 : 361.1	0.038, 0.148	26.413	2.7564e-07
chr18	rs3794957,rs3829640,rs17816304,rs17089361,rs1035760,	72174601	72184237	CAGGG	0.066	40.5 : 309.5, 10.5 : 413.5	0.116, 0.025	25.775	3.8362e-07
chr18	rs3794941,rs17817969,rs948615,rs17055278,rs520719,rs11151102,rs8088980,rs488199,rs12458417,rs17055357,rs10221304,rs574481,	72344223	72387135	TCATTTCCTACA	0.086	9.8 : 340.2, 56.9 : 369.1	0.028, 0.134	27.283	1.7578e-07
chr18	rs3794941,rs17817969,rs948615,rs17055278,rs520719,rs11151102,rs8088980,rs488199,rs12458417,rs17055357,rs10221304,rs574481,	72344223	72387135	TCATTTCCTGCA	0.065	50.4 : 299.6, 0.0 : 426.0	0.144, 0.000	65.603	5.5163e-16
chr18	rs9947138,rs626675,rs592226,rs628119,rs12604147,	76157317	76165831	GAAGT	0.03	23.0 : 327.0, 0.0 : 426.0	0.066, 0.000	28.849	7.8232e-08
chr18	rs2930997,rs10853404,	76485237	76489163	CG	0.63	265.8 : 82.2, 221.9 : 204.1	0.764, 0.521	48.479	3.3386e-12
chr18	rs2930997,rs10853404,	76485237	76489163	CA	0.215	27.2 : 320.8, 139.1 : 286.9	0.078, 0.327	70.023	5.8604e-17
chr18	rs9958434,rs9961327,	5815470	5819800	AG	0.435	120.8 : 229.2, 217.5 : 210.5	0.345, 0.508	20.861	4.9389e-06
chr18	rs634203,rs17483463,rs9953663,rs4798426,rs4798427,rs511683,rs8083425,rs9955137,	6000444	6015069	GCAAGCAG	0.023	18.1 : 325.9, 0.0 : 428.0	0.053, 0.000	23.01	1.612e-06
chr18	rs4077790,rs4486987,rs4316830,rs8092311,rs9965330,rs1583178,rs7233825,rs7242233,rs7233081,rs9951243,rs7230523,	6762055	6775027	CACACGGAAAC	0.195	23.7 : 326.2, 128.4 : 299.6	0.068, 0.300	66.011	4.4845e-16
chr18	rs4077790,rs4486987,rs4316830,rs8092311,rs9965330,rs1583178,rs7233825,rs7242233,rs7233081,rs9951243,rs7230523,	6762055	6775027	CACACAGAAAC	0.126	98.2 : 251.7, 0.0 : 428.0	0.281, 0.000	137.432	9.6997e-32
chr18	rs646774,rs625852,	8455900	8458190	AC	0.173	86.5 : 263.5, 48.0 : 380.0	0.247, 0.112	24.579	7.1328e-07
chr18	rs646774,rs625852,	8455900	8458190	CC	0.13	15.9 : 334.1, 85.0 : 343.0	0.045, 0.199	40.109	2.4014e-10
chr18	rs2542160,rs8090599,rs2847297,	12789246	12797694	GGG	0.339	149.0 : 201.0, 115.0 : 313.0	0.426, 0.269	21.176	4.1892e-06
chr18	rs506877,rs16940084,rs7236987,rs578208,rs3809910,rs3809908,rs571002,rs12607152,rs693301,rs1787000,rs547084,rs12327306,rs1787004,	13059875	13131395	CTGTCCCGCCCCA	0.235	31.0 : 315.9, 151.7 : 276.3	0.089, 0.354	74.694	5.4964e-18
chr18	rs506877,rs16940084,rs7236987,rs578208,rs3809910,rs3809908,rs571002,rs12607152,rs693301,rs1787000,rs547084,rs12327306,rs1787004,	13059875	13131395	CTGTCCCGCTCCA	0.122	94.0 : 252.9, 0.3 : 427.7	0.271, 0.001	130.822	2.7083e-30
chr18	rs7230189,rs7230276,rs8091352,rs7241766,rs6505821,	13515340	13518546	AGTCT	0.191	20.1 : 325.9, 128.0 : 300.0	0.058, 0.299	71.876	2.2919e-17
chr18	rs7230189,rs7230276,rs8091352,rs7241766,rs6505821,	13515340	13518546	AGTTT	0.085	65.9 : 280.1, 0.0 : 428.0	0.191, 0.000	89.156	3.648e-21
chr18	rs17188256,rs16941126,rs2187004,rs17798760,rs4496242,rs17798772,rs10502463,rs17204304,	22555099	22564011	TATTAAGC	0.03	23.0 : 327.0, 0.1 : 427.9	0.066, 0.000	28.746	8.2533e-08
chr18	rs2155853,rs9960691,rs10502466,rs4800613,	22597099	22607723	GCGG	0.209	34.3 : 313.7, 127.6 : 300.4	0.099, 0.298	46.26	1.0354e-11
chr18	rs2155853,rs9960691,rs10502466,rs4800613,	22597099	22607723	ACGG	0.103	79.0 : 269.0, 1.1 : 426.9	0.227, 0.003	104.499	1.5724e-24
chr18	rs1039555,rs1039557,rs16945055,rs1539821,rs7230370,rs1394194,	26195767	26213413	CACCAT	0.537	157.0 : 193.0, 261.0 : 167.0	0.449, 0.610	20.131	7.23e-06
chr18	rs987124,rs1504109,rs2847399,rs1504108,rs6508558,rs2655364,rs2655360,	26217351	26231390	GCGAATT	0.542	158.0 : 192.0, 264.0 : 164.0	0.451, 0.617	21.235	4.0636e-06
chr18	rs11083386,rs2960023,rs7229599,rs2419027,rs2949528,rs2949536,rs17740582,	27760598	27796007	GCTAGGT	0.087	12.7 : 337.3, 54.7 : 373.3	0.036, 0.128	20.452	6.1144e-06
chr18	rs8088679,rs1039555,rs1039557,rs16945055,rs1539821,rs7230370,rs1394194,	26187550	26213413	TCACCAT	0.537	157.0 : 193.0, 261.0 : 167.0	0.449, 0.610	20.131	7.23e-06
chr19	rs6510868,rs3787004,	655608	657666	TC	0.28	39.4 : 310.6, 178.6 : 249.4	0.112, 0.417	88.648	4.7163e-21
chr19	rs6510868,rs3787004,	655608	657666	CC	0.225	140.6 : 209.4, 34.4 : 393.6	0.402, 0.080	113.992	1.3084e-26
chr19	rs7146,rs7251792,rs11085234,	1014398	1022781	GCA	0.211	116.5 : 233.5, 47.4 : 380.6	0.333, 0.111	57.2	3.9366e-14
chr19	rs7146,rs7251792,rs11085234,	1014398	1022781	ACA	0.198	26.5 : 323.5, 127.9 : 300.1	0.076, 0.299	60.206	8.5446e-15
chr19	rs2079882,rs4806877,rs4806878,rs11880407,rs10412087,rs887502,	2846083	2862806	TAGAAC	0.102	15.1 : 330.9, 64.0 : 364.0	0.044, 0.149	23.292	1.3916e-06
chr19	rs2079882,rs4806877,rs4806878,rs11880407,rs10412087,rs887502,	2846083	2862806	TAGAAT	0.046	34.7 : 311.3, 1.0 : 427.0	0.100, 0.002	41.554	1.1468e-10
chr19	rs428113,rs493839,rs390258,	2991814	2996339	CCG	0.128	17.8 : 332.2, 81.6 : 346.4	0.051, 0.191	33.728	6.3377e-09
chr19	rs243391,rs10421685,rs7249084,	4449808	4489783	AAT	0.377	193.9 : 156.1, 99.6 : 328.4	0.554, 0.233	84.629	3.5986e-20
chr19	rs243391,rs10421685,rs7249084,	4449808	4489783	AAC	0.299	40.5 : 309.5, 191.8 : 236.2	0.116, 0.448	101.601	6.7924e-24
chr19	rs11667028,rs8110029,rs17255882,rs8102136,rs12979990,	7501616	7520217	AAAAG	0.164	18.6 : 329.4, 109.0 : 319.0	0.053, 0.255	56.642	5.229e-14
chr19	rs11667028,rs8110029,rs17255882,rs8102136,rs12979990,	7501616	7520217	AAGAG	0.075	55.8 : 292.2, 2.0 : 426.0	0.160, 0.005	67.513	2.0933e-16
chr19	rs7249360,rs7246264,	7762911	7762978	AT	0.155	21.8 : 320.2, 97.9 : 330.1	0.064, 0.229	39.504	3.2736e-10
chr19	rs7249360,rs7246264,	7762911	7762978	AC	0.073	52.2 : 289.8, 4.1 : 423.9	0.153, 0.010	57.526	3.335e-14
chr19	rs7249561,rs8100435,rs12979895,	14235640	14253026	GGA	0.028	21.8 : 328.2, 0.1 : 427.9	0.062, 0.000	27.051	1.982e-07
chr19	rs10414225,rs16980150,rs3815187,	15062223	15065689	GAC	0.491	207.0 : 143.0, 174.7 : 253.3	0.592, 0.408	25.871	3.6505e-07
chr19	rs10414225,rs16980150,rs3815187,	15062223	15065689	GGC	0.128	16.1 : 333.9, 83.2 : 344.8	0.046, 0.194	38.091	6.7527e-10
chr19	rs10415331,rs10415360,rs11085969,rs11085971,rs645827,rs631193,rs677449,rs616514,rs677903,rs678856,rs583946,rs10410357,rs597012,rs599741,rs11879787,rs596252,rs11670393,rs9305065,rs2886474,rs2365812,rs12975815,	15791617	15833958	CCGGTACGGACACGGTGCTCA	0.126	21.2 : 324.8, 76.6 : 351.4	0.061, 0.179	24.055	9.3627e-07
chr19	rs10415331,rs10415360,rs11085969,rs11085971,rs645827,rs631193,rs677449,rs616514,rs677903,rs678856,rs583946,rs10410357,rs597012,rs599741,rs11879787,rs596252,rs11670393,rs9305065,rs2886474,rs2365812,rs12975815,	15791617	15833958	CCGGTACGGACACGGTACTCA	0.076	58.8 : 287.2, 0.4 : 427.6	0.170, 0.001	77.474	1.3447e-18
chr19	rs10402349,rs4808012,rs10424207,rs2214645,rs8100135,rs7257049,rs7257913,	16108217	16115683	TCCAAGC	0.241	31.6 : 318.4, 155.5 : 272.5	0.090, 0.363	78.573	7.7112e-19
chr19	rs10402349,rs4808012,rs10424207,rs2214645,rs8100135,rs7257049,rs7257913,	16108217	16115683	TACAAGC	0.116	89.0 : 261.0, 1.5 : 426.5	0.254, 0.003	117.971	1.7598e-27
chr19	rs681059,rs12710303,rs897775,	16269507	16282517	CAT	0.202	25.1 : 324.9, 132.3 : 295.7	0.072, 0.309	67.264	2.3748e-16
chr19	rs681059,rs12710303,rs897775,	16269507	16282517	CGT	0.096	73.9 : 276.1, 0.6 : 427.4	0.211, 0.002	97.639	5.0203e-23
chr19	rs3761055,rs7251815,	17835831	17844942	GT	0.164	28.5 : 321.5, 99.0 : 329.0	0.081, 0.231	31.581	1.9127e-08
chr19	rs3761055,rs7251815,	17835831	17844942	TT	0.066	51.5 : 298.5, 0.0 : 428.0	0.147, 0.000	67.457	2.1538e-16
chr19	rs11666868,rs11666940,rs3746192,rs4808728,rs2290640,	18074997	18104155	TCCAA	0.091	10.0 : 340.0, 61.0 : 367.0	0.028, 0.142	30.17	3.9583e-08
chr19	rs11666868,rs11666940,rs3746192,rs4808728,rs2290640,	18074997	18104155	TACAA	0.046	35.7 : 314.3, 0.0 : 428.0	0.102, 0.000	45.639	1.4217e-11
chr19	rs7256986,rs12462498,rs2023878,rs6510997,rs6510999,rs2240887,rs17757406,	18829733	18867561	ACCTTAT	0.109	12.1 : 333.9, 72.0 : 356.0	0.035, 0.168	35.099	3.1334e-09
chr19	rs7256986,rs12462498,rs2023878,rs6510997,rs6510999,rs2240887,rs17757406,	18829733	18867561	ACCTTGT	0.079	57.0 : 289.0, 4.0 : 424.0	0.165, 0.009	63.592	1.5303e-15
chr19	rs2335367,rs7250793,rs10411195,rs12610295,rs10407807,rs11786,rs4809014,	20023866	20055002	CCTCCTG	0.055	36.4 : 313.6, 6.4 : 421.6	0.104, 0.015	29.509	5.5667e-08
chr19	rs2562479,rs2562487,rs2562490,rs2650808,rs2650781,rs2562456,rs2133820,rs2246914,rs2650793,	21648663	21676115	GGCCCTGTC	0.151	19.1 : 326.7, 97.9 : 329.0	0.055, 0.229	45.158	1.8174e-11
chr19	rs2562479,rs2562487,rs2562490,rs2650808,rs2650781,rs2562456,rs2133820,rs2246914,rs2650793,	21648663	21676115	GGCCTTGTC	0.055	42.7 : 303.1, 0.0 : 426.9	0.123, 0.000	55.739	8.2776e-14
chr19	rs16999774,rs771351,rs771362,rs771359,rs1693294,rs11672966,rs1693286,rs1473419,rs6511404,rs2219721,rs2035172,rs7507433,rs2169589,	23246400	23307136	GACTAGTCACTAG	0.035	27.0 : 323.0, 0.0 : 428.0	0.077, 0.000	34.176	5.0345e-09
chr19	rs7258458,rs8111471,rs4805645,rs8108751,rs7253872,rs4804956,rs10424648,rs2867090,rs2024294,rs11880417,rs12610542,rs10405183,	28319922	28340294	CTAAGCGCAAAG	0.12	14.9 : 333.1, 78.2 : 349.8	0.043, 0.183	35.607	2.4144e-09
chr19	rs7258458,rs8111471,rs4805645,rs8108751,rs7253872,rs4804956,rs10424648,rs2867090,rs2024294,rs11880417,rs12610542,rs10405183,	28319922	28340294	CTAAGCACAAAG	0.073	56.1 : 291.9, 0.8 : 427.2	0.161, 0.002	71.851	2.3213e-17
chr19	rs11665724,rs17716170,rs892176,rs12975753,	29489611	29501540	CAGC	0.201	114.2 : 235.8, 42.2 : 385.8	0.326, 0.098	62.182	3.131e-15
chr19	rs11665724,rs17716170,rs892176,rs12975753,	29489611	29501540	CGGC	0.196	24.6 : 325.4, 127.7 : 300.3	0.070, 0.298	63.569	1.5485e-15
chr19	rs2017404,rs2017628,rs11084622,rs10402386,rs1960436,	32583876	32590871	CTGTT	0.103	55.5 : 294.5, 24.8 : 403.2	0.159, 0.058	21.08	4.4048e-06
chr19	rs10853922,rs10404371,rs17272155,	33268425	33303435	TGG	0.548	248.1 : 101.9, 178.1 : 249.9	0.709, 0.416	66.594	3.3359e-16
chr19	rs10853922,rs10404371,rs17272155,	33268425	33303435	TAG	0.242	34.5 : 315.5, 153.6 : 274.4	0.098, 0.359	71.236	3.1693e-17
chr19	rs4806131,rs417030,rs10422744,rs17272288,rs11881816,	35840042	35861695	CCCGA	0.442	185.0 : 163.0, 157.8 : 270.2	0.532, 0.369	20.665	5.4699e-06
chr19	rs4806131,rs417030,rs10422744,rs17272288,rs11881816,	35840042	35861695	CTCGA	0.17	21.9 : 326.1, 110.0 : 318.0	0.063, 0.257	51.153	8.5442e-13
chr19	rs320891,rs1234256,rs1657508,	37705345	37734888	TGA	0.11	10.7 : 339.3, 75.0 : 353.0	0.031, 0.175	41.031	1.4984e-10
chr19	rs320891,rs1234256,rs1657508,	37705345	37734888	TGC	0.076	43.2 : 306.8, 15.9 : 412.1	0.123, 0.037	20.417	6.2279e-06
chr19	rs1972537,rs3810389,	40256328	40257116	AG	0.104	14.1 : 335.9, 67.0 : 361.0	0.040, 0.157	27.847	1.3128e-07
chr19	rs7247515,rs16974157,rs969531,rs7250897,rs11880261,rs10418932,rs4273150,rs4479364,rs7248861,rs6508937,	40755915	40843127	CACCCCTCCA	0.087	9.0 : 340.9, 58.8 : 369.2	0.026, 0.137	30.098	4.1079e-08
chr19	rs7247515,rs16974157,rs969531,rs7250897,rs11880261,rs10418932,rs4273150,rs4479364,rs7248861,rs6508937,	40755915	40843127	CACCCTTCCA	0.048	37.0 : 313.0, 0.2 : 427.8	0.106, 0.000	46.823	7.7678e-12
chr19	rs843777,rs4332846,rs1165840,	41056792	41077501	GAC	0.303	172.0 : 178.0, 64.0 : 364.0	0.491, 0.150	106.504	5.7188e-25
chr19	rs843777,rs4332846,rs1165840,	41056792	41077501	AAC	0.302	42.9 : 307.1, 192.0 : 236.0	0.123, 0.449	97.099	6.5937e-23
chr19	rs454150,rs443239,rs4803523,rs7251466,	42504505	42576952	GCCC	0.065	7.4 : 342.6, 42.9 : 385.1	0.021, 0.100	20.022	7.6549e-06
chr19	rs454150,rs443239,rs4803523,rs7251466,	42504505	42576952	ACCC	0.041	31.6 : 318.4, 0.1 : 427.9	0.090, 0.000	40.149	2.3532e-10
chr19	rs11881408,rs11668932,	43505984	43513659	TT	0.309	146.0 : 204.0, 94.5 : 333.5	0.417, 0.221	34.8	3.654e-09
chr19	rs11881408,rs11668932,	43505984	43513659	TC	0.155	20.7 : 329.3, 100.0 : 328.0	0.059, 0.234	44.693	2.3048e-11
chr19	rs2307281,rs7247328,rs10469296,rs2052854,rs8102185,	48558286	48568103	GCTCG	0.503	210.1 : 135.9, 179.2 : 248.8	0.607, 0.419	27.213	1.822e-07
chr19	rs2307281,rs7247328,rs10469296,rs2052854,rs8102185,	48558286	48568103	ACTCG	0.161	21.0 : 325.0, 103.8 : 324.2	0.061, 0.243	46.752	8.0558e-12
chr19	rs622180,rs11672395,rs17815373,rs562907,rs685117,rs8103672,rs902525,	56592310	56637730	CCAGACG	0.115	15.9 : 332.1, 72.8 : 353.2	0.046, 0.171	29.582	5.3588e-08
chr19	rs622180,rs11672395,rs17815373,rs562907,rs685117,rs8103672,rs902525,	56592310	56637730	CCGGACG	0.073	49.3 : 298.7, 7.2 : 418.8	0.142, 0.017	44.029	3.2352e-11
chr19	rs10401139,rs1860565,rs2870477,rs2159551,rs382592,rs8102497,rs11881055,rs8113561,rs10408898,	57320217	57379704	CGGCCAAGG	0.125	16.8 : 332.1, 80.6 : 347.4	0.048, 0.188	34.475	4.3169e-09
chr19	rs10401139,rs1860565,rs2870477,rs2159551,rs382592,rs8102497,rs11881055,rs8113561,rs10408898,	57320217	57379704	TGGCCAAGG	0.069	53.1 : 295.8, 0.4 : 427.6	0.152, 0.001	68.67	1.1642e-16
chr20	rs6058473,rs6060992,rs6089094,	30427414	30431771	GTA	0.146	22.0 : 328.0, 91.9 : 336.1	0.063, 0.215	35.631	2.3842e-09
chr20	rs6058473,rs6060992,rs6089094,	30427414	30431771	GGA	0.067	52.0 : 298.0, 0.1 : 427.9	0.149, 0.000	67.965	1.6644e-16
chr20	rs1133358,rs6059011,rs1543572,rs6059013,rs6088066,rs17123986,	31590686	31596559	ATGAAG	0.161	22.3 : 325.7, 102.9 : 325.1	0.064, 0.240	44.136	3.0636e-11
chr20	rs1133358,rs6059011,rs1543572,rs6059013,rs6088066,rs17123986,	31590686	31596559	CTGAAG	0.085	64.7 : 283.3, 1.1 : 426.9	0.186, 0.003	83.16	7.566e-20
chr20	rs2050209,rs17091328,rs6088343,rs732559,rs2092475,rs6142044,rs2378026,	32485536	32509651	CGCACAA	0.144	17.9 : 332.1, 93.8 : 334.2	0.051, 0.219	44.18	2.9951e-11
chr20	rs2050209,rs17091328,rs6088343,rs732559,rs2092475,rs6142044,rs2378026,	32485536	32509651	CGCACAG	0.065	49.6 : 300.4, 0.7 : 427.3	0.142, 0.002	62.549	2.5995e-15
chr20	rs17764246,rs6028276,	37724966	37726011	CA	0.695	271.8 : 78.2, 269.0 : 159.0	0.776, 0.629	19.896	8.1789e-06
chr20	rs17764246,rs6028276,	37724966	37726011	AA	0.156	19.2 : 330.8, 102.0 : 326.0	0.055, 0.238	49.224	2.2829e-12
chr20	rs11699092,rs6016451,rs6124282,rs6029388,rs6029393,	39484687	39494767	AGGTG	0.031	23.5 : 326.5, 0.9 : 427.1	0.067, 0.002	26.798	2.2592e-07
chr20	rs6030546,rs6016916,rs6016917,rs1812007,rs208208,rs2750074,rs965018,rs535000,rs558832,rs511805,rs206670,rs8121056,rs8115069,rs206683,rs206636,rs206637,rs7268966,rs206640,rs206652,rs6093764,rs1883536,rs6030572,	41516699	41598995	CTCCGTGCGCCCAGAATGCAGA	0.68	265.0 : 77.0, 257.6 : 166.3	0.775, 0.608	24.417	7.758e-07
chr20	rs6030546,rs6016916,rs6016917,rs1812007,rs208208,rs2750074,rs965018,rs535000,rs558832,rs511805,rs206670,rs8121056,rs8115069,rs206683,rs206636,rs206637,rs7268966,rs206640,rs206652,rs6093764,rs1883536,rs6030572,	41516699	41598995	CTCCGTGCGCCCAGCATGCAGA	0.175	21.9 : 320.1, 112.6 : 311.3	0.064, 0.266	53.15	3.0895e-13
chr20	rs279725,rs4809590,rs279722,rs6094345,rs975102,rs455828,rs452442,	45083988	45102533	TGGGTTT	0.032	24.5 : 321.5, 0.1 : 427.9	0.071, 0.000	31.117	2.429e-08
chr20	rs852373,rs6095016,	46841297	46845066	GT	0.155	23.6 : 326.4, 96.9 : 331.1	0.067, 0.226	37.266	1.0307e-09
chr20	rs852373,rs6095016,	46841297	46845066	AT	0.075	57.4 : 292.6, 1.1 : 426.9	0.164, 0.002	72.314	1.8356e-17
chr20	rs6096340,rs1007126,rs6067693,rs17800788,rs2073124,rs2281315,rs6067696,	49867243	49873259	GACTGGG	0.143	18.9 : 330.4, 92.2 : 335.8	0.054, 0.216	40.897	1.6046e-10
chr20	rs6096340,rs1007126,rs6067693,rs17800788,rs2073124,rs2281315,rs6067696,	49867243	49873259	GATTGGG	0.074	57.8 : 291.5, 0.0 : 428.0	0.165, 0.000	76.477	2.2283e-18
chr20	rs17791950,rs1123479,rs6021170,rs4811167,rs4396773,rs959996,	49994667	50009409	TTTTTA	0.246	31.2 : 316.8, 159.6 : 268.4	0.090, 0.373	83.093	7.8271e-20
chr20	rs17791950,rs1123479,rs6021170,rs4811167,rs4396773,rs959996,	49994667	50009409	TTTTTG	0.14	97.6 : 250.4, 11.4 : 416.6	0.281, 0.027	102.561	4.1829e-24
chr20	rs2904388,rs6068930,rs2023454,rs2841,	53266697	53267593	CACG	0.452	204.6 : 145.4, 147.2 : 280.8	0.585, 0.344	45.091	1.8806e-11
chr20	rs2904388,rs6068930,rs2023454,rs2841,	53266697	53267593	CACA	0.229	30.9 : 319.1, 147.6 : 280.4	0.088, 0.345	71.647	2.5734e-17
chr20	rs983425,rs17000940,rs6064201,rs211915,rs211917,	53898559	53910504	CCAGG	0.021	16.5 : 333.5, 0.1 : 427.9	0.047, 0.000	20.28	6.6885e-06
chr20	rs7271399,rs4811635,rs6024489,rs6069441,rs6069442,rs2295461,rs6092202,rs6098869,rs6069445,rs11906093,rs6069449,rs6064289,rs6064290,rs6069452,rs8120564,rs1008532,	54430018	54468058	GCAGATCGCAGGCGTC	0.172	18.5 : 324.5, 114.5 : 313.5	0.054, 0.267	60.748	6.4858e-15
chr20	rs7271399,rs4811635,rs6024489,rs6069441,rs6069442,rs2295461,rs6092202,rs6098869,rs6069445,rs11906093,rs6069449,rs6064289,rs6064290,rs6069452,rs8120564,rs1008532,	54430018	54468058	ACAGATCGCAGGCGTC	0.05	38.3 : 304.7, 0.5 : 427.5	0.112, 0.001	48.791	2.8471e-12
chr20	rs2754289,rs6099392,rs6092401,rs4811784,rs6025296,rs11908290,rs17397218,rs6025299,	55575147	55578760	GTGGTTCC	0.247	30.8 : 317.2, 160.7 : 267.3	0.089, 0.376	84.996	2.9891e-20
chr20	rs2754289,rs6099392,rs6092401,rs4811784,rs6025296,rs11908290,rs17397218,rs6025299,	55575147	55578760	GTGATTCC	0.165	110.5 : 237.5, 17.8 : 410.2	0.317, 0.042	105.885	7.8126e-25
chr20	rs6128441,rs6064714,rs3761263,	57402992	57414280	GAT	0.082	50.4 : 299.6, 13.2 : 414.8	0.144, 0.031	32.881	9.7998e-09
chr20	rs6086092,rs6038867,rs1434790,rs6055356,rs2298108,rs2298109,rs6077288,rs1858594,rs11087789,rs12624951,rs16995685,rs4142304,rs4142303,rs6039029,rs6039035,rs6086352,	134539	140695	TTGCTTGCCAACAGCG	0.224	24.5 : 323.5, 148.3 : 273.7	0.071, 0.351	86.458	1.4272e-20
chr20	rs6086092,rs6038867,rs1434790,rs6055356,rs2298108,rs2298109,rs6077288,rs1858594,rs11087789,rs12624951,rs16995685,rs4142304,rs4142303,rs6039029,rs6039035,rs6086352,	134539	140695	TTGCTTGCCGACAGCG	0.113	87.2 : 260.8, 0.0 : 422.0	0.251, 0.000	119.289	9.0514e-28
chr20	rs6051908,rs6107303,	403653	404407	TT	0.194	28.2 : 321.8, 122.4 : 305.6	0.081, 0.286	51.957	5.6723e-13
chr20	rs6051908,rs6107303,	403653	404407	GT	0.115	86.8 : 263.2, 2.6 : 425.4	0.248, 0.006	110.693	6.9095e-26
chr20	rs6038447,rs6139971,	687401	687772	CT	0.107	12.2 : 337.8, 71.3 : 356.7	0.035, 0.167	34.816	3.6237e-09
chr20	rs6074148,rs3787573,rs2284372,rs2284371,rs6077860,rs6514115,rs4289256,	1098486	1119263	CATAAAG	0.033	25.8 : 324.2, 0.0 : 428.0	0.074, 0.000	32.658	1.0991e-08
chr20	rs3907202,rs6116371,rs1382033,rs979073,rs297660,rs6037853,rs4465845,rs17227126,	4440065	4455013	ATGCCCAT	0.102	12.3 : 329.7, 66.0 : 362.0	0.036, 0.154	29.108	6.8444e-08
chr20	rs404678,rs6038044,	5024237	5024338	TG	0.369	177.3 : 170.7, 109.0 : 319.0	0.510, 0.255	53.582	2.4801e-13
chr20	rs404678,rs6038044,	5024237	5024338	CG	0.257	31.6 : 316.4, 168.0 : 260.0	0.091, 0.393	91.392	1.1788e-21
chr20	rs2103974,rs6053319,rs6107619,rs17721514,rs6085111,rs2145095,	5310998	5317586	GCGAGG	0.08	10.9 : 339.1, 51.0 : 377.0	0.031, 0.119	20.333	6.5077e-06
chr20	rs4815805,rs11699382,rs6053352,rs6053353,rs17721798,rs6076827,rs7267662,	5354241	5374371	CAGGCAC	0.031	23.4 : 324.6, 1.0 : 427.0	0.067, 0.002	26.477	2.6671e-07
chr20	rs6086591,rs6086595,rs4816085,rs17376808,rs718711,rs718712,rs6039266,rs6039267,rs6039268,rs2327088,rs6133621,rs2076411,rs4633993,	8762195	8770108	GCGTCGACCATTC	0.023	17.7 : 328.3, 0.0 : 428.0	0.051, 0.000	22.397	2.2169e-06
chr20	rs2064655,rs6077654,rs543895,rs570383,rs586791,rs4813912,rs663250,rs555185,rs6133806,rs509110,rs510734,rs510915,rs644028,rs3761161,rs12624858,	10090886	10110488	GTTCGGGCCTCTCGC	0.099	13.0 : 336.0, 64.0 : 364.0	0.037, 0.150	27.084	1.9478e-07
chr20	rs2064655,rs6077654,rs543895,rs570383,rs586791,rs4813912,rs663250,rs555185,rs6133806,rs509110,rs510734,rs510915,rs644028,rs3761161,rs12624858,	10090886	10110488	GTTCGGGCCTCCCGC	0.068	52.0 : 297.0, 1.0 : 427.0	0.149, 0.002	65.007	7.4621e-16
chr20	rs362557,rs6108479,rs6104580,rs6133869,rs12625867,rs11087009,rs1540902,rs11087010,	10315041	10329195	CATCTTAG	0.122	14.2 : 331.8, 80.0 : 348.0	0.041, 0.187	38.054	6.8811e-10
chr20	rs362557,rs6108479,rs6104580,rs6133869,rs12625867,rs11087009,rs1540902,rs11087010,	10315041	10329195	CATCCTAG	0.084	64.8 : 281.2, 0.0 : 428.0	0.187, 0.000	87.445	8.6669e-21
chr20	rs6074369,rs1883791,	11908851	11910310	GC	0.656	261.5 : 88.5, 249.0 : 179.0	0.747, 0.582	23.381	1.3291e-06
chr20	rs6074369,rs1883791,	11908851	11910310	AC	0.127	17.5 : 332.5, 81.0 : 347.0	0.050, 0.189	33.831	6.0104e-09
chr20	rs6131288,rs6041020,rs12626037,rs12626103,rs17190199,rs2206804,	11973291	11980996	CTTTAC	0.11	12.0 : 336.0, 73.0 : 355.0	0.035, 0.171	36.368	1.634e-09
chr20	rs6131288,rs6041020,rs12626037,rs12626103,rs17190199,rs2206804,	11973291	11980996	CCTTAC	0.053	41.5 : 306.5, 0.0 : 428.0	0.119, 0.000	53.914	2.0942e-13
chr20	rs41505653,rs6033987,	14587504	14588168	AG	0.084	12.4 : 337.6, 53.0 : 375.0	0.035, 0.124	19.584	9.6252e-06
chr20	rs11908351,rs10485775,rs17775664,rs11907538,	14686509	14690185	ATGC	0.507	215.3 : 134.7, 179.2 : 248.8	0.615, 0.419	29.69	5.0708e-08
chr20	rs11908351,rs10485775,rs17775664,rs11907538,	14686509	14690185	ATTC	0.211	29.7 : 320.3, 134.5 : 293.5	0.085, 0.314	60.908	5.981e-15
chr20	rs6043189,rs6043194,	15281333	15282448	GG	0.291	147.5 : 196.5, 77.0 : 351.0	0.429, 0.180	57.324	3.696e-14
chr20	rs6043189,rs6043194,	15281333	15282448	GA	0.183	25.9 : 318.1, 115.5 : 312.5	0.075, 0.270	48.25	3.752e-12
chr20	rs11696192,rs6080665,rs12106074,rs6075201,rs4814615,rs6034809,rs6034810,rs16999051,rs4814616,rs6044770,rs11698484,	17354541	17368381	GCACGGATGTC	0.021	16.0 : 334.0, 0.0 : 428.0	0.046, 0.000	19.973	7.8547e-06
chr20	rs4814820,rs8113962,rs8124833,	18994832	19004102	ATC	0.098	13.0 : 337.0, 63.2 : 364.8	0.037, 0.148	26.662	2.4236e-07
chr20	rs6082210,rs6113032,rs6047116,rs6082212,	20844507	20849072	GCGC	0.086	12.5 : 337.5, 54.1 : 373.9	0.036, 0.126	20.223	6.8927e-06
chr20	rs6082210,rs6113032,rs6047116,rs6082212,	20844507	20849072	GCGT	0.047	36.2 : 313.8, 0.0 : 428.0	0.103, 0.000	46.406	9.6115e-12
chr21	rs9982929,rs9982347,rs1475891,	44572204	44574541	GGC	0.048	37.7 : 312.3, 0.0 : 428.0	0.108, 0.000	48.389	3.4954e-12
chr21	rs2838285,rs935798,	44779969	44781356	AT	0.818	258.7 : 91.3, 377.8 : 50.2	0.739, 0.883	26.639	2.4529e-07
chr21	rs2838869,rs2838871,	46720553	46727137	AG	0.104	12.3 : 337.7, 68.8 : 359.2	0.035, 0.161	32.562	1.1545e-08
chr21	rs2838869,rs2838871,	46720553	46727137	GG	0.099	56.2 : 293.8, 21.2 : 406.8	0.160, 0.050	26.452	2.7019e-07
chr21	rs2838925,rs11911327,rs10854470,rs2838932,rs4819119,rs2838933,rs8126650,rs2236458,rs2236461,	46847759	46897093	CCCCATTCT	0.037	27.8 : 321.8, 1.4 : 426.6	0.080, 0.003	31.044	2.5222e-08
chr21	rs2839014,rs2839015,rs2150453,rs12481867,rs11911016,rs11910741,rs8127428,rs16978629,rs4819157,rs17351433,rs2839020,	47249463	47280001	GGGAAGCGTAG	0.109	16.3 : 333.7, 68.6 : 358.4	0.047, 0.161	25.655	4.0818e-07
chr21	rs2839014,rs2839015,rs2150453,rs12481867,rs11911016,rs11910741,rs8127428,rs16978629,rs4819157,rs17351433,rs2839020,	47249463	47280001	AGGAAGCGTAG	0.058	44.7 : 305.3, 0.4 : 426.6	0.128, 0.001	56.397	5.9213e-14
chr21	rs12152108,rs2824150,rs2824151,rs2824152,rs2824153,rs9980970,rs2205433,rs1014604,rs8134480,	18328191	18346367	GACCTCTAC	0.055	42.9 : 305.7, 0.1 : 427.8	0.123, 0.000	55.502	9.3361e-14
chr21	rs2251831,rs2251832,rs2252190,rs2824856,rs2824857,rs2824866,rs4818418,rs2824871,rs752397,rs2026211,rs2824877,rs2824880,rs2824895,rs2824897,rs2824898,rs2824899,rs2824900,rs1740178,rs2824902,rs2824903,	19867504	19902476	CTAGCGGATGTAGGTTCGTT	0.106	13.2 : 333.8, 69.2 : 358.8	0.038, 0.162	30.784	2.8835e-08
chr21	rs8133478,rs762247,	36325863	36327496	GC	0.028	20.7 : 327.3, 1.1 : 426.9	0.060, 0.002	22.948	1.6642e-06
chr21	rs2836292,rs9981890,rs2236607,rs2065306,rs2836303,rs2211866,	39662989	39688107	TCCCTA	0.123	16.3 : 333.7, 79.8 : 348.2	0.046, 0.186	34.859	3.5449e-09
chr21	rs2836292,rs9981890,rs2236607,rs2065306,rs2836303,rs2211866,	39662989	39688107	CCCCTA	0.071	53.1 : 296.9, 2.2 : 425.8	0.152, 0.005	62.532	2.6218e-15
chr21	rs12482962,rs2837107,	41021979	41025557	TT	0.558	236.2 : 113.8, 198.0 : 230.0	0.675, 0.463	35.148	3.0554e-09
chr21	rs12482962,rs2837107,	41021979	41025557	CT	0.122	18.8 : 331.2, 76.0 : 352.0	0.054, 0.178	27.572	1.5134e-07
chr22	rs1076105,rs1076106,rs2231489,rs2240617,	17682165	17688402	GCCA	0.071	8.9 : 341.1, 46.0 : 382.0	0.025, 0.107	19.783	8.6755e-06
chr22	rs4819596,rs5747211,rs174297,rs4452253,rs174301,rs78914,rs13053400,	17990606	18002160	AGCTTGG	0.103	11.1 : 338.9, 68.9 : 359.1	0.032, 0.161	34.962	3.3615e-09
chr22	rs4819596,rs5747211,rs174297,rs4452253,rs174301,rs78914,rs13053400,	17990606	18002160	AGCTCGG	0.075	52.2 : 297.8, 5.9 : 422.1	0.149, 0.014	51.122	8.6791e-13
chr22	rs5746474,rs5747351,	18245932	18246375	CG	0.262	35.4 : 312.6, 167.9 : 260.1	0.102, 0.392	83.814	5.4356e-20
chr22	rs5746474,rs5747351,	18245932	18246375	TG	0.145	110.0 : 238.0, 2.5 : 425.5	0.316, 0.006	149.135	2.6787e-34
chr22	rs759224,rs741194,	20993328	20993519	AG	0.128	15.5 : 332.5, 84.0 : 344.0	0.045, 0.196	39.516	3.2535e-10
chr22	rs5750570,rs4287862,rs5756988,rs9622920,rs5750578,rs5750580,rs9619800,rs5757051,rs738902,rs6001122,rs6001128,rs5757098,rs11089940,rs9619811,rs5757136,rs5757143,rs5757144,rs5757145,rs5995594,	22485301	22518699	TGCTCAGAGCAGGTCCTGC	0.069	8.4 : 340.6, 37.0 : 270.0	0.024, 0.121	23.602	1.1847e-06
chr22	rs5750570,rs4287862,rs5756988,rs9622920,rs5750578,rs5750580,rs9619800,rs5757051,rs738902,rs6001122,rs6001128,rs5757098,rs11089940,rs9619811,rs5757136,rs5757143,rs5757144,rs5757145,rs5995594,	22485301	22518699	TGCTCAGAGTAGGTCCTGC	0.046	30.3 : 318.7, 0.0 : 307.0	0.087, 0.000	27.966	1.2348e-07
chr22	rs4822363,rs5759603,rs2301555,rs5751592,	23491000	23497674	TTTT	0.11	17.3 : 332.7, 67.9 : 360.1	0.049, 0.159	23.549	1.218e-06
chr22	rs4822363,rs5759603,rs2301555,rs5751592,	23491000	23497674	CTTT	0.101	60.5 : 289.5, 18.0 : 410.0	0.173, 0.042	36.309	1.684e-09
chr22	rs12484281,rs12628523,rs3848860,rs4822655,rs4822656,rs2038326,rs16980756,rs5752212,	26183417	26195430	TTTGCTTT	0.174	23.0 : 323.0, 112.0 : 316.0	0.066, 0.262	50.707	1.0726e-12
chr22	rs12484281,rs12628523,rs3848860,rs4822655,rs4822656,rs2038326,rs16980756,rs5752212,	26183417	26195430	TTTGCCTT	0.079	59.7 : 286.3, 1.5 : 426.5	0.172, 0.004	74.876	5.013e-18
chr22	rs134743,rs134748,rs9608464,rs2223338,rs1883304,rs16981470,rs9613119,rs9613122,rs2092201,	26531916	26580475	TTGGACCGC	0.156	20.6 : 327.3, 100.7 : 327.2	0.059, 0.235	45.138	1.8364e-11
chr22	rs134743,rs134748,rs9608464,rs2223338,rs1883304,rs16981470,rs9613119,rs9613122,rs2092201,	26531916	26580475	TTGAACCGC	0.091	68.9 : 279.1, 2.1 : 425.8	0.198, 0.005	86.011	1.7894e-20
chr22	rs11705386,rs134009,rs16985231,rs84510,rs9808846,rs6005539,rs16985255,	28034350	28041883	CGGAGGA	0.111	14.9 : 335.1, 71.8 : 356.2	0.042, 0.168	30.503	3.3327e-08
chr22	rs174709,rs5752918,rs12484045,rs13056528,rs28251,rs465736,rs2106107,rs5763240,rs12485237,rs5763241,rs5763243,rs174719,rs13340033,rs13053817,rs16987650,rs17523060,rs174649,rs165734,rs4823040,	29824523	29881884	TGAGTACTATCAACAGGCA	0.429	117.7 : 229.0, 216.0 : 212.0	0.340, 0.505	21.283	3.9613e-06
chr22	rs4823058,rs11090584,rs5752972,rs5763559,rs5997546,rs9625870,rs3788418,rs713718,rs5763609,rs36600,rs36605,rs36608,rs39713,rs737903,rs737904,rs2051764,rs9614125,rs7284538,rs3788421,rs737909,rs8139217,rs5763681,rs5763688,rs7285751,rs737911,rs3788425,rs12627929,rs41158,rs41159,rs41164,rs41170,	30241149	30421066	ATTATAGTGCTACTTAGAAGACCCGAAAATG	0.033	25.2 : 314.8, 0.0 : 427.6	0.074, 0.000	32.731	1.0581e-08
chr22	rs6518698,rs5753187,rs2899151,	30921371	30930158	TAC	0.588	243.0 : 105.0, 213.4 : 214.6	0.698, 0.499	31.544	1.9498e-08
chr22	rs6518698,rs5753187,rs2899151,	30921371	30930158	CAC	0.168	24.5 : 323.5, 106.0 : 322.0	0.070, 0.248	43.184	4.982e-11
chr22	rs5753767,rs131243,rs11705235,rs5749328,rs11705329,rs5998114,	32122033	32151214	ATCGGG	0.021	15.9 : 332.1, 0.0 : 428.0	0.046, 0.000	19.996	7.7593e-06
chr22	rs11090677,rs9614845,	45013233	45014135	AT	0.084	10.9 : 333.1, 54.0 : 374.0	0.032, 0.126	22.096	2.5929e-06
chr22	rs132834,rs132873,rs132875,rs132881,rs8135904,rs132883,rs132884,rs9615052,rs7287382,rs17548707,rs17548742,rs1058024,rs226515,rs9614616,rs6007500,rs226518,	45554197	45586517	ATAAGTGCCCAGGTAT	0.094	12.9 : 337.1, 60.0 : 368.0	0.037, 0.140	24.278	8.3365e-07
chr22	rs132834,rs132873,rs132875,rs132881,rs8135904,rs132883,rs132884,rs9615052,rs7287382,rs17548707,rs17548742,rs1058024,rs226515,rs9614616,rs6007500,rs226518,	45554197	45586517	ACCAGTGCCCAGGTAT	0.059	46.1 : 303.9, 0.0 : 428.0	0.132, 0.000	59.984	9.5645e-15
chr22	rs138521,rs138517,	47006247	47006512	GG	0.113	17.7 : 324.3, 69.6 : 358.4	0.052, 0.163	23.205	1.4561e-06
chr22	rs138521,rs138517,	47006247	47006512	AG	0.066	50.1 : 291.9, 0.4 : 427.6	0.147, 0.001	65.897	4.7513e-16
chr22	rs7284842,rs4315633,rs16997552,rs7292036,rs6008387,rs9615217,rs7288105,rs9626769,rs12165516,rs9615635,rs4239938,rs17616262,	48164809	48183889	TATCGCCGAGTG	0.03	23.1 : 325.8, 0.0 : 427.9	0.066, 0.000	29.216	6.4728e-08
chr22	rs11913192,rs3747267,rs5768636,rs5768638,	48843195	48850859	GCTC	0.082	9.0 : 341.0, 54.9 : 373.1	0.026, 0.128	26.843	2.2063e-07
chr22	rs11913192,rs3747267,rs5768636,rs5768638,	48843195	48850859	GCGC	0.056	38.7 : 311.3, 5.2 : 422.8	0.111, 0.012	35.082	3.1605e-09
chr22	rs5770690,rs9616350,rs9616743,	49380656	49380863	TGC	0.86	279.0 : 71.0, 390.0 : 38.0	0.797, 0.911	20.797	5.1067e-06
chr22	rs17836661,rs17248301,rs17836662,rs5771259,rs7290465,rs7364173,rs4838866,	50671472	50685508	ATGGATA	0.116	17.5 : 332.5, 73.0 : 355.0	0.050, 0.171	27.236	1.8004e-07
