# Supplementary material for: Genome-wide haplotype association study identify the FGFR2 gene as a risk gene for Acute Myeloid Leukemia
Source: Oncotarget. 2016 Nov 26;8(5):7891–9. doi: 10.18632/oncotarget.13631 (PMC5352368; doi:10.18632/oncotarget.13631)
Supplement: Supplementary file 4 [file oncotarget-08-7891-s004.xls]

## Sheet: AML_gene_prioritization
Gene name	Global P-value	Annotation – Gene Ontology	Annotation – UniProt	Text-mining	Annotation – InterPro	Annotation – Pfam	Annotation – SIMAP (localization)	Annotation – DrugBank	Annotation – Stitch	Annotation – RGD ChEBI	Annotation – Reactome	Annotation – WikiPathways	Annotation – RGD pathways	Annotation – BioCarta	Annotation – CPDB	Annotation – hiPathDB	Annotation – GAD	Annotation – OMIM	Annotation – RGD MP	Annotation – RGD RDO	Interaction – String	Interaction – BioGrid	Interaction – I2D	Interaction – IntAct	Interaction – iRefIndex	Interaction – Mint	Interaction – HPRD	Interaction – MIPS	Interaction – GeneRIF	Expression – Su et al (2002)	Expression – Su et al (2004)	Expression – CMAP	Expression – Lukk et al	Annotation – PaGenBase	Annotation – CGAP	Annotation – GNF	Annotation – eGenetics	Blast	Precalculated – Ouzounis	Precalculated – Prospectr	Precalculated – HaploPred	Annotation – Aura	Annotation – mirZ
RUNX1	0.0016	0.005	0.0032	0.0021	0.1155	0.0503	0.6853	0	0.0093	0.1137	0	0	0.0335	0.6369	0.0088	0.0118	0.0196	0.0759	0.0036	0.1488	0.0048	0.0303	0.0303	0.0287	0.0303	0.0207	0.0271	0.0127	0.0303	0.0162	0.0213	0.2346	0.0261	0.0164	0.1166	0.0037	0.0433	0.0287	0.0279	0.1072	0.1059	0.1761	0.1173
JAK1	0.0318	0.3557	0.2006	0.0514	0.0248	0.0117	0.1863	0.314	0.0867	0.0786	0.0127	0.0286	0.2727	0.1905	0.0704	0.1024	0.0373	0	0.2563	0	0.0127	0.1242	0.078	0.0892	0.0764	0.1115	0.0589	0.5382	0.0828	0.466	0.9147	0.3389	0.3507	0.0704	0.7307	0.9384	0.0118	0.0287	0.0168	0.325	0.0287	0.1567	0.1221
PDGFRA	0.043	0.0638	0.0637	0.0062	0.0017	0.0117	0.6853	0.0581	0.5635	0.0736	0.0717	0.4286	0.1196	0.6369	0.085	0.063	0.0472	0.2759	0.0433	0.1667	0.0971	0.4029	0.1322	0.6783	0.1688	0.0669	0.0812	0.5382	0.207	0.3528	0.8555	0.2773	0.1967	0.545	0.0854	0.9384	0.4921	0.0287	0.0149	0.0067	0.0323	0.5616	0.5749
FGFR2	0.0494	0.0268	0.0573	0.035	0.0149	0.0117	0.6853	0.1163	0.5635	0.0753	0.0886	0.4286	0.1196	0.6369	0.0792	0.063	0.0727	0.1724	0.0181	0.1845	0.0892	0.1306	0.1417	0.3089	0.2882	0.1401	0.2803	0.5382	0.3981	0.5146	0.6943	0.2488	0.2275	0.545	0.5468	0.2015	0.2913	0.0669	0.0875	0.2998	0.0251	0.1919	0.6124
CBL	0.051	0.1913	0.0494	0.0658	0.0413	0.5511	0.1863	0	0.5635	0.5151	0.0675	0.0357	0.0574	0.1845	0.1349	0.0984	0.0393	0.6483	0.1191	0.1548	0.0159	0.4586	0.25	0.2564	0.3089	0.1162	0.129	0.0621	0.3838	0.945	0.3318	0.9076	0.2725	0.1129	0.2709	0.653	0.5256	0.1306	0.0317	0.1608	0.0054	0.1479	0.0277
ERBB4	0.0573	0.0352	0.1003	0.0309	0.0149	0.0117	0.6853	0	0.0991	0.0953	0.0802	0.7286	0.5455	0.6369	0.1789	0.1417	0.0589	0	0.148	0.1905	0.0828	0.422	0.1576	0.2611	0.1863	0.0844	0.121	0.5382	0.3599	0.5372	0.1232	0.1374	0.2156	0.545	0.8719	0.7836	0.5472	0.0748	0.0186	0.6013	0.0108	0.3081	0.158
NUP153	0.0589	0.3859	0.1306	0.3951	0.5594	0.5511	0	0	0.5635	0.204	0.0506	0.2143	0	0.1667	0.1056	0.2441	0.1886	0	0	0	0.0191	0.1959	0.1178	0.1545	0.1067	0.1401	0.078	0.5382	0.172	0.0874	0.4976	0.1398	0.282	0.0704	0.1396	0.597	0.002	0.1513	0.2402	0.8928	0.0162	0.1338	0.8909
ESR1	0.0605	0.0319	0.0876	0.0247	0.0693	0.5511	0	0.3488	0.5635	0.0067	0.1688	0.1357	0.1483	0.1012	0.1818	0.2441	0.0432	0.6483	0.0217	0.1964	0.0223	0.5812	0.3997	0.3344	0.2962	0.1178	0.1624	0.0748	0.5446	0.7961	0.0427	0.7559	0.5474	0.545	0.6929	0.2015	0.5748	0.0876	0.1006	0.0268	0.0054	0.8803	0.4853
STAT6	0.0653	0.0101	0.0939	0.0535	0.0479	0.0536	0	0	0.1084	0.1722	0.2447	0.1071	1	0.256	0.1437	0.1535	0.0413	0	0.0542	0.3869	0.0111	0.508	0.1959	0.242	0.172	0.5876	0.0701	0.0525	0.3519	0.2071	0.7417	0.91	0.0545	0.545	0.2463	0.7836	0.1083	0.0589	0.2495	0.5109	0.0449	0.5599	0.785
PLCG2	0.0669	0.1477	0.2261	0.2387	0.0413	0.0486	0.1863	0	0.0557	0.612	0.1308	0.7286	0.2057	0.6369	0.1026	0.0906	0.22	0.6483	0.0975	0	0.1146	0.3201	0.1465	0.1242	0.1672	0.051	0.1178	0.0653	0.2166	0.6117	0.1374	0.9005	0.0711	0.1129	0.8079	0.7836	0.2047	0.121	0	0.7571	0.1041	0.4366	0.7296
FLT1	0.0685	0.1275	0.207	0.4115	0.0066	0.0117	0.6853	0.0814	0.5635	0.0301	0.6709	0.7286	0.067	0.6369	0.0352	0.6299	0.1454	0	0.13	0.2143	0.0334	0.3201	0.121	0.2022	0.1401	0.1529	0.0637	0.5382	0.1592	0.3301	0.263	0.4479	0.1777	0.545	0.514	0.5541	0.4449	0.0653	0.2868	0.067	0.4776	0.5475	0.6238
PPARG	0.0717	0.0134	0.0908	0.0638	0.0693	0.5511	0	0.2209	0.0774	0.005	0.2869	0.0714	0.1675	0.2143	0.0323	0.063	0.053	0.6483	0.0144	0.2917	0.0494	0.207	0.1513	0.3439	0.2675	0.5876	0.0828	0.5382	0.2245	0.3689	0.9573	0.9976	0.7725	0.545	0.1773	0.8545	0.7205	0.0844	0.0428	0.3719	0.2962	0.169	0.9446
AKT2	0.0748	0.0822	0.0478	0.1646	0.099	0.5511	0.6853	0.6977	0.0712	0.0452	0.097	0.3857	0.0239	0.6369	0.0235	0.0276	0.1277	0.6483	0.0397	0.2619	0.1831	0.6194	0.3041	0.3487	0.5701	0.5876	0.2006	0.5382	0.5939	0.411	0.3009	0.6066	0.3436	0.9313	0.4598	0.2015	0.1496	0.7675	0.0466	0.325	0.0395	0.0563	0.0635
ATF2	0.0764	0.047	0.0971	0.0206	0.5594	0.5511	0.1863	0	0.0557	0.0836	0.1308	0.2357	0.9904	0.1131	0.1525	0.6299	0.7289	0	0.0253	0.3274	0.1274	0.6624	0.1019	0.3503	0.1369	0.5876	0.0844	0.5382	0.5796	0.1294	0.3436	0.2749	0.5047	0.545	0.1527	0.6437	0.0827	0.5191	0.1937	0.6348	0.0682	0.1268	0.1906
GLI3	0.078	0.0151	0.1035	0.0412	0.5594	0.0838	0.6853	0	0	0.4632	0	0.7286	0.11	0.6369	0.6481	0.063	0.0923	0.6483	0.2455	0.4048	0.6943	0.6083	0.4379	0.6783	0.1799	0.0669	0.1306	0.5382	0.3981	0.0939	0.2867	0.9431	0.2133	0.545	0.0936	0.0317	0	0.1067	0.0968	0.1608	0.0054	0.0739	0.3518
MECOM	0.0796	0.0252	0.0191	0.0432	0.066	0.0838	0.6853	0	0.5635	0.3729	0	0	0.0526	0	0.0762	0.0866	0.2554	0.6483	0.0794	0	0.0732	0.2468	0.1959	0.2022	0.2691	0.5876	0.0764	0.5382	0.2277	0.4013	0.6422	0.8626	0.4858	0.0311	0.5632	0.0541	0.3661	0.2946	0.6108	0.8224	0	0.3011	0.3176
TP73	0.0812	0.0369	0.0876	0.0823	0.0792	0.5511	0.6853	0	0.5635	0.1806	0	0.7286	0.1053	0.2619	0.6481	0.6299	0.0766	0.6483	0.0758	0.2083	0.1242	0.4825	0.2484	0.3089	0.3185	0.1465	0.0748	0.5382	0.4236	0	0.4787	0.0877	0.7654	0.545	0.5238	0.0317	0.75	0.2436	0.0037	0.1608	0.237	0.5792	0.3192
ROS1	0.0828	0.3339	0.035	0.1132	0.0149	0.0117	0.6853	0	0.5635	0.5251	0	0	0	0	0	0	0.1631	0	0.8989	0	0.1433	0.1194	0.2436	0.6783	0.0987	0.0462	0.1242	0.5382	0.1354	0.9935	0.0924	0.0924	0.9076	0.545	0.2496	0.2015	0	0.0812	0.2309	0.0067	0.1472	0	0.9821
TOP2A	0.0844	0.0738	0.1226	0.2675	0.5594	0.5511	0.1863	0.3721	0.0774	0.0167	0.6709	0	0	0.6369	0.1935	0.6299	0.0354	0.6483	0	0.244	0.1226	0.1768	0.0844	0.1576	0.1449	0.5876	0.0669	0.0446	0.1162	0.1974	0.8886	0.2156	0.2109	0.545	0.4253	0.7034	0	0.4299	0.4544	0.7571	0	0.0211	0.2427
ANK2	0.086	0.1963	0.2452	0.321	0.5594	0.5511	0.1863	0	0.5635	0.3829	0.2869	0	0	0	0.6481	0	0.1906	0.6483	0	0.631	0.336	0.4299	0.1545	0.1624	0.4108	0.5876	0.258	0.5382	0.4172	0.4142	0.5806	0.1777	0.0664	0.545	0.2578	0.7836	0.6398	0.2038	0.0633	0.0017	0.0287	0.5493	0.272
SPTBN1	0.0876	0.3104	0.2293	0.3621	0.5594	0.5511	0.1863	0.6977	0.5635	0.1605	0.2869	0.2143	0.7177	0.6369	0.2786	0.6299	0.6346	0	0.1264	0	0.0478	0.3933	0.1401	0.1783	0.2723	0.0987	0.1385	0.0303	0.3901	0.5113	0.5332	0.7062	0.4645	0.545	0.7094	0.5	0.2421	0.7675	0.6406	0.0017	0.4632	0.044	0.0326
PBX1	0.0892	0.0201	0.0111	0.0905	0.5594	0.5511	0.1863	0	0	0.0435	0	0	0	0.2321	0.044	0.6299	0.5776	0.6483	0.065	0	0.0812	0.3201	0.5191	0.6783	0.5525	0.5876	0.2946	0.5382	0.449	0.5955	0.6848	0.7156	0.0474	0.0704	0.7833	0.2015	0.5984	0.7675	0.054	0.6801	0.0952	0.1549	0.1482
PIK3C2B	0.0924	0.505	0.6449	0.1502	0.5594	0.5511	0.1863	0	0.5635	0.6371	0.6709	0.3214	0.7847	0.1786	0.1378	0.1929	0.2868	0	0	0	0.0653	0.0669	0.0637	0.0764	0.0637	0.0669	0.0605	0.0541	0.0669	0.9094	0.846	0.6682	0.891	0.1129	0.8801	0.681	0	0.1752	0.5382	0.2446	0.4632	0.3204	0.0016
PTPN2	0.0939	0.3691	0.1672	0.107	0.5594	0.5511	0.1863	0	0.5635	0.5987	0.0169	0	0.9761	0	0.2874	0.1732	0.3418	0	0.2383	0	0.1115	0.2134	0.1131	0.6783	0.1338	0.0987	0.0557	0.5382	0.1576	0.0097	0.564	0.5095	0.0687	0.9313	0.4565	0.0317	0.3583	0.2197	0.7449	0.4204	0.0467	0.3539	0.2101
NTRK3	0.0955	0.0906	0.2627	0.0494	0.0231	0.0235	0.6853	0	0.5635	0.1789	0	0	0.6651	0.6369	0.6481	0.6299	0.1552	0	0.5415	0.3333	0.0844	0.1959	0.3105	0.2022	0.328	0.0669	0.1497	0.5382	0.2134	0.1036	0.0332	0.0118	0.1801	0.545	0.4417	0.4459	0.6949	0.0796	0.3762	0.2613	0.4291	0.9225	0.8502
GAB1	0.0971	0.1611	0.578	0.1399	0.5594	0.5511	0	0	0.5635	0.1773	0.0886	0.2929	0.2201	0.1488	0.2317	0.1654	0.5855	0	0.231	0	0.215	0.4092	0.1131	0.2723	0.164	0.1099	0.0717	0.5382	0.1879	0.8155	0.2133	0.7938	0.872	0.545	0.2397	0.2015	0.4744	0.7675	0.5233	0.1608	0.1706	0.2975	0.4609
CTNNA1	0.1003	0.1661	0.1943	0.3971	0.5594	0.5511	0.1863	0	0.1176	0.097	0.2869	0	0.1292	0.6369	0.6481	0.6299	0.8762	0	0.3394	0.1786	0.328	0.2516	0.449	0.258	0.379	0.5876	0.258	0.5382	0.4124	0.3916	0.3081	0.8033	0.1564	0.545	0.1281	0.0093	0.0453	0.3774	0.3687	0.4724	0.2711	0.118	0.3094
KPNA1	0.1019	0.2685	0.1592	0.3498	0.5594	0.5511	0	0	0.5635	0.3344	0.038	0	0.7847	0.6369	0.1261	0.6299	0	0	0.3791	0	0.043	0.5064	0.3392	0.3455	0.4379	0.1354	0.1672	0.0127	0.4252	0.9223	0.0118	0.0853	0.7417	0.545	0.2644	0.6306	0.1004	0.4379	0.7486	0.4724	0.0485	0.007	0.4283
ACACA	0.1051	0.2668	0.2134	0.144	0.5594	0.5511	0.6853	0.6977	0.5635	0.0502	0.6709	0.1286	0.5024	0.6369	0.6481	0.6299	0.1749	0.6483	0.3502	0.6845	0.1592	0.25	0.0717	0.1831	0.6194	0.5876	0.1338	0.5382	0.2213	0.8123	0.8009	0.673	0.263	0.545	0.1445	0.1101	0.2559	0.2739	0.2011	0.0436	0.2531	0.0423	0.5765
COL4A2	0.1067	0.1728	0.3726	0.3683	0.5594	0.5511	0.6853	0	0.5635	0.1355	0.3333	0.1571	0.1675	0.6369	0.0938	0.063	0.3301	0.6483	0.1913	0	0.6943	0.1194	0.5589	0.6783	0.3073	0.1258	0.6481	0.5382	0.3662	0.1618	0.9171	0.6943	0.128	0.545	0.2299	0.5541	0.2402	0.5271	0.0764	0.067	0.4542	0.2887	0.0749
WRN	0.1083	0.2768	0.1194	0.3909	0.5594	0.5511	0.1863	0	0.5635	0.6204	0	0	0	0.2262	0.2229	0.6299	0.0825	0.6483	0.1697	0.9821	0.1927	0.1959	0.4156	0.1704	0.4777	0.164	0.2086	0.0605	0.1736	0.7896	0.7512	0.545	0.5664	0.545	0.1675	0.0877	0.4882	0.3169	0.0223	0.5109	0.0377	0.2377	0.1336
CALD1	0.1099	0.5839	0.535	0.4486	0.5594	0.5511	0.1863	0	0.0557	0.1187	0.6709	0.7286	0	0.6369	0.6481	0.6299	0.3183	0	0	0.881	0.2197	0.0955	0.0717	0.1242	0.0653	0.5876	0.0732	0.5382	0.0844	0.7346	0.654	0.2891	0.0924	0.545	0.0493	0.1045	0.2835	0.1688	0.6182	0.7571	0.0844	0.1426	0.671
NFYA	0.1115	0.0839	0.0971	0.0288	0.5594	0.5511	0	0	0.5635	0.2258	0.6709	0.7286	0.2967	0.2381	0.6481	0.2598	0	0	0.5307	0	0.2627	0.4395	0.2357	0.3217	0.2803	0.5876	0.0987	0.5382	0.3615	0.1068	0.1896	0.3223	0.1066	0.545	0.2742	0.6306	0.1142	0.7675	0	0.7136	0.0162	0.1849	0.4902
BIRC2	0.1131	0.1057	0.1433	0.1626	0.5594	0.5511	0.1863	0	0.5635	0.0268	0.1308	0.7286	0.1005	0.6369	0.6481	0.063	0.1788	0	0.1661	0.2679	0.3041	0.664	0.4841	0.3248	0.4761	0.1258	0.2357	0.5382	0.5732	0.1812	0.5545	0.2654	0.5758	0.545	0.4926	0.7836	0.0965	0.7675	0.3352	0.1608	0.7828	0.2271	0.3241
PRKCQ	0.1146	0.0772	0.3057	0.072	0.099	0.5511	0	0.6977	0.5635	0.3027	0.1814	0.3857	0.2919	0.6369	0.6481	0.6299	0.3654	0	0.1552	0.369	0.6943	0.4873	0.2596	0.2882	0.2882	0.5876	0.1194	0.5382	0.3869	0.5534	0.0261	0.1801	0.1161	0.0458	0.6092	0.5	0.628	0.7675	0.7691	0.1608	0.158	0.5053	0.1889
SORBS1	0.1162	0.1829	0.1672	0.2058	0.5594	0.0921	0.1863	0	0.5635	0.0652	0.6709	0.3857	0.5024	0.6369	0.6481	0.6299	0.4303	0	0.4982	0.7976	0.3041	0.4061	0.2803	0.2946	0.3137	0.1258	0.2038	0.5382	0.2261	0	0.3152	0.1327	0.0877	0.545	0.4072	0.2015	0.4311	0.1019	0.7877	0.5896	0.3645	0.3574	0.0847
RPS6KA2	0.1178	0.151	0.3344	0.3066	0.099	0.5511	0.6853	0	0.5635	0.5033	0.1814	0.0643	0.2297	0	0.2581	0.6299	0.2259	0	0	0	0.6943	0.1513	0.2898	0.3408	0.164	0.5876	0.2803	0.5382	0.2213	0.2977	0.4147	0.8863	0.1185	0.0704	0.6782	0.3638	0.3524	0.2818	0.6667	0.5343	0.1939	0.382	0.2997
MYH11	0.1194	0.2953	0.0366	0.1049	0.5594	0.5511	0.1863	0.6977	0.0898	0.1522	0.2869	0	0.4115	0.6369	0.6481	0.6299	0.0255	0.6483	0.4801	0.8333	0.1178	0.2309	0.0955	0.1242	0.1035	0.5876	0.6481	0.5382	0.2038	0.7379	0.9455	0.0047	0.6066	0.545	0.775	0.6791	0.1969	0.1672	0.0596	0.0268	0.0969	0.8116	0.684
FOXP1	0.121	0.0168	0.051	0.3313	0.5594	0.5511	0.1863	0	0.5635	0.1254	0	0	0	0	0	0	0.3104	0.6483	0.1625	0.8155	0.2548	0.3997	0.4602	0.2022	0.4108	0.5876	0.6481	0.5382	0.3646	0	0	0	0	0.0704	0.2135	0.2015	0.0256	0.5239	0.5754	0.4724	0.2083	0.5739	0.43
HDAC4	0.1226	0.0185	0.1258	0.0967	0.5594	0.5511	0.1863	0.6977	0.5635	0.3077	0.6709	0.1429	0.5024	0.125	0.6481	0.2441	0.7583	0.6483	0.6787	0	0.078	0.492	0.1959	0.0924	0.1815	0.1592	0.1656	0.5382	0.4475	0.3883	0.7038	0.6374	0.6445	0.1522	0.1248	0	0.3484	0.7675	0.8939	0.0268	0.2442	0.2746	0.2622
TLE4	0.1242	0.203	0.1959	0.3189	0.5594	0.5511	0.1863	0	0	0.3194	0.6709	0	0	0.1548	0.6481	0.6299	0.3399	0	0	0	0.2389	0.4889	0.5175	0.6783	0.5605	0.5876	0.1162	0.0732	0.4506	0.2621	0.6493	0.9336	0.0237	0.545	0.734	0.2985	0.4902	0.1561	0.2477	0.5578	0.0359	0.0123	0.0293
NFX1	0.1258	0.2064	0.1354	0.4465	0.033	0.5511	0.1863	0	0.5635	0.3896	0	0	0	0.6369	0.6481	0	0	0	0	0	0.0239	0.2054	0.3408	0.6783	0.6576	0.5876	0.6481	0.0303	0.1943	0.3786	0.0569	0.6137	0.5166	0.0704	0.7094	0.4459	0.2224	0.7675	0.4898	0.4204	0.2783	0.5106	0.1515
CTB-50L17.10	0.1274	0.4312	0.293	0.8765	0.038	0.0335	0.1863	0	0	0	0	0	0	0	0	0	0	0	0.5884	0	0.6943	0.0732	0.1959	0.0669	0.0621	0.5876	0.6481	0.5382	0.0669	0	0	0	0	0	0.0131	0.597	0.4409	0.1385	0.2551	0.2529	0	0	0.645
CCDC6	0.129	0.6829	0.0334	0.0679	0.5594	0.5511	0.1863	0	0.5635	0.7207	0	0	0.1914	0	0.6481	0.063	0.2574	0.6483	0	0.3095	0.6943	0.3901	0.2452	0.1242	0.172	0.5876	0.6481	0.5382	0.2277	0.8382	0.064	0.3815	0.5853	0.545	0.0427	0.3638	0.3957	0.2309	0	0.4539	0.298	0.1866	0.101
TOPORS	0.1306	0.0453	0.3201	0.4609	0.5594	0.5511	0.6853	0	0.5635	0.6472	0	0	0	0	0	0	0.6346	0.6483	0	0.75	0.3137	0.2213	0.3376	0.6783	0.2691	0.1258	0.1146	0.5382	0.1847	0.0194	0.3199	0.4645	0.5403	0.0082	0.0903	0.5	0.1063	0.215	0	0.7571	0.5009	0.1373	0.728
AFF4	0.1322	0.1225	0.0127	0.3992	0.5594	0.5511	0.1863	0	0	0.2926	0	0	0	0	0	0	0.6346	0	0.509	0	0.2978	0.4713	0.0717	0.3025	0.1194	0.5876	0.0987	0.5382	0.4347	0	0.327	0.9716	0.6848	0.545	0.5287	0.6306	0.1811	0.3105	0.5456	0.4724	0.1275	0.0264	0.1319
ITGA2B	0.1338	0.3003	0.414	0.179	0.5594	0.5511	0.6853	0.6977	0.5635	0.2843	0.2869	0.7286	0.1675	0.1429	0.0645	0.0945	0.2004	0.6483	0.2347	0.5179	0.2054	0.6401	0.5589	0.6783	0.3599	0.5876	0.2691	0.5382	0.6481	0.1489	0.6801	0.1185	0.1351	0.9133	0.046	0.0056	0.5315	0.164	0.2235	0.067	0.3285	0.9718	0.5863
DOCK2	0.1354	0.1359	0.2293	0.4424	0.5594	0.5511	0.1863	0	0.5635	0.913	0.211	0	0	0.6369	0.1232	0.2165	0.2927	0	0.2202	0	0.6943	0.1513	0.3296	0.6783	0.2771	0.5876	0.0987	0.5382	0.2213	0.0065	0.8294	0.2962	0.0024	0.545	0.2611	0.3638	0.061	0.7675	0.7616	0.5896	0.2406	0.8116	0.4805
SEPT9	0.1369	0.4782	0.0748	0.4547	0.5594	0.5511	0.6853	0	0.5635	0.1622	0	0	0	0	0.6481	0	0.5128	0.2069	0	0.619	0.3869	0.0605	0.1529	0.0589	0.578	0.5876	0.258	0.5382	0.457	0	0	0	0	0.545	0.11	0.069	0.0728	0.7675	0.1173	0.1608	0.368	0.2218	0.7638
SNX9	0.1385	0.3641	0.1847	0.7058	0.5594	0.0921	0	0	0.5635	0.2207	0.6709	0	0	0	0.6481	0	0.5344	0	0	0	0.6943	0.4172	0.4124	0.6783	0.4889	0.086	0.242	0.5382	0.4682	0	0	0	0	0.545	0.0411	0.0093	0.2244	0.1449	0.3538	0.1608	0.6715	0.0176	0.7524
CP	0.1401	0.7483	0.3965	0.572	0.5594	0.5511	0.6853	0.6977	0.5635	0.0284	0.6709	0	0.0861	0.0119	0.0821	0.1142	0.499	0.6483	0.2419	0.4167	0.0541	0.5557	0.5525	0.2723	0.5732	0.5876	0.6481	0.5382	0.664	0.246	0.4171	0.0545	0.8057	0.0458	0.8424	0.0541	0.4823	0.4045	0.1155	0.2178	0.3232	0.4894	0.9055
TF	0.1417	0.599	0.3726	0.1543	0.5594	0.5511	0.6853	0.6977	0.0557	0.0518	0.6709	0.7286	0.0718	0.0119	0.0909	0.1142	0.1847	0.6483	0.3827	0.5476	0.0398	0.5908	0.4841	0.2293	0.4793	0.5876	0.2643	0.5382	0.578	0.5922	0.9479	0.0095	0.3033	0.545	0.5846	0.7836	0.6791	0.3838	0.1695	0.067	0.1562	0.9718	0.6287
MYLK	0.1433	0.3154	0.2404	0.1749	0.099	0.5511	0.6853	0	0.5635	0.0485	0.6709	0.4286	0	0.6369	0.2903	0.1614	0.3458	0.6483	0.3718	0.5655	0.3041	0.1895	0.3169	0.0669	0.2261	0.0987	0.1688	0.5382	0.1927	0.7638	0.9289	0.8531	0.2488	0.545	0.156	0.2929	0.1476	0.3089	0.1136	0.2446	0.5135	0.4419	0.7068
WWOX	0.1449	0.0604	0.1417	0.1008	0.5594	0.5511	0	0	0.5635	0.4331	0.1688	0	0	0.119	0.2551	0.1575	0.2122	0.6483	0.0722	0.3036	0.1354	0.2484	0.2866	0.2834	0.3742	0.1704	0.0987	0.5382	0.2182	0.0259	0.0711	0.8483	0.7796	0.545	0.7471	0.2015	0.5965	0.7675	0	0.1608	0.2136	0.9401	0.9821
PTPRD	0.1465	0.297	0.457	0.1337	0.5594	0.5511	0.6853	0	0.5635	0.1405	0	0	0	0	0	0	0.1297	0	0	0	0.1561	0.6401	0.3105	0.1242	0.6449	0.5876	0.6481	0.5382	0.7404	0.4984	0.5142	0.0616	0.173	0.545	0.7373	0.2015	0.3819	0.7675	0.1583	0.0955	0.0772	0.4683	0.0668
MLLT4	0.1481	0.5973	0.0239	0.4938	0.5594	0.5511	0.1863	0.6977	0.5635	0.2742	0.6709	0	0.6651	0.1369	0.2757	0.6299	0.3772	0	0.5054	0	0.086	0.6019	0.4013	0.1576	0.3439	0.1672	0.2659	0.5382	0.535	0.9029	0.2417	0.154	0.8578	0.0311	0.1264	0.2015	0.3346	0.2006	0.3091	0.8308	0.088	0.0387	0.5212
ROR1	0.1497	0.5319	0.5048	0.1235	0.0083	0.0117	0.6853	0	0	0.2157	0	0.7286	0	0	0.6481	0	0.7289	0	0.4874	0	0.6943	0.2261	0.8105	0.3089	0.3025	0.5876	0.6481	0.5382	0.5621	0.712	0.4289	0.3507	0.5237	0.545	0.1412	0.3638	0	0.0828	0.5121	0.3886	0.0736	0.4912	0.6678
RPS6KA1	0.1513	0.0487	0.2038	0.1934	0.099	0.5511	0.6853	0.6977	0.5635	0.1054	0.1814	0.0429	0.2297	0.6369	0.1466	0.1496	0.2024	0	0	0	0.2404	0.6879	0.4841	0.3312	0.4395	0.5876	0.1497	0.5382	0.5748	0.3851	0.3246	0.7417	0.0213	0.545	0.3136	0.7836	0	0.7675	0.8696	0.3719	0.0862	0.294	0.5081
KLF9	0.1529	0.156	0.3137	0.0864	0.5594	0.5511	0.6853	0	0.5635	0.0468	0	0.7286	0	0	0.6481	0	0	0	0.9819	0	0.2691	0.0732	0.0717	0.6783	0.0701	0.5876	0.6481	0.5382	0.0669	0.4628	0.0995	0.782	0.545	0.545	0.2365	0.2015	0	0.7675	0.5661	0.8626	0.0126	0.0757	0.0391
ASF1B	0.1545	0.1409	0.2834	0.5041	0.5594	0.5511	0	0	0	0.0903	0	0	0	0	0	0	0	0	0	0	0.3838	0.3869	0.242	0.1799	0.2739	0.5876	0.6481	0.043	0.2898	0	0.282	0.4976	0.2441	0.545	0.2824	0.3638	0.4291	0.7675	0.8287	0.3467	0.0521	0.1021	0.1694
NEDD4L	0.1561	0.1644	0.2691	0.4774	0.5594	0.5511	0.6853	0	0.5635	0.1756	0.1308	0.2143	0.2105	0.1964	0.2786	0.6299	0.556	0	0.4946	0.8571	0.0971	0.7229	0.4252	0.3089	0.6131	0.1354	0.6481	0.0303	0.7086	0.2395	0.3365	0.7654	0.09	0.545	0.7094	0.7836	0.3031	0.4841	0.2737	0.3719	0.2855	0.0722	0.1857
NUP50	0.1576	0.4111	0.1576	0.8395	0.5594	0.5511	0	0	0.5635	0.4415	0.0506	0	0	0.6369	0.0997	0.6299	0.6346	0	0.5487	0	0.0287	0.449	0.5334	0.242	0.2261	0.5876	0.258	0.5382	0.4554	0.0712	0.3483	0.3981	0.218	0.545	0.6174	0.2015	0.065	0.5048	0.7039	0.7571	0.0539	0.0634	0.9137
GSN	0.1592	0.2802	0.2452	0.4444	0.5594	0.5511	0.6853	0.6977	0.5635	0.0819	0.6709	0.4071	0.7033	0.6369	0.6481	0.6299	0.6346	0.6483	0.1588	0.4405	0.2532	0.2261	0.1385	0.1624	0.2261	0.5876	0.2118	0.5382	0.3583	0.4045	0.3744	0.9194	0.628	0.545	0.1018	0.3638	0.1398	0.1831	0.1322	0.1608	0.5368	0.5827	0.8632
SIAH1	0.1608	0.2383	0.1672	0.1296	0.5594	0.5511	0.6853	0	0.5635	0.505	0.2869	0	0.1483	0.6369	0.6481	0.6299	0.8291	0	0.4729	0	0.1194	0.5924	0.4076	0.3535	0.4809	0.5876	0.293	0.5382	0.5398	0.5858	0.3412	0.3768	0.9147	0.545	0.5402	0.6138	0.2618	0.7675	0	0.5578	0.0575	0.0035	0.4446
DR1	0.1624	0.1879	0.1019	0.4691	0.5594	0.5511	0.1863	0	0.5635	0.7525	0	0	0	0	0	0	0.8251	0	0	0	0.1879	0.5303	0.5334	0.6783	0.2834	0.5876	0.6481	0.5382	0.3885	0.0291	0.3673	0.1848	0.0972	0.1702	0.0099	0.6306	0	0.7675	0.581	0.3501	0.3968	0.0528	0.2769
MERTK	0.164	0.1594	0.0557	0.1193	0.0149	0.0117	0.6853	0.6977	0.5635	0.1338	0.6709	0	0	0.6369	0.6481	0.6299	0.5187	0.6483	0.1155	0.9881	0.6943	0.1959	0.1959	0.1242	0.2261	0.5876	0.1879	0.5382	0.1975	0.8285	0.019	0.8768	0.9692	0.545	0.867	0.2015	0.437	0.0701	0.0652	0.067	0.8366	0.4525	0.8681
PABPC1	0.1656	0.1158	0.1513	0.5062	0.5594	0.5511	0	0	0.5635	0.4983	0.6709	0.7286	0.3254	0.6369	0.6481	0.6299	0	0	0	0	0.2341	0.5048	0.3185	0.2213	0.4904	0.5876	0.2898	0.0573	0.4809	0	0.8318	0.1209	0.1209	0.545	0.1642	0.7034	0.0866	0.7675	0.2272	0.4724	0.2442	0.0581	0.1156
METAP2	0.1672	0.7768	0.2596	0.6132	0.5594	0.5511	0	0.6977	0.5635	0.1455	0	0	0	0	0	0	0.1945	0	0.3321	0	0.1306	0.1513	0.5111	0.6783	0.172	0.5876	0.1879	0.5382	0.2118	0.233	0.8104	0.1991	0.4076	0.545	0.1872	0.6586	0.063	0.4188	0.3445	0.4539	0.1526	0.0335	0.7671
MYO1D	0.1688	0.4178	0.4092	0.3663	0.5594	0.5511	0	0.6977	0.5635	0.3495	0	0	0	0	0	0	0.1395	0	0	0	0.3726	0.1146	0.3296	0.2643	0.4443	0.164	0.6481	0.5382	0.0717	0.5178	0.9763	0.7464	0.3246	0.545	0.1724	0.0093	0.1673	0.7675	0.1844	0.2044	0.0808	0.3504	0.5651
HIST1H1C	0.1704	0.5117	0.1911	0.1811	0.5594	0.5511	0.6853	0	0	0.0217	0.6709	0	0	0	0.6481	0	0.1041	0	0.1408	0	0.1545	0.1815	0.0717	0.1242	0.1433	0.0987	0.6481	0.5382	0.1688	0.5987	0.9692	0.654	0.9882	0.0311	0.3547	0.4384	0.1102	0.7675	0	0.9631	0.2567	0.6162	0.0537
PLCB1	0.172	0.0436	0.3455	0.2099	0.5594	0.5511	0.1863	0	0.5635	0.1505	0.6709	0.3071	0.2488	0.6369	0.6481	0.2165	0.2672	0.6483	0.6426	0.9464	0.6943	0.6401	0.2611	0.6783	0.4443	0.5876	0.2516	0.5382	0.5525	0.6019	0.2986	0.891	0.3744	0.545	0.381	0.2015	0.5827	0.3646	0.1862	0.6181	0.2729	0.3116	0.6792
LTBP1	0.1736	0.6611	0.293	0.0947	0.5594	0.5511	0.6853	0	0.0991	0.2358	0.6709	0.7286	0.7177	0	0.2229	0.6299	0.2888	0	0.361	0	0.6943	0.2134	0.6146	0.6783	0.6688	0.5876	0.6481	0.5382	0.7038	0.7702	0.4526	0.6659	0.6564	0.545	0.3235	0.6642	0.2087	0.7675	0.2439	0.2178	0.2316	0.3327	0.171
HIP1	0.1752	0.1292	0.043	0.6235	0.1122	0.0637	0.1863	0	0.5635	0.2776	0	0	0.4115	0.6369	0.6481	0.6299	0.4735	0.6483	0.0578	0.375	0.2277	0.3949	0.2962	0.2834	0.3806	0.1561	0.1752	0.5382	0.3535	0.8738	0.1682	0.827	0.8531	0.9198	0.6289	0.7836	0.3543	0.2962	0.2216	0.2362	0.1598	0.0986	0.2687
DOCK3	0.1768	0.5453	0.0685	0.3128	0.5594	0.5511	0.1863	0	0.5635	0.5753	0.211	0	0	0	0.1877	0	0.4656	0	0.8412	0.7262	0.3503	0.0828	0.0796	0.0764	0.0828	0.0494	0.1879	0.5382	0.1354	0.2298	0.7559	0.4526	0.2227	0.545	0.624	0.597	0.815	0.7675	0.4804	0.6482	0.4883	0.5123	0.658
AP3B1	0.1783	0.3977	0.4745	0.4527	0.5594	0.5511	0.1863	0	0.5635	0.7074	0.6709	0.1714	0	0	0.6481	0	0.2534	0.6483	0.1949	0.6071	0.6943	0.6656	0.4188	0.0764	0.5557	0.5876	0.2213	0.5382	0.5924	0.343	0.0474	0.4076	0.3886	0.545	0.1051	0.2015	0.0472	0.7675	0.1024	0.2278	0.325	0.2729	0.9495
CTNNA2	0.1799	0.25	0.4236	0.3333	0.5594	0.5511	0.1863	0	0.5635	0.5435	0.2869	0	0.1914	0	0.6481	0.6299	0.1434	0	0.4657	0	0.379	0.0637	0.1959	0.6783	0.6449	0.5876	0.6481	0.5382	0.0924	0.3366	0.6232	0.3341	0.2701	0.545	0.2118	0.8657	0.6319	0.3949	0.2421	0.6767	0.3375	0.7447	0.7003
SHROOM3	0.1815	0.2903	0.535	0.4877	0.5594	0.5511	0.1863	0	0	0.4381	0	0	0	0	0	0	0.3143	0	0.4838	0	0.6943	0.6401	0.5334	0.6783	0.5175	0.5876	0.6481	0.5382	0.4347	0	0	0	0	0.545	0.4581	0	0.563	0.508	0.4525	0.2446	0.4811	0.1444	0.5945
ERC1	0.1831	0.2483	0.078	0.284	0.5594	0.5511	0.1863	0	0	0.4649	0	0	0.2632	0.6369	0.6481	0.6299	0.4695	0	0.6751	0	0.328	0.5223	0.2389	0.3392	0.2787	0.5876	0.6481	0.0462	0.4347	0.6634	0.0592	0.8365	0.9313	0.1129	0.0887	0.2015	0.0709	0.1433	0.784	0.2362	0.553	0.1197	0.5896
STK36	0.1847	0.1544	0.6481	0.7695	0.099	0.5511	0.1863	0	0.5635	0.6957	0	0.7286	0.11	0.6369	0.0645	0.063	0	0	0.3682	0	0.6943	0.6927	0.5334	0.6783	0.6879	0.5876	0.6481	0.5382	0.7038	0	0	0	0	0.545	0.243	0.6306	0.2815	0.3185	0.3147	0.5511	0.3716	0.4842	0.0782
PDE4B	0.1863	0.4161	0.293	0.2263	0.5594	0.5511	0.6853	0.6977	0.5635	0.0702	0.6709	0.7286	0.7847	0.6369	0.6481	0.6299	0.4283	0	0.4116	0	0.0653	0.5557	0.5717	0.6783	0.4108	0.5876	0.6481	0.0764	0.3981	0.5405	0.5237	0.7085	0.4265	0.545	0.1297	0.2015	0.0295	0.7675	0.6499	0.34	0.0916	0.4349	0.8176
ANK3	0.1879	0.1946	0.4204	0.4053	0.5594	0.5511	0.1863	0	0	0.2007	0.2869	0	0	0	0.6481	0	0.7642	0	0.787	0.9762	0.6943	0.449	0.4092	0.6783	0.3854	0.5876	0.2102	0.5382	0.4092	0.1909	0.372	0.5758	0.0735	0.545	0.509	0.2015	0.3228	0.2436	0.0242	0.0268	0.0898	0.5423	0.1384
UACA	0.1895	0.4883	0.6178	0.9444	0.5594	0.5511	0.1863	0	0	0.5619	0	0	0	0	0	0	0	0	0.0939	0	0.6943	0.5127	0.3726	0.242	0.4108	0.0669	0.6481	0.5382	0.4713	0	0	0	0	0.545	0.4959	0.0317	0.2382	0.1481	0.1229	0.5779	0.3124	0.331	0.0261
DCAF6	0.1911	0.1342	0.1799	0.2181	0.5594	0.5511	0.1863	0	0.5635	0.5602	0	0	0	0	0	0	0.9548	0	0	0	0.6943	0.1067	0.4379	0.2723	0.4443	0.5876	0.0987	0.5382	0.1354	0	0.5924	0.1611	0.5095	0.545	0.0805	0.6437	0.1654	0.5255	0.6443	0.7136	0	0.1532	0.3013
ITPK1	0.1927	0.5755	0.4443	0.1852	0.5594	0.5511	0.6853	0	0.5635	0.3963	0.211	0	0.7847	0	0.173	0.6299	0.4342	0	0.7509	0	0.379	0.4984	0.4841	0.1242	0.328	0.5876	0.1879	0.5382	0.207	0.5049	0.5735	0.5782	0.6682	0.0311	0.5534	0.2015	0.0925	0.7675	0.5698	0.4204	0.5422	0.3169	0.8241
NAV2	0.1943	0.4346	0.1799	0.716	0.5594	0.5511	0.1863	0	0	0.2676	0	0	0	0	0	0	0.5639	0	0.8484	0	0.6943	0.1959	0.457	0.1704	0.2261	0.5876	0.6481	0.5382	0.2898	0	0.545	0.7536	0.0569	0.545	0.0673	0.2015	0.3189	0.4347	0.2831	0.0268	0.298	0.4472	0.3697
CACNA1B	0.1959	0.5872	0.293	0.1893	0.5594	0.5511	0.1863	0.2558	0.5635	0.4515	0.6709	0.7286	0.2488	0	0.6481	0.6299	0.5776	0	0.4585	0.4226	0.1624	0.1736	0.3296	0.0669	0.4108	0.5876	0.6481	0.5382	0.4793	0.165	0.6777	0.0166	0.7583	0.545	0.6552	0.0541	0.8681	0.2659	0.0372	0.1139	0.316	0.6725	0.9267
BAG1	0.1975	0.0755	0.1497	0.0329	0.5594	0.5511	0.1863	0.6977	0	0.0418	0	0.7286	0.6316	0.0476	0.2111	0.6299	0.275	0	0.2274	0.3631	0.6943	0.1162	0.0621	0.242	0.0908	0.5876	0.0685	0.5382	0.1035	0.6505	0.4218	0.5427	1	0.545	0.6322	0.6866	0	0.4952	0.8082	0.8476	0.4434	0.3715	0.6906
EIF4B	0.199	0.2752	0.215	0.9033	0.5594	0.5511	0.1863	0	0.5635	0.1003	0.6709	0.7286	0.2823	0.6369	0.6481	0.6299	0	0	0	0	0.2627	0.5318	0.2755	0.1624	0.3025	0.5876	0.1497	0.5382	0.4634	0.0777	0.5877	0.6161	0.3697	0.545	0.0772	0.5	0.1043	0.7675	0.4618	0.7571	0.14	0.0845	0.5961
PDE4D	0.2006	0.2366	0.199	0.356	0.5594	0.5511	0.6853	0.6977	0.5635	0.1204	0.6709	0.3071	0.7847	0	0.6481	0.6299	0.1316	0.6483	0	0.8571	0.0653	0.1815	0.1194	0.1242	0.1815	0.5876	0.6481	0.5382	0.164	0.9644	0.0284	0.1303	0.8294	0.545	0.3071	0.2015	0.3327	0.3822	0.5419	0.1608	0.5099	0.2394	0.0814
ELMO1	0.2022	0.5151	0.2293	0.286	0.5594	0.5511	0	0	0.5635	0.6405	0.1308	0	0.4115	0.6369	0.1261	0.2165	0.0668	0	0.3285	0	0.6943	0.3201	0.5334	0.2723	0.5175	0.5876	0.2213	0.5382	0.621	0.521	0.7583	0.4905	0.0829	0.0082	0.6798	0.9384	0.2028	0.4029	0.4581	0.3719	0.3627	0.8838	0.1678
BID	0.2038	0.307	0.2245	0.2922	0.5594	0.5511	0.6853	0	0.0681	0.0084	0.6709	0.7286	0.1388	0.6369	0.2229	0.063	0.1356	0	0.1733	0.3988	0.2229	0.5557	0.5111	0.6783	0.3678	0.5876	0.242	0.035	0.4443	0.4466	0.9336	0.5284	0.1374	0.0082	0.7094	0.9384	0.3642	0.3806	0.6294	0.9497	0.9677	0.1039	0.6254
COL4A3	0.2054	0.2315	0.3774	0.3786	0.5594	0.5511	0.6853	0	0.5635	0.6555	0.3333	0	0.7847	0.6369	0.0938	0.6299	0.5363	0.6483	0.4477	0.4881	0.6943	0.3201	0.6194	0.6783	0.6162	0.5876	0.6481	0.5382	0.6736	0.7994	0.0853	0.0711	0.7701	0.1522	0.6929	0.5	0.872	0.7675	0.0391	0.0067	0.3842	0.4824	0.6629
CAMK1D	0.207	0.1141	0.2038	0.3374	0.099	0.5511	0	0.6977	0.5635	0.2759	0	0	0	0	0.6481	0	0.11	0	0	0	0.6943	0.3885	0.5032	0.2946	0.2261	0.5876	0.6481	0.5382	0.3854	0	0.4502	0.6777	0.7133	0.545	0.3678	0.3638	0	0.7675	0.5717	0.34	0.6302	0.2817	0.0717
CHN2	0.2086	0.3926	0.4793	0.3395	0.0413	0.0285	0.6853	0	0.5635	0.3645	0.6709	0	0	0.6369	0.6481	0.6299	0.4086	0	0.722	0	0.6943	0.6927	0.5016	0.6783	0.3503	0.1688	0.2213	0.5382	0.6513	0.7605	0.4739	0.3104	0.5545	0.545	0.7652	0.3638	0.626	0.1178	0.8063	0.3719	0.5009	0.5968	0.4414
LARS	0.2102	0.2987	0.4172	0.7428	0.5594	0.5511	0.1863	0.6977	0.5635	0.6605	0.6709	0	0.9043	0.6369	0.6481	0.6299	0	0	0	0	0.1465	0.5828	0.3073	0.1799	0.5669	0.086	0.6481	0.5382	0.5366	0	0.0616	0.6422	0.609	0.545	0.1544	0.2015	0.0945	0.7675	0.1657	0.4539	0.1203	0.1655	0.3958
FAM107B	0.2118	0	0.7914	0.2819	0.5594	0.5511	0.1863	0	0.5635	0.1672	0	0	0	0	0	0	0.7289	0	0.9964	0	0.1799	0.3201	0.1959	0.6783	0.2261	0.5876	0.0987	0.5382	0.1354	0	0	0	0	0.0704	0.3251	0.7836	0.0551	0.2277	0.1117	0.8023	0.5135	0.0352	0.0212
PPP1R14C	0.2134	0.6359	0.5111	0.7716	0.5594	0.5511	0.6853	0	0.5635	0.2074	0	0	0	0.6369	0.6481	0	0.4912	0	0.7365	0	0.6943	0.6019	0.1959	0.6783	0.2261	0.5876	0.6481	0.5382	0.5621	0	0	0	0	0.545	0.1626	0.0168	0.7126	0.25	0	0.6131	0.7361	0.0528	0.0489
ULK1	0.215	0.1628	0.6067	0.6337	0.099	0.5511	0	0	0.5635	0.2324	0	0.3429	0.2823	0	0.6481	0.6299	0	0	0.2744	0	0.6943	0.7357	0.4697	0.2229	0.6258	0.5876	0.6481	0.5382	0.7357	0.6796	0.7962	0.718	0.6777	0.545	0.3415	0	0.0374	0.1194	0.2961	0.5109	0.289	0.2359	0.259
ROBO1	0.2166	0.193	0.2325	0.2737	0.5594	0.5511	0.6853	0	0	0.2609	0.2869	0.7286	0	0.6369	0.6481	0.6299	0.3517	0	0.3755	0.4286	0.6943	0.7229	0.4841	0.6783	0.5732	0.5876	0.2755	0.5382	0.6513	0.7282	0.7346	0.6919	0.1137	0.0311	0.67	0.9384	0	0.7675	0.095	0.0402	0.0557	0.0493	0.3762
PPL	0.2182	0.349	0.3328	0.4856	0.5594	0.5511	0.1863	0	0.5635	0.1104	0	0.2571	0	0	0	0	0.3772	0	0.8736	0	0.1736	0.4299	0.4252	0.242	0.449	0.5876	0.2803	0.5382	0.4634	0.7767	0.9834	0.8152	0.1469	0.545	0.399	0.0224	0.435	0.1417	0.4004	0.2529	0.5889	0.5176	0.2606
HIP1	0.2197	0.1292	0.043	0.6235	0.1122	0.0637	0.1863	0	0	0.2776	0	0	0.4115	0.6369	0.6481	0.6299	0.4735	0.6483	0.0578	0.375	0.6943	0.3949	0.8105	0.2834	0.3806	0.5876	0.1752	0.5382	0.3535	0	0	0	0	0.9198	0.6289	0	0	0.2962	0	0	0.1598	0.0986	0.2687
GRK5	0.2213	0.4815	0.3599	0.3765	0.099	0.5511	0	0	0.5635	0.3094	0.6709	0.7286	0.6029	0.6369	0.2434	0.2165	0.169	0	0.6606	0.6905	0.0971	0.6146	0.5525	0.6783	0.5971	0.5876	0.2803	0.5382	0.621	0.2686	0.3649	0.8223	0.6991	0.545	0.2939	0.3638	0	0.7675	0	0.5343	0.4022	0.6109	0.5489
CDK14	0.2229	0.5134	0.3678	0.6811	0.099	0.5511	0	0	0.5635	0.2893	0	0	0	0	0.044	0	0.3772	0	0	0	0.6943	0.2357	0.1035	0.2882	0.2755	0.5876	0.1131	0.5382	0.2022	0.3333	0.3697	0.8294	0.4976	0.545	0.7898	0.7836	0.2638	0.2261	0.514	0.5578	0	0.3768	0.2476
KCNQ1	0.2245	0.2936	0.414	0.4979	0.5594	0.5511	0.1863	0.6977	0.5635	0.4264	0.6709	0.1714	0.4115	0	0.6481	0.6299	0.1159	0.2345	0.6318	0.3393	0.2755	0.3917	0.4602	0.0764	0.328	0.5876	0.6481	0.5382	0.4092	0.301	0.8531	0.0782	0.4479	0.545	0.7997	0.5	0.4272	0.4092	0.108	0.3719	0.3806	0.8715	0.7573
RABGEF1	0.2261	0.5503	0.3662	0.7119	0.5594	0.5511	0.1863	0	0.5635	0.6355	0	0	0	0.6369	0.6481	0	0.6346	0	0.296	0	0.6943	0.7102	0.4252	0.6783	0.5812	0.5876	0.2882	0.5382	0.699	0	0	0	0	0.0704	0.3498	0.6306	0.0413	0.7675	0.5475	0.6868	0.6427	0.3996	0.4104
ZAP70	0.2277	0.1393	0.1863	0.1975	0.0099	0.0017	0	0.6977	0.5635	0.2475	0.1308	0.0571	0.3062	0.6369	0.2287	0.6299	0.9548	0.6483	0.2816	0.6429	0.6943	0.414	0.3105	0.6783	0.3153	0.1146	0.164	0.5382	0.4268	0.9256	0.9431	0.1919	0.0758	0.545	0.8243	0.9384	0.6594	0.0685	0.9385	0.4204	0.3196	0.8715	0.6938
NRP1	0.2293	0.1107	0.457	0.2305	0.5594	0.5511	0.6853	0.6977	0.5635	0.0368	0.2869	0.2429	0.6651	0.6369	0.6481	0.6299	0.1061	0	0.2635	0.881	0.2118	0.4889	0.5637	0.2723	0.6768	0.5876	0.6481	0.5382	0.7293	0.8997	0.455	0.5355	0.1445	0.0311	0.3317	0.5541	0.2343	0.3264	0.4879	0.067	0.2208	0.1884	0.8355
CRTC1	0.2309	0.094	0.0653	0.2284	0.5594	0.5511	0	0	0.5635	0.8077	0	0	0	0.0476	0.2111	0	0.8193	0.6483	0.444	0	0.1943	0.5557	0.5717	0.6783	0.5175	0.5876	0.6481	0.5382	0.621	0.2201	0.4313	0.7014	0.4953	0.545	0.7915	0.3638	0.3445	0.535	0.1918	0.1608	0.526	0.5651	0.4984
RNPS1	0.2325	0.3909	0.1513	0.8642	0.5594	0.5511	0	0	0.5635	0.3361	0.6709	0.7286	0.3254	0.6369	0.6481	0.6299	0.4617	0	0	0	0.0653	0.4538	0.5717	0.3296	0.5478	0.172	0.6481	0.0685	0.5382	0	0.9668	0.6848	0.5	0.545	0.0246	0.0728	0.0236	0.7675	0	0	0.3052	0.037	0.4511
PTPRT	0.2341	0.646	0.457	0.2243	0.5594	0.5511	0.6853	0	0.5635	0.7977	0	0	0	0	0	0	0.1336	0	0.6209	0	0.6943	0.3201	0.4841	0.6783	0.5971	0.0987	0.6481	0.5382	0.5096	0.4595	0.59	0.1422	0.2536	0.545	0.4433	0.7836	0.7047	0.2373	0	0.0402	0.3447	0.6673	0.0407
POLR3A	0.2357	0.401	0.6099	0.5	0.5594	0.5511	0	0	0.5635	0.7174	0.6709	0	0.9043	0.6369	0.6481	0.6299	0.6346	0.6483	0	0	0.3551	0.5557	0.4475	0.0764	0.6306	0.5876	0.6481	0.5382	0.5621	0	0	0	0	0.545	0.2529	0.0541	0	0.7675	0.568	0.268	0.2136	0.0106	0.2378
NFATC2	0.2373	0.0789	0.0924	0.0597	0.0578	0.5511	0.6853	0	0.5635	0.5569	0.6709	0.7286	0.5407	0.6369	0.2111	0.6299	0.3694	0	0.3069	0.9286	0.0653	0.4459	0.2341	0.3217	0.4857	0.0987	0.1752	0.5382	0.3981	0	0	0	0	0.545	0.3169	0.2015	0	0.7675	0.6164	0.1608	0.0592	0.7447	0.8225
EBF1	0.2389	0.0721	0.1322	0.1605	0.5594	0.5511	0	0	0.5635	0.7676	0.2869	0.0929	0	0	0.1496	0	0.4774	0	0.1841	0	0.1704	0.4713	0.3296	0.6783	0.1401	0.5876	0.1497	0.5382	0.3981	0	0	0	0	0.545	0.7455	0.7836	0.7913	0.7675	0.9125	0.3534	0.0126	0.4032	0.1775
DCLK1	0.2404	0.3406	0.3105	0.3807	0.099	0.5511	0.6853	0	0.5635	0.2107	0	0	0	0	0	0	0.7682	0	0.3357	0	0.6943	0.1513	0.4841	0.1242	0.2261	0.5876	0.6481	0.5382	0.5096	0.4078	0.6517	0.0498	0.1232	0.545	0.6043	0.7836	0.6358	0.7675	0.7412	0.3719	0.1185	0.5088	0.3208
HDAC10	0.242	0.1191	0.4331	0.4815	0.5594	0.5511	0	0	0.5635	0.5284	0.6709	0.7286	0	0.125	0.6481	0.2441	0.3124	0	0	0	0.6943	0.129	0.4522	0.1242	0.4108	0.5876	0.0573	0.5382	0.1131	0	0	0	0	0.545	0.5993	0	0.5138	0.5159	0.3315	0.5109	0.8366	0.6056	0.7345
SVIL	0.2436	0.3826	0.2771	0.4506	0.5594	0.5511	0.1863	0	0	0.4064	0	0	0	0.6369	0.6481	0.6299	0.3084	0	0	0	0.1162	0.4841	0.5	0.1704	0.5653	0.5876	0.285	0.0589	0.4777	0.5469	0.5024	0.9692	0.8744	0.0704	0.3974	0.2015	0.0591	0.457	0	0.2362	0.754	0.081	0.513
OAS3	0.2452	0.2466	0.6385	0.4588	0.5594	0.5511	0.6853	0	0.5635	0.3462	0.0253	0	0.4115	0	0.6481	0	0.277	0	0	0	0.0366	0.6178	0.5207	0.2611	0.5971	0.5876	0.6481	0.5382	0.5525	0	0.5166	0.9763	0.564	0.545	0.4236	0	0.4961	0.2803	0.5512	0.2446	0.8923	0.625	0.5261
ODZ2	0.2468	0.099	0.4459	0.4095	0.5594	0.5511	0.6853	0	0	0	0	0	0	0	0	0	0.4185	0	0	0	0.6943	0.3201	0.1959	0.1242	0.2261	0.5876	0.6481	0.5382	0.2898	0	0	0	0	0.545	0.3695	0.2015	0	0.2182	0.1601	0.1139	0.526	0.7447	0.6694
RPTOR	0.2484	0.1023	0.535	0.4136	0.5594	0.5511	0	0	0.5635	0.2559	0.6709	0.7286	0.2823	0.6369	0.6481	0.6299	0.4833	0	0.1336	0	0.0653	0.3981	0.422	0.3089	0.4873	0.5876	0.1338	0.5382	0.3758	0	0	0	0	0.545	0.5222	0.2015	0.2697	0.7675	0.8622	0.5678	0	0.3063	0.6107
PHAX	0.25	0.5218	0.1465	0.9609	0.5594	0.5511	0.1863	0	0.5635	0.7157	0.6709	0	0	0.6369	0.6481	0.6299	0	0	0	0	0.0446	0.5191	0.2962	0.6783	0.328	0.1736	0.0987	0.5382	0.4172	0	0	0	0	0.545	0.1938	0	0.1988	0.3471	0.486	0.4204	0	0.044	0.4121
FBXO21	0.2516	0.6728	0.7914	0	0.5594	0.5511	0.6853	0	0	0.5736	0	0	0	0	0	0	0	0	0	0	0.6943	0.1067	0.4841	0.6783	0.1194	0.5876	0.6481	0.5382	0.0924	0.2427	0.6185	0.3175	0.0853	0.545	0.2381	0.6698	0.1791	0.7675	0.8361	0.6415	0.4704	0.0053	0.4935
ANKS1B	0.2532	0.6997	0.1672	0.2757	0.5594	0.5511	0.6853	0	0.5635	0.7809	0	0	0	0	0	0	0.2809	0	0	0	0.6943	0.1815	0.2452	0.6783	0.3376	0.0892	0.1497	0.5382	0.1783	0	0.7227	0.0237	0.7251	0.545	0.4122	0.2015	0.6417	0.7675	0.7076	0.7136	0.5835	0.5	0.4007
PCSK6	0.2548	0.3305	0.7914	0.4321	0.5594	0.5511	0.6853	0	0.5635	0.2458	0.2869	0	0	0	0.6481	0.6299	0.7033	0	0.5271	0	0.336	0.0924	0.1959	0.0669	0.3838	0.5876	0.6481	0.5382	0.7293	0.6408	0.4242	0.628	0.4834	0.545	0.2677	0.2015	0.4232	0.7675	0.419	0.8392	0.447	0.0775	0.0977
ADAMTS9	0.2564	0.4497	0.7914	0.3868	0.5594	0.5511	0.6853	0	0	0.2224	0	0	0	0	0	0	0.3281	0	0.6101	0	0.6943	0.8726	0.8105	0.6783	0.6688	0.5876	0.6481	0.5382	0.879	0	0.0024	0.4194	0.8246	0.545	0.5501	0.2015	0.2539	0.4156	0.8771	0.0067	0.6014	0.6461	0.5147
CDC37L1	0.258	0.8674	0.5111	0.9712	0.5594	0.5511	0.1863	0	0	0.4482	0	0	0	0	0	0	0	0	0	0	0.3201	0.4029	0.1242	0.1242	0.0939	0.5876	0.1879	0.5382	0.3981	0	0.1185	0.3578	0.4194	0.545	0.3596	0.3638	0	0.4682	0.3296	0.4724	0.8115	0.3204	0.4218
PLXNA2	0.2596	0.3054	0.293	0.2449	0.5594	0.5511	0.1863	0	0.5635	0.0987	0.2869	0	0	0	0.6481	0.6299	0.2829	0	0.6643	0	0.6943	0.8726	0.4188	0.2946	0.5971	0.5876	0.6481	0.5382	0.715	0.754	0.3104	0.5592	0.1991	0.545	0.3793	0.2015	0	0.7675	0.4413	0.6181	0.3214	0.2553	0.202
ADAM23	0.2611	0.4983	0.7914	0.5535	0.5594	0.5511	0.6853	0	0	0.2826	0	0	0	0	0	0	0.556	0	0.8159	0	0.6943	0.3201	0.1959	0.6783	0.5175	0.0669	0.6481	0.5382	0.5096	0.3625	0.1706	0.436	0.2346	0.545	0.5435	0.2015	0.5768	0.7675	0.4562	0.1608	0.1975	0.4789	0.2085
HMGN2	0.2627	0.2886	0.1975	0.5514	0.5594	0.5511	0	0	0	0.2124	0	0	0	0	0	0	0	0	0.7617	0	0.6943	0.0971	0.3726	0.1242	0.1768	0.5876	0.1338	0.5382	0.1115	0	0	0	0	0.545	0.225	0	0.1831	0.7675	0	0.8626	0.0664	0.1461	0.7085
PALLD	0.2643	0.6007	0.2771	0.4177	0.5594	0.5511	0.6853	0	0	0.092	0	0	0	0	0	0	0.1415	0.6483	0	0.3214	0.0748	0.6783	0.4379	0.6783	0.2834	0.1258	0.2213	0.5382	0.6847	0.6893	0.8768	0.564	0.045	0.545	0.4778	0.6306	0.2736	0.7675	0.73	0.5896	0.4237	0.1391	0.5033
FHIT	0.2659	0.1795	0.0525	0.3457	0.5594	0.5511	0.6853	0.6977	0	0.4214	0	0	0.1914	0	0.6481	0.6299	0.0629	0	0.213	0.2321	0.6943	0.6401	0.8105	0.6783	0.5732	0.5876	0.1879	0.5382	0.621	0	0	0	0	0.0082	0.0608	0	0	0.2834	0	0	0.4399	0.9173	0.7345
TACC2	0.2675	0.3171	0.3455	0.177	0.5594	0.5511	0.1863	0	0	0.3863	0	0	0	0	0	0	0.1473	0	0.8736	0	0.6943	0.2261	0.0876	0.6783	0.0987	0.5876	0.0637	0.5382	0.1131	0.8706	0.5355	0.5735	0.0284	0.545	0.2841	0.5541	0.25	0.4793	0.7598	0.0268	0.623	0.6021	0.8941
FOXN3	0.2691	0.1426	0.1736	0.1667	0.5594	0.5511	0	0	0	0.2542	0	0	0	0	0	0	0.4361	0	0	0	0.6943	0.6401	0.8105	0.242	0.5971	0.5876	0.6481	0.5382	0.621	0.3042	0.128	0.5498	0.2014	0.9378	0.2266	0.2015	0.315	0.1879	0.5047	0.7136	0.1436	0.0669	0.329
CDH13	0.2707	0.0705	0.457	0.1708	0.5594	0.5511	0.6853	0	0.5635	0.1037	0.6709	0	0	0	0.6481	0.6299	0.5619	0	0.5523	0.256	0.2818	0.3201	0.4841	0.6783	0.5175	0.0669	0.6481	0.5382	0.621	0.8576	0	0	0	0.545	0.5944	0.3638	0.5512	0.7675	0.352	0.5109	0.3932	0.5194	0.7899
DDAH1	0.2723	0.2601	0.3806	0.535	0.5594	0.5511	0.1863	0.6977	0.5635	0.199	0	0	0	0	0	0	0.224	0	0.5957	0.8452	0.3439	0.1513	0.1242	0.6783	0.0828	0.5876	0.6481	0.5382	0.1354	0.1359	0.7275	0.5687	0.0071	0.545	0.1034	0.9384	0.3701	0.7675	0.1899	0.6868	0.2549	0.1162	0.9414
CACNA1E	0.2739	0.7383	0.293	0.5576	0.5594	0.5511	0.1863	0	0.5635	0.6171	0.6709	0.7286	0.2488	0	0.6481	0.6299	0.78	0	0.6354	0.9167	0.6943	0.6401	0.0796	0.6783	0.0748	0.5876	0.0637	0.5382	0.1019	0.2039	0.6351	0.0474	0.8152	0.545	0.4647	0.2015	0.7598	0.5318	0	0.0268	0.1993	0.7447	0.399
SASH1	0.2755	0	0.2532	0.4074	0.5594	0.5511	0.1863	0	0	0.0853	0	0	0	0	0	0	0.4715	0	0	0	0.6943	0.5557	0.3424	0.1242	0.2261	0.1258	0.6481	0.5382	0.5096	0.1748	0.2464	0.7583	0.0498	0.545	0.1314	0.7836	0	0.7675	0.987	0.0268	0.3519	0.1303	0.6352
RBCK1	0.2771	0.1695	0.2723	0.4918	0.5594	0.5511	0.1863	0	0.5635	0.5217	0.1308	0.7286	0	0	0.6481	0	0	0	0.5596	0	0.6943	0.6863	0.4506	0.3185	0.465	0.5876	0.1242	0.5382	0.6465	0.2557	0.8697	0.7393	0.5427	0.545	0.2447	0.681	0.1516	0.7675	0.6276	0.4204	0.605	0.4648	0.3893
FMNL2	0.2787	0.5268	0.535	0	0.5594	0.5511	0.1863	0	0.5635	0.2274	0	0.2643	0	0	0.6481	0	0.4185	0	0	0	0.6943	0.4299	0.8105	0.6783	0.5175	0.5876	0.6481	0.5382	0.3981	0	0	0	0	0.545	0.5649	0.3638	0.3996	0.7675	0.1974	0.5896	0.3393	0.0915	0.3225
FRMD4A	0.2803	0.6141	0.5111	0.2654	0.5594	0.5511	0.1863	0	0	0.2876	0	0	0	0	0	0	0.3261	0	0	0	0.6943	0.6401	0.4841	0.6783	0.5175	0.5876	0.6481	0.5382	0.621	0	0.3341	0.6517	0.5995	0.545	0.2167	0.431	0.2283	0.7675	0.8156	0.3568	0.3716	0.4278	0.5
KANK1	0.2818	0.0973	0.2643	0.4012	0.5594	0.5511	0.1863	0	0	0.388	0	0	0	0	0	0	0.5285	0.6483	0	0.25	0.3678	0.8726	0.2962	0.6783	0.3503	0.5876	0.6481	0.5382	0.879	0.5631	0.5782	0.4265	0.1635	0.545	0.5813	0.9384	0.5846	0.3057	0.2291	0.0268	0.1849	0.3134	0.2834
PTPN14	0.2834	0.1443	0.121	0.6152	0.5594	0.5511	0.6853	0	0.5635	0.5184	0	0	0	0	0	0	0.4185	0.6483	0.6173	0.7619	0.6943	0.4522	0.2787	0.2022	0.3678	0.5876	0.2691	0.5382	0.4538	0.2233	0.2441	0.9787	0.4171	0.545	0.2906	0.5	0	0.7675	0.3426	0.4204	0.535	0.1778	0.3078
LNX1	0.285	0.6242	0.4395	0.4259	0.5594	0.5511	0.6853	0	0.5635	0.6789	0	0	0.7847	0.6369	0	0	0.2397	0	0.5704	0	0.2086	0.715	0.5159	0.2659	0.4522	0.1401	0.2484	0.5382	0.6975	0	0	0	0	0.545	0.5484	0	0.4567	0.7675	0.5326	0.6616	0.4291	0.6725	0.4674
EPHA4	0.2866	0.1242	0.2389	0.3004	0.0149	0.0117	0.6853	0	0.5635	0.1488	0	0	0.7847	0.6369	0.6481	0.6299	0.8487	0	0.5379	1	0.1959	0.3201	0.1959	0.0764	0.2946	0.5876	0.2898	0.5382	0.4172	0.4951	0.7607	0.9289	0.4336	0.545	0.5731	0.9384	0.4488	0.0764	0.0521	0.2613	0.1131	0.2113	0.4642
TMEM194A	0.2882	0.9664	0.578	0	0.5594	0.5511	0.6853	0	0	0.1237	0	0	0	0	0	0	0	0	0	0	0.3838	0.1513	0.8105	0.6783	0.4108	0.5876	0.6481	0.5382	0.1354	0.0971	0.1445	0.2062	0.4028	0.545	0.3908	0.5746	0.3366	0.3328	0.46	0.6064	0	0.0616	0.0586
JDP2	0.2898	0.1124	0.1449	0	0.5594	0.5511	0.1863	0	0	0.3997	0	0	0	0.6369	0.6481	0.6299	0.9548	0	0.2527	0	0.1035	0.2261	0.1322	0.6783	0.1194	0.5876	0.0796	0.5382	0.1354	0	0	0	0	0.1522	0.8013	0	0.4331	0.1242	0.2458	0.8224	0.86	0.4877	0.4951
GRIA4	0.2914	0.6879	0.578	0.4033	0.5594	0.5511	0.6853	0.1512	0.5635	0.2943	0.6709	0.7286	0.7847	0	0.6481	0.6299	0.5403	0	0.6931	0.7262	0.6943	0.7229	0.4252	0.6783	0.5971	0.5876	0.2038	0.0303	0.5621	0	0.2654	0.391	0.8389	0.545	0.7094	0.7836	0.8209	0.465	0.2253	0.2998	0.5332	0.7447	0.114
HIST1H2BB	0.293	0.4463	0.1911	0.9403	0.5594	0.5511	0	0	0	0.5117	0.6709	0	0.4115	0	0.261	0	0	0	0	0	0.6943	0.1513	0.2675	0.2022	0.0892	0.5876	0.6481	0.0127	0.1561	0	0.5972	0.2986	0.5924	0.545	0	0.0877	0	0.7675	0	0.8107	0.0197	0.9049	0.0537
LRBA	0.2946	0.8725	0.2118	0.6626	0.5594	0.5511	0.1863	0	0.5635	0.1873	0	0	0	0	0	0	0.7289	0.6483	0	0	0.3583	0.5844	0.1959	0.1704	0.3025	0.5876	0.6481	0.5382	0.5096	0.0421	0.0308	0.2844	0.8791	0.545	0.3087	0.3638	0.1024	0.7675	0	0.0268	0.3555	0.1725	0.9349
TNRC6A	0.2962	0.3087	0.535	0.642	0.5594	0.5511	0.1863	0	0.5635	0.2425	0.0717	0	0.3254	0	0.1408	0	0	0	0.2599	0	0.6943	0.5876	0.2389	0.3408	0.5175	0.5876	0.6481	0.5382	0.5494	0	0	0	0	0.1522	0.3284	0.4459	0.5413	0.7675	0.8417	0.7873	0.8187	0.0475	0.1124
MMP3	0.2978	0.5067	0.3965	0.2346	0.5594	0.5511	0.6853	0.6977	0.5635	0.0585	0.6709	0.7286	0.4115	0.6369	0.0557	0.6299	0.0491	0.6483	0.6823	0.2798	0.2882	0.4713	0.621	0.6783	0.699	0.5876	0.6481	0.5382	0.7548	0.1553	0.3957	0.9384	0.8886	0.545	0.3842	0.0317	0.8031	0.3137	0.0857	0.067	0.8007	0.8116	0.6515
F12	0.2994	0.3876	0.3726	0.251	0.5594	0.5511	0.6853	0	0.5635	0.1973	0.6709	0.7286	0.5694	0.6369	0.1994	0.6299	0.0864	0.6483	0.7329	0.5417	0.2468	0.5127	0.5525	0.2022	0.5605	0.5876	0.6481	0.5382	0.6672	0.8447	1	0.8175	0.5735	0.1129	0.3186	0.1007	0.7087	0.492	0.0801	0.067	0.4578	0.5282	0.4397
DAB1	0.301	0.1493	0.578	0.1996	0.5594	0.5511	0	0	0.5635	0.2241	0	0	0.7847	0.6369	0.6481	0.6299	0.4892	0.6483	0.2022	0.7798	0.6943	0.4299	0.3248	0.6783	0.3631	0.0462	0.2038	0.5382	0.4061	0	0.6682	0.0261	0.7204	0.545	0.0296	0.2015	0.9469	0.1943	0.1043	0.7136	0.1759	0.4173	0.9821
DIMT1	0.3025	0.5604	0.3376	0	0.5594	0.5511	0	0	0.5635	0.8629	0	0	0	0	0	0	0	0	0	0	0.0876	0.4427	0.2675	0.0939	0.5494	0.5876	0.6481	0.5382	0.4092	0.0809	0.3555	0.5924	0.3934	0.545	0.0788	0.3638	0.3071	0.7675	0.8212	0.2278	0	0	0.6401
CLN3	0.3041	0.3893	0.4745	0.5947	0.5594	0.5511	0.6853	0	0.5635	0.5452	0	0	0	0	0.6481	0	0.442	0.6483	0.3177	0.7679	0.6943	0.699	0.5621	0.6783	0.6943	0.5876	0.6481	0.5382	0.6831	0	0	0	0	0.545	0.8686	0.6138	0.2972	0.2675	0	0.4204	0.3896	0.3046	0.5831
TTN	0.3057	0.2131	0.1545	0.5679	0.0363	0.5511	0.1863	0	0	0.2391	0.6709	0.7286	0.4115	0	0.6481	0.6299	0.5383	0.6483	0.2094	0.5774	0.6943	0.4299	0.3105	0.301	0.4475	0.5876	0.25	0.5382	0.4459	0.8091	0.8412	0.5995	0.8934	0.545	0.2627	0.2015	0.374	0.1847	0.067	0.2446	0.316	0.7447	0.8208
RGS7	0.3073	0.4279	0.293	0.4712	0.5594	0.5511	0	0	0.5635	0.6137	0	0.7286	0	0	0.6481	0	0.2063	0	0.7762	0	0.6943	0.7341	0.2548	0.0892	0.3025	0.0669	0.1688	0.5382	0.5096	0.2136	0.5308	0.4834	0.1848	0.545	0.5008	0.7836	0.8858	0.3726	0.6071	0.34	0.0431	0.6338	0.7199
PDGFD	0.3089	0.3138	0.0828	0.2695	0.5594	0.5511	0.6853	0	0	0.4666	0.2405	0.7286	0.1292	0.6369	0.6481	0.6299	0.4106	0	0	0	0.2755	0.3201	0.1959	0.6783	0.1194	0.5876	0.0987	0.5382	0.1354	0	0.2701	0.9858	0.7014	0.545	0.8095	0.3638	0.5374	0.4459	0.7635	0.2831	0.5637	0.5757	0.2801
CREB5	0.3105	0.052	0.1385	0.43	0.5594	0.5511	0.1863	0	0	0.3579	0	0	0.1675	0	0.6481	0.6299	0.2633	0	0	0	0.6943	0.1513	0.3726	0.6783	0.1847	0.5876	0.0987	0.5382	0.1354	0.8932	0.6066	0.59	0.7441	0.545	0.4056	0.9384	0.561	0.129	0.8585	0.4724	0.0987	0.3099	0.2231
MTMR3	0.3121	0.7332	0.535	0.7037	0.0561	0.5511	0.1863	0	0.5635	0.7893	0.6709	0	0	0	0.6481	0	0.1965	0	0.8303	0	0.6943	0.5557	0.8105	0.6783	0.8551	0.5876	0.6481	0.5382	0.5096	0.4207	0.0403	0.846	0.1682	0.545	0.289	0.6474	0.0768	0.7675	0.5587	0.0134	0.544	0.1708	0.3388
USP13	0.3137	0.2114	0.293	0.7613	0.5594	0.5511	0.6853	0	0	0.2492	0	0	0	0	0	0	0.6346	0	0	0	0.2197	0.5271	0.5939	0.3328	0.5462	0.5876	0.6481	0.5382	0.5462	0.1715	0.2607	0.5237	0.391	0.9198	0.1084	0.5	0.4587	0.7675	0.676	0.4204	0.5476	0.206	0.2752
RNF187	0.3153	0.1091	0.5525	0	0.5594	0.5511	0.6853	0	0	0.6739	0	0	0	0	0	0	0	0	0	0	0.6943	0.2134	0.0955	0.6783	0.1194	0.5876	0.6481	0.5382	0.1975	0.644	0.6754	0.5853	0.4526	0.545	0.4204	0.7836	0.0177	0.7675	0.5736	0.8995	0.5368	0.1109	0.5228
TTLL5	0.3169	0.4765	0.6051	0.644	0.5594	0.5511	0.1863	0	0.5635	0.8027	0	0	0	0	0	0	0.7583	0	0	0	0.6943	0.4713	0.0669	0.6783	0.0701	0.5876	0.0987	0.5382	0.1354	0.4498	0.0829	0.8057	0.7938	0.545	0.33	0.6306	0.2126	0.2532	0.9181	0.4724	0.1903	0.3732	0.0228
KIF13A	0.3185	0.5688	0.535	0.8704	0.5594	0.5511	0.1863	0	0	0.51	0.6709	0	0	0	0.6481	0	0.2613	0	0	0	0.2564	0.6704	0.4188	0.0669	0.6449	0.5876	0.6481	0.5382	0.6911	0	0.0237	0.9242	0.5024	0.545	0.4401	0.2015	0.5217	0.2787	0.2048	0.34	0.7469	0.4437	0.145
MAN1C1	0.3201	0.7097	0.9379	0.8951	0.5594	0.5511	0.6853	0	0	0.6455	0.6709	0	0.6316	0	0.6481	0.6299	0.6346	0	0	0	0.6943	0.3201	0.1959	0.6783	0.2261	0.0669	0.0987	0.5382	0.2898	0.6861	0.5616	0.7299	0.2844	0.545	0.5567	0.5541	0.6102	0.1497	0.6909	0.067	0.7092	0.4577	0.1254
ZWINT	0.3217	0.5654	0.6465	0.6975	0	0.5511	0.1863	0	0	0.0401	0.6709	0	0	0.6369	0.6481	0.6299	0.1709	0	0	0	0.1975	0.7166	0.6115	0.3551	0.699	0.5876	0.6481	0.0366	0.7102	0.123	0.7654	0.481	0.1943	0.545	0.7094	0.6045	0.1339	0.7675	0.6816	0.9129	0.1867	0.088	0.886
ODZ4	0.3232	0.2299	0.6178	0.6091	0.5594	0.5511	0.6853	0	0	0	0	0	0	0	0	0	0.444	0	0.3538	0	0.6943	0.3201	0.1959	0.6783	0.8551	0.5876	0.6481	0.5382	0.2898	0.7184	0.6209	0.5806	0.2417	0.545	0.2857	0.2015	0.4803	0.5334	0.3706	0.1139	0.1831	0.7113	0.7818
RIN3	0.3248	0.4362	0.4347	0.8663	0.0413	0.5511	0	0	0	0.6304	0	0	0	0	0	0	0.4185	0	0	0	0.6943	0.5557	0.1465	0.0605	0.1783	0.1115	0.6481	0.5382	0.586	0	0.737	0.5877	0.0047	0.545	0.8539	0.5	0.4075	0.2436	0.3743	0.5109	0.5799	0.6725	0.9479
SYT2	0.3264	0.5923	0.9379	0	0.5594	0.5511	0.6853	0.6977	0.5635	0.6104	0.6709	0	0	0	0.6481	0.6299	0	0	0.639	0	0.6943	0.6401	0.6099	0.6783	0.6688	0.5876	0.6481	0.5382	0.715	0.8252	0.4763	0.5403	0.4242	0.545	0.3744	0.3638	0	0.4283	0.378	0.1608	0.4829	0.713	0.4837
FAM13A	0.328	0.5101	0.578	0.6831	0.5594	0.5511	0.1863	0	0	0.597	0.6709	0	0	0	0.6481	0.6299	0.3536	0	0	0	0.6943	0.3201	0.2675	0.6783	0.5175	0.5876	0.6481	0.5382	0.2898	0.2524	0.2796	0.737	0.3555	0.0458	0.3218	0.8545	0.124	0.414	0.635	0.7571	0	0.3873	0.8046
RPS24	0.3296	0.3809	0.4299	0.8724	0.5594	0.5511	0	0	0.5635	0.5819	0.6709	0.7286	0	0.6369	0.6481	0.6299	0.3438	0.6483	0	0.5	0.199	0.6131	0.3153	0.1847	0.6879	0.5876	0.6481	0.0382	0.5955	0	0.8981	0.0758	0.737	0.545	0.2545	0	0.252	0.7675	0	0.6298	0.0269	0.1232	0.7508
MMP3	0.3312	0.5067	0.3965	0.2346	0	0	0	0.6977	0	0.0585	0	0.7286	0.4115	0.6369	0.0557	0.6299	0.0491	0.6483	0.6823	0.2798	0.6943	0.4713	0.8105	0.6783	0.699	0.5876	0.6481	0.5382	0.7548	0	0	0	0	0.545	0.3842	0	0	0.3137	0	0	0.8007	0.8116	0.6515
RNF126	0.3328	0.8423	0.4299	0	0.5594	0.5511	0	0	0	0.4967	0	0	0	0	0	0	0	0	0	0	0.6943	0.586	0.5955	0.3264	0.4841	0.1752	0.6481	0.5382	0.5812	0.2913	0.6374	0.7133	0.2322	0.545	0.023	0.5877	0.3051	0.7675	0.4451	0.1608	0.7594	0.3556	0.443
MPP7	0.3344	0.1779	0.2532	0	0.5594	0.5511	0.1863	0	0.5635	0.3043	0	0	0	0	0	0	0.6857	0	0	0	0.6943	0.0796	0.8105	0.6783	0.6449	0.5876	0.6481	0.5382	0.5096	0	0	0	0	0.545	0.1429	0.3638	0.7461	0.7675	0.3613	0.3719	0.07	0.3415	0.3143
SRBD1	0.336	0.7013	0.578	0.7407	0.5594	0.5511	0.1863	0	0	0.7274	0	0	0	0	0	0	0.7701	0	0	0	0.3615	0.4092	0.4841	0.6783	0.4108	0.5876	0.6481	0.5382	0.4634	0	0.4645	0.4005	0.2299	0.545	0.491	0.7836	0.2205	0.2436	0.2533	0.8023	0.6355	0.3239	0.5423
ASB2	0.3376	0.854	0.7914	0.5864	0.5594	0.5511	0.6853	0	0.0774	0.6037	0.1308	0	0	0	0.6481	0	0.3851	0	0	0	0.1354	0.1274	0.1099	0.2022	0.1354	0.1258	0.1497	0.5382	0.1354	0	0	0	0	0.545	0.4368	0.5	0.5709	0.7675	0.2346	0.1608	0.851	0.9718	0.8713
RAB10	0.3392	0.2282	0.6592	0.6317	0.5594	0.5511	0.6853	0	0	0.4548	0.6709	0	0.5024	0	0.6481	0	0.6346	0	0	0	0.3471	0.4411	0.5239	0.2261	0.5494	0.5876	0.6481	0.5382	0.4825	0	0	0	0	0.545	0.0378	0.7836	0.0748	0.0955	0.8808	0.9749	0.2603	0.0687	0.0603
SUCLG2	0.3408	0.7315	0.6704	0.2881	0.5594	0.5511	0.6853	0.6977	0.5635	0.5836	0.6709	0.1929	0.5694	0.6369	0.6481	0.6299	0.78	0	0	0	0.336	0.4029	0.1545	0.2723	0.5175	0.5876	0.6481	0.5382	0.6608	0	0.5071	0.1564	0.5308	0.545	0.4302	0.2015	0.2717	0.7675	0.8957	0.2044	0.5296	0.4507	0.8697
SEMA5A	0.3424	0.3792	0.9379	0.3169	0.5594	0.5511	0.6853	0	0	0.4682	0.2869	0	0	0.6369	0.6481	0.6299	0.3556	0	0.6065	0.8214	0.2468	0.3201	0.8105	0.6783	0.2261	0.5876	0.6481	0.5382	0.2898	0.4757	0.2204	0.4218	0.1588	0.545	0.4795	0.3638	0	0.3312	0.3873	0.3886	0.5566	0.8116	0.6873
AKAP12	0.3439	0.2399	0.535	0.5761	0.5594	0.5511	0.1863	0	0	0.0635	0	0.7286	0.7847	0	0.6481	0	0.8448	0	0.2058	0	0.6943	0.5223	0.3726	0.6783	0.328	0.5876	0.2213	0.5382	0.5621	0.3819	0.3981	0.6825	0.1422	0.545	0.1494	0.6586	0.2441	0.7675	0.9069	0.5678	0.2908	0.0528	0.1792
ADH1B	0.3455	0.6174	0.3615	0.5597	0.5594	0.5511	0	0.6977	0.5635	0.398	0.6709	0.7286	0.5694	0	0.6481	0.6299	0.055	0.6483	0	0.7262	0.0318	0.1815	0.8105	0.2022	0.1401	0.5876	0.6481	0.5382	0.164	0.6958	0.9076	0.0592	0.5592	0.545	0.6437	0.2015	0.8012	0.7675	0	0.1608	0.8259	0.8116	0.355
KCNIP3	0.3471	0.1762	0.1274	0.5494	0.5594	0.5511	0.6853	0	0.5635	0.7642	0	0.3071	0.5024	0.6369	0.6481	0.6299	0	0	0.6715	0	0.6943	0.6162	0.4379	0.6783	0.3105	0.5876	0.258	0.5382	0.5478	0	0	0	0	0.545	0.7209	0	0.7008	0.7675	0.8529	0.3065	0.7415	0.5352	0.7264
USP39	0.3487	0.5386	0.3535	0.8786	0.5594	0.5511	0.6853	0	0	0.4582	0	0	0.3254	0	0.6481	0	0.6346	0	0	0	0.2277	0.5939	0.5908	0.3169	0.6322	0.5876	0.6481	0.0701	0.6608	0	0.9384	0.5024	0.2583	0.545	0.0821	0.5	0.1437	0.2309	0.9441	0.3518	0.3519	0.0827	0.1498
FAM116A	0.3503	0.594	0.5111	0	0.5594	0.5511	0.6853	0	0	0	0	0	0	0	0	0	0	0	0	0	0.3678	0.3201	0.8105	0.6783	0.2261	0.5876	0.6481	0.5382	0.2898	0	0	0	0	0.545	0.7438	0	0.0984	0.1768	0.3408	0.8476	0.5009	0.007	0.5326
CHMP5	0.3519	0.4866	0.2771	0.7675	0.5594	0.5511	0.1863	0	0.5635	0.5502	0.6709	0	0.6794	0	0.2434	0.6299	0.6837	0	0.3249	0	0.2564	0.7134	0.5796	0.6783	0.6194	0.5876	0.6481	0.5382	0.7213	0	0.8744	0.3436	0.4218	0.545	0.5107	0.9384	0.0886	0.3901	0.2756	0.6298	0.149	0.2535	0.2215
FUCA2	0.3535	0.9564	0.9379	0.7325	0.5594	0.5511	0.6853	0	0.5635	0.5518	0	0	0	0	0.6481	0	0	0	0	0	0.6943	0.1067	0.0955	0.6783	0.0701	0.5876	0.6481	0.5382	0.0924	0	0	0	0	0.545	0.0213	0.9384	0.1181	0.7675	0.3799	0.0921	0.6535	0.3521	0.1107
ARHGEF28	0.3551	0.3272	0.535	0.3642	0.5594	0.5511	0.1863	0	0.5635	0.4766	0	0	0	0.6369	0.6481	0.6299	0.3045	0	0	0	0.2038	0.2134	0.1067	0.6783	0.0939	0.5876	0.2213	0.5382	0.2134	0	0.2749	0.8578	0.5569	0	0.8194	0.3638	0.502	0.0892	0	0	0	0	0.9169
ARHGAP31	0.3567	0.4396	0.4904	0.5926	0.5594	0.5511	0	0	0.5635	0.9097	0.6709	0	0	0	0.6481	0.6299	0.9548	0.6483	0	0	0.6943	0.5557	0.3726	0.6783	0.2261	0.5876	0.1497	0.5382	0.2898	0	0	0	0	0.1129	0.1609	0.3638	0.4626	0.4666	0.622	0.5896	0	0.5528	0.0684
KCNAB1	0.3583	0.6946	0.7102	0.1564	0.5594	0.5511	0.6853	0	0.5635	0.3261	0.6709	0.3571	0	0	0.6481	0	0.78	0	0.7184	0	0.6943	0.242	0.4379	0.2022	0.457	0.5876	0.6481	0.5382	0.4172	0.9579	0.6588	0.3199	0.3318	0.1522	0.5337	0.7836	0.6201	0.7675	0.2365	0.6482	0.1077	0.7236	0.2866
WWC1	0.3599	0.1862	0.1067	0.5638	0.5594	0.5511	0.1863	0	0.5635	0.2525	0.6709	0	0	0	0.6481	0	0.3497	0.6483	0.9567	0	0.6943	0.2436	0.1592	0.6783	0.2978	0.0987	0.6481	0.5382	0.3981	0.7152	0.5664	0.7701	0.1043	0.545	0.844	0.7836	0.4134	0.7675	0.041	0.1608	0.4057	0.4014	0.2394
KCNH1	0.3615	0.3037	0.6417	0.2901	0.5594	0.5511	0.1863	0	0.5635	0.6505	0.6709	0	0	0	0.6481	0	0.8075	0	0.9819	0	0.6943	0.4299	0.3726	0.6783	0.457	0.5876	0.6481	0.5382	0.5494	0.2362	0.4076	0.2417	0.7536	0.545	0	0.5	0	0.4825	0.689	0.3719	0.2047	0.6127	0.4919
HPS1	0.3631	0.2718	0.6847	0.7366	0.5594	0	0	0	0.5635	0.5886	0	0	0	0	0	0	0.2495	0.6483	0.2888	0.5714	0.6943	0.3201	0.8105	0.6783	0.4108	0.5876	0.6481	0.5382	0.4347	0.5696	0.09	0.955	0.0806	0.545	0.3366	0.5746	0.248	0.7675	0.175	0.4204	0.2101	0.5563	0.07
SPSB1	0.3646	0.693	0.2596	0.9115	0.5594	0.5511	0	0	0	0.1154	0.1308	0	0	0	0.6481	0	0.6346	0	0	0	0.6943	0.4857	0.1959	0.2834	0.3678	0.5876	0.1497	0.5382	0.1847	0	0.0687	0.9408	0.3128	0.545	0.2217	0.2015	0.3681	0.7675	0.4991	0.2044	0.2172	0.3592	0.7883
APLF	0.3662	0.4631	0.1895	0	0.5594	0.5511	0.1863	0	0.5635	0.6856	0	0	0	0.6369	0.6481	0	0	0	0.2996	0	0.6943	0.4984	0.5334	0.6783	0.6194	0.5876	0.6481	0.5382	0.621	0	0	0	0	0.545	0.1346	0.7836	0.685	0.4172	0.6872	0.7571	0	0.8116	0.6726
FHIT	0.3678	0.1795	0.0525	0.3457	0.5594	0.5511	0.6853	0.6977	0.5635	0.4214	0	0	0.1914	0	0.6481	0.6299	0.0629	0	0.213	0.2321	0.1624	0.6401	0.5525	0.6783	0.5732	0.5876	0.1879	0.5382	0.621	0	0	0	0	0.0082	0.0608	0.7836	0.9803	0.2834	0	0.8978	0.4399	0.9173	0.7345
NAB2	0.3694	0.1074	0.2373	0.0885	0.5594	0.5511	0.6853	0	0.5635	0.0385	0	0	0	0	0	0	0.7878	0	0.343	0	0.3201	0.5876	0.5844	0.6783	0.3503	0.5876	0.6481	0.5382	0.621	0.8317	0.6872	0.8673	0.7085	0.1522	0.5714	0.7836	0.189	0.7675	0.2942	0.4204	0.1329	0.4155	0.1629
NDUFA5	0.371	0.8238	0.6592	0.2037	0.5594	0.5511	0.6853	0.6977	0.5635	0.2408	0.6709	0.7286	0.4115	0	0.6481	0.6299	0.2417	0	0	0.7917	0.1497	0.3201	0.1322	0.1704	0.172	0.5876	0.1879	0.5382	0.2898	0.3398	0.6256	0.4408	0.4455	0.545	0.4713	0.0877	0.0807	0.4204	0.6257	0.9832	0.86	0.2711	0.5472
CYP2E1	0.3726	0.4681	0.2532	0.1152	0.5594	0.5511	0.6853	0.3605	0.5635	0.0151	0.6709	0.2786	0.9043	0.6369	0.2845	0.6299	0.0216	0	0.3105	0.5833	0.0207	0.7118	0.2675	0.336	0.6449	0.5876	0.6481	0.5382	0.6911	0.7443	0.9905	0.4739	0.9242	0.1522	0.6125	0.5	0.8406	0.7675	0.5996	0.067	0.1939	0.8116	0.7036
SEPT9	0.3742	0.4782	0.0748	0.4547	0	0.5511	0.6853	0	0	0.1622	0	0	0	0	0.6481	0	0.5128	0.2069	0	0.619	0.6943	0.0605	0.8105	0.6783	0.578	0.5876	0.258	0.5382	0.457	0	0	0	0	0.545	0.11	0	0	0.7675	0	0	0.368	0.2218	0.7638
CDCA8	0.3758	0.6443	0.1561	0.784	0.5594	0.5511	0.1863	0	0.5635	0.087	0.6709	0	0	0.6369	0.6481	0.6299	0	0	0.4513	0	0.1529	0.4602	0.4379	0.6783	0.457	0.5876	0.6481	0.5382	0.3631	0	0.9408	0.4502	0.2038	0.1522	0.1576	0.5634	0.1457	0.7675	0.9907	0.7571	0.1795	0.2183	0.1189
LAP3	0.3774	0.849	0.3854	0.6029	0.5594	0.5511	0.6853	0.6977	0.1176	0.5552	0	0	0.9043	0	0.6481	0.6299	0.6346	0	0	0	0.1417	0.2404	0.1322	0.2022	0.4108	0.5876	0.6481	0.5382	0.1003	0	0.955	0.2085	0.519	0.545	0.0279	0.6716	0.1161	0.7675	0.324	0.4204	0.5709	0.5722	0.3925
SLC1A4	0.379	0.7701	0.578	0.5617	0.5594	0.5511	0.6853	0.6977	0.5635	0.0686	0.6709	0.1429	0	0.6369	0.6481	0.6299	0.4833	0	0	0	0.6943	0.1513	0.8105	0.6783	0.4108	0.5876	0.6481	0.5382	0.2898	0.8964	0.1209	0.7796	0.9123	0.545	0.1232	0.5	0.0906	0.7675	0.2086	0.1608	0.7864	0.2799	0.0375
COL18A1	0.3806	0.2517	0.457	0.5453	0.5594	0.5511	0.6853	0	0.5635	0.0569	0.6709	0	0.1483	0.6369	0.6481	0.6299	0.0747	0.6483	0.8087	0.3155	0.2755	0.8726	0.3726	0.6783	0.6274	0.5876	0.6481	0.5382	0.879	0.4887	0.9265	0.7488	0.327	0.545	0.2791	0.0093	0.3012	0.5127	0.1453	0.7571	0.4129	0.5018	0.9023
FGF12	0.3822	0.3121	0.3312	0.5473	0.5594	0.5511	0.6853	0	0.5635	0.2174	0	0.4286	0.1675	0	0.6481	0.063	0.3222	0	0.9567	0	0.6943	0.2134	0.8105	0.6783	0.4108	0.5876	0.6481	0.5382	0.2898	0.7735	0.2393	0.3318	0.3531	0.1129	0.376	0.7836	0.8484	0.7675	0.257	0.6348	0.0628	0.4947	0.0798
NELL1	0.3838	0.198	0.6338	0.1276	0.5594	0.5511	0.1863	0	0	0.4716	0	0	0	0	0	0	0.1925	0	0.8231	0.6607	0.6943	0.4299	0.5462	0.6783	0.6274	0.1258	0.6481	0.5382	0.879	0.4272	0.7773	0.0071	0.59	0.545	0.6601	0.7836	0.7441	0.7675	0.8883	0.6616	0.7056	0.625	0.4495
KLHL9	0.3854	0.75	0.9379	0.677	0.5594	0.5511	0	0	0	0.3946	0.1308	0	0.6316	0.6369	0.6481	0.6299	0.2967	0	0	0	0.6943	0.4984	0.2962	0.6783	0.328	0.0669	0.6481	0.5382	0.2898	0.9126	0.2156	0.2227	0.6422	0.545	0.1379	0.5	0.4724	0.7675	0	0.6181	0.6481	0.2254	0.6091
NLGN1	0.3869	0.2869	0.7914	0.2778	0.5594	0.5511	0.6853	0	0	0.5669	0	0	0	0	0.2698	0.185	0.4578	0	0.6282	0	0.6943	0.7229	0.5924	0.6783	0.8551	0.5876	0.6481	0.5382	0.879	0.4693	0.1801	0.7962	0.2986	0.0704	0.5452	0.2015	0.6457	0.7675	0.0615	0.541	0.4022	0.419	0.0765
PDE5A	0.3885	0.2416	0.293	0.4794	0.5594	0.5511	0.6853	0.6977	0.5635	0.2692	0.6709	0	0.9043	0	0.1994	0.6299	0.3615	0	0	0.4643	0.0653	0.3201	0.3726	0.6783	0.328	0.5876	0.1497	0.5382	0.2898	0.9676	0.346	0.6327	0.9621	0.0458	0.8916	0.5	0.5551	0.2341	0.2123	0.5896	0.6679	0.4454	0.6042
ARHGEF18	0.3901	0.4916	0.535	0.6872	0.5594	0.5511	0.1863	0	0.5635	0.3528	0.6709	0	0	0.6369	0.6481	0.6299	0	0	0.7617	0	0.6943	0.4713	0.4379	0.6783	0.328	0.5876	0.1497	0.5382	0.4347	0.2751	0.8649	0.6114	0.0427	0.0704	0.4335	0.9384	0.3268	0.086	0.7263	0.5109	0.842	0.1989	0.4691
SLC20A2	0.3917	0.9027	0.5175	0.7469	0.5594	0.5511	0.6853	0	0.5635	0.3846	0.6709	0	0.5694	0	0.6481	0.6299	0.6346	0.6483	0	0	0.2755	0.3201	0.8105	0.6783	0.2261	0.5876	0.6481	0.5382	0.2898	0.6764	0.4265	0.7251	0.3199	0.1522	0.4105	0.7836	0.0787	0.4761	0.5866	0.5997	0.2029	0.3662	0.8583
PPP1R3C	0.3933	0.7349	0.6529	0.6379	0.5594	0.5511	0.6853	0	0.5635	0.0936	0	0.7286	0.5024	0	0.6481	0.6299	0.9548	0	0.5957	0	0.6943	0.4092	0.2962	0.6783	0.5971	0.5876	0.6481	0.5382	0.379	0.7411	0.7393	0.9882	0.0995	0.545	0.2151	0.0877	0.4193	0.4331	0.4935	0.7571	0.4022	0.5035	0.2785
NRXN3	0.3949	0.2819	0.7914	0.4835	0.5594	0.5511	0.6853	0	0	0.3696	0	0	0	0	0.2698	0.185	0.501	0	0	0	0.6943	0.7038	0.5844	0.1242	0.8551	0.5876	0.6481	0.5382	0.715	0.7055	0.8365	0.09	0.3057	0.545	0.821	0.2015	0.5098	0.7675	0.4786	0.2178	0.2011	0.0863	0.6775
PCSK5	0.3965	0.3255	0.7914	0.5844	0.5594	0.5511	0.6853	0	0.5635	0.1572	0.6709	0	0	0	0.6481	0.6299	0.5305	0	0.3466	0	0.6943	0.1815	0.6178	0.6783	0.6449	0.5876	0.6481	0.5382	0.6911	0.7023	0.3626	0.019	0.8507	0.9313	0.803	0.5	0	0.3933	0.3184	0.067	0.8007	0.5669	0.5309
SHANK2	0.3981	0.5705	0.535	0.7634	0.5594	0.5511	0.6853	0	0.5635	0.5351	0	0	0.7847	0	0.6481	0	0.9548	0.6483	0.7076	0.7262	0.6943	0.6895	0.2373	0.0605	0.4825	0.043	0.6481	0.5382	0.7389	0.2945	0.1398	0.9502	0.109	0.545	0.4762	0.2015	0.4941	0.1035	0.7244	0.1139	0.3878	0	0.386
C9	0.3997	0.6208	0.5541	0.1831	0.5594	0.5511	0.1863	0	0.5635	0.3311	0.1308	0.7286	0.2679	0.6369	0.6481	0.6299	0.3163	0.6483	0	0.5893	0.6943	0.6401	0.2675	0.6783	0.8551	0.5876	0.6481	0.5382	0.879	0.534	0.2346	0.045	0.9953	0.545	0.7718	0.3638	1	0.7675	0.149	0.067	0.754	0.7289	0.0033
ITGAX	0.4013	0.406	0.3965	0.1091	0.5594	0.5511	0.6853	0	0.0557	0.1288	0.6709	0.7286	0.3493	0.6369	0.1994	0.6299	0.3674	0	0.3213	0	0.2946	0.8726	0.3217	0.6783	0.3599	0.5876	0.6481	0.5382	0.879	0.3172	0.8839	0.3863	0.1019	0.545	0.5993	0.9384	0.498	0.3232	0.2328	0.067	0.8689	0.6796	0.5114
PPP2R2C	0.4029	0.6762	0.7914	0.3519	0.5594	0	0	0	0	0.6388	0	0.7286	0.2153	0	0.6481	0.6299	0.7289	0	0	0	0.6943	0.5955	0.4841	0.6783	0.4411	0.5876	0.6481	0.5382	0.543	0	0	0	0	0.545	0.5369	0.5	0.2008	0.7675	0.5009	0.3719	0.1221	0.4701	0.842
AFF3	0.4045	0.1527	0.1385	0.3086	0.5594	0.5511	0	0	0	0.3395	0	0	0	0	0	0	0.4401	0	0.9458	0	0.2468	0.3201	0.1131	0.6783	0.2261	0.5876	0.6481	0.5382	0.2898	0.9838	0.4123	0.1043	0.6517	0.545	0.3612	0.7836	0.5591	0.4427	0.7523	0.5896	0.0934	0.3697	0.3974
HIBADH	0.4061	0.5856	0.3965	0.3889	0.5594	0.5511	0.6853	0.6977	0.5635	0.4465	0.6709	0	0.9043	0.6369	0.6481	0.6299	0.8762	0	0	0	0.6943	0.2134	0.2962	0.6783	0.5175	0.5876	0.6481	0.5382	0.1975	0	0	0	0	0.545	0.1954	0.7836	0.1299	0.7675	0.0559	0.7136	0.3285	0.243	0.601
PHACTR1	0.4076	0.5403	0.3455	0	0.5594	0.5511	0.1863	0	0	0.7492	0	0	0	0	0	0	0.7289	0	0	0	0.6943	0.5557	0.1959	0.6783	0.2261	0.5876	0.6481	0.5382	0.5096	0.7476	0.8057	0.4123	0.4739	0.545	0.1215	0.5746	0.6654	0.4984	0.8864	0.1608	0.228	0.6479	0.3811
CACNB1	0.4092	0.3473	0.578	0.749	0.5594	0.5511	0	0.2558	0.5635	0.6589	0.2869	0.7286	0.2488	0	0.6481	0.6299	0	0	0.8375	0	0.6943	0.1959	0.5987	0.6783	0.6194	0.5876	0.6481	0.5382	0.379	0.5728	0.1848	0.3033	0.6611	0.1522	0.2775	0.2015	0.6929	0.7675	0.7188	0.4724	0.8743	0.8926	0.2883
WISP1	0.4108	0.5738	0.0828	0.0617	0.5594	0.5511	0.6853	0	0.5635	0.2592	0	0	0	0	0	0	0.2908	0	0.9819	0	0.6943	0.3201	0.8105	0.6783	0.5175	0.5876	0.6481	0.5382	0.621	0	0.3768	0.0664	0.7891	0.545	0.4893	0.2015	0.6083	0.7675	0.54	0.067	0.3788	0.7183	0.7704
ATP2C2	0.4124	0.4748	0.578	0.751	0.5594	0.5511	0.1863	0	0.5635	0.7776	0.6709	0	0.5024	0	0.6481	0	0.7033	0	0	0	0.6943	0.3201	0.8105	0.6783	0.5175	0.5876	0.6481	0.5382	0.2898	0.589	0.1825	0.7441	0.6374	0.545	0.7389	0.1101	0.5394	0.7675	0.4507	0.067	0.7325	0.9718	0.044
SPTBN4	0.414	0.2567	0.7102	0.57	0.5594	0.5511	0.1863	0	0.5635	0.4281	0.2869	0	0	0	0.6481	0.6299	0.6876	0	0.6968	0	0.0653	0.4299	0.4124	0.6783	0.4506	0.5876	0.6481	0.5382	0.3981	0	0.6825	0.109	0.3768	0.545	0.4647	0.9384	0.8425	0.301	0.3222	0.0268	0.7092	0.8715	0.8013
AHI1	0.4156	0.0621	0.3822	0.428	0.5594	0.0921	0.1863	0	0	0.796	0	0	0	0	0	0	0.6346	0.6483	0.3032	0.9107	0.6943	0.1067	0.8105	0.6783	0.1513	0.5876	0.6481	0.5382	0.0924	0	0.0735	0.9052	0.3081	0.545	0.2003	0.4459	0.311	0.1338	0.3054	0.9129	0.6625	0.3486	0.7687
FRMD8	0.4172	0.8893	0.578	0	0.5594	0.5511	0	0	0	0.7793	0	0	0	0	0	0	0	0	0	0	0.6943	0.0828	0.1959	0.1242	0.0828	0.5876	0.6481	0.5382	0.0701	0	0	0	0	0.545	0.1067	0	0.372	0.7675	0.5196	0.1608	0.8223	0.4859	0.4658
SCAPER	0.4188	0.8037	0.3535	0.8827	0.5594	0.5511	0.1863	0	0	0.6187	0	0	0	0	0	0	0.8762	0	0	0	0.6943	0.0732	0.1242	0.6783	0.1194	0.5876	0.6481	0.5382	0.164	0.6375	0.0071	0.8791	0.2749	0.545	0.1593	0.2015	0.3307	0.3232	0.7896	0.7136	0.7145	0.3609	0.9104
NEFH	0.4204	0.5168	0.4745	0.3354	0.5594	0.5511	0.1863	0	0.5635	0.214	0	0	0.4115	0	0.6481	0.6299	0.5717	0.6483	0.7401	0.994	0.1863	0.6401	0.3296	0.6783	0.4108	0.5876	0.2213	0.5382	0.5096	0.932	0.6919	0.1517	0.6114	0.545	0.4089	0.4347	0.5453	0.4554	0.1359	0.6717	0.6499	0.7447	0.8616
RCL1	0.422	0.6292	0.6242	0.823	0.5594	0.5511	0.6853	0	0	0.296	0	0	0.3254	0	0.6481	0	0.3929	0	0	0	0.207	0.1067	0.8105	0.6783	0.6688	0.5876	0.6481	0.5382	0.0924	0	0.6706	0.6209	0.8649	0.545	0.688	0	0	0.7675	0.6927	0.4539	0.2244	0.1496	0.5098
ZCCHC6	0.4236	0.6594	0.6115	0	0.5594	0.5511	0	0	0	0.4599	0	0	0	0	0	0	0.8762	0	0	0	0.3758	0.1959	0.1959	0.6783	0.1194	0.5876	0.6481	0.5382	0.1783	0	0.9123	0.5829	0.2464	0.545	0.6076	0.3638	0.2165	0.2357	0.8101	0.4204	0.6427	0.4067	0.5456
MPP6	0.4252	0.4832	0.4904	0	0.5594	0.5511	0.1863	0	0	0.1538	0	0	0	0	0	0	0	0	0	0	0.2309	0.6401	0.543	0.242	0.6592	0.5876	0.2962	0.5382	0.6815	0.1845	0.6967	0.8602	0.5332	0.9313	0.5747	0.6586	0.565	0.492	0.6518	0.3719	0.0503	0.2306	0.7736
ASAP2	0.4268	0.4547	0.535	0.93	0.5594	0.0921	0.1863	0	0	0.8946	0	0	0.6794	0.6369	0.2434	0.6299	0.9548	0	0	0	0.6943	0.1815	0.129	0.0844	0.1592	0.0446	0.2309	0.5382	0.3567	0.4725	0.5213	0.4313	0.0379	0.545	0.3481	0.9384	0.2795	0.1099	0.9814	0.6583	0	0.2324	0.6466
YARS	0.4283	0.4262	0.336	0.8909	0.5594	0.5511	0	0.6977	0.5635	0.1823	0.6709	0	0	0.6369	0.6481	0.6299	0	0.6483	0	0.6726	0.1688	0.4554	0.3455	0.1545	0.3726	0.5876	0.6481	0.5382	0.4506	0.3204	0.827	0.8081	0.6209	0.545	0.0361	0.9384	0	0.7675	0.5084	0.4539	0.6086	0.0968	0.373
ADH4	0.4299	0.5638	0.4395	0.2325	0.5594	0.5511	0	0.6977	0.0557	0.194	0.6709	0.7286	0.5694	0	0.6481	0.6299	0.1179	0	0	0	0.0382	0.3201	0.3726	0.1242	0.1194	0.5876	0.6481	0.5382	0.2898	0	0	0	0	0.545	0.4516	0.3638	0.9587	0.7675	0	0.1608	0.6571	0.8116	0.8664
ATL2	0.4315	0.4899	0.578	0.9362	0.5594	0.5511	0.1863	0	0	0.5385	0	0	0	0	0	0	0.8762	0	0	0	0.6943	0.5557	0.5334	0.6783	0.4108	0.0669	0.6481	0.5382	0.621	0	0.1469	0.9218	0.6967	0.545	0.4351	0.5746	0.5276	0.1003	0.7318	0.0134	0	0.2289	0.3746
DOCK3	0.4331	0.5453	0.0685	0.3128	0	0	0	0	0	0.5753	0	0	0	0	0.1877	0	0.4656	0	0.8412	0.7262	0.6943	0.0828	0.8105	0.6783	0.0828	0.5876	0.1879	0.5382	0.1354	0	0	0	0	0.545	0.624	0	0	0.7675	0	0	0.4883	0.5123	0.658
DIAPH3	0.4347	0.6191	0.4204	0.8868	0.5594	0.5511	0.1863	0	0.5635	0.1271	0	0	0	0.6369	0.6481	0.6299	0.9018	0.6483	0	0.9702	0.3041	0.078	0.0828	0.0764	0.0828	0.0669	0.0987	0.5382	0.078	0	0.4005	0.2275	0.9289	0.545	0.8785	0.7836	0.6299	0.5143	0.892	0.1608	0.7935	0.5704	0.741
HIVEP3	0.4363	0.0923	0.2818	0.1461	0.5594	0.5511	0	0	0	0.5786	0	0	0	0	0	0	0.5678	0	0.2852	0	0.6943	0.2134	0.3726	0.6783	0.3503	0.5876	0.2213	0.5382	0.4634	0	0.5498	0.9455	0.5284	0.545	0.312	0.7836	0.6024	0.7675	0.3911	0.2446	0.474	0.5863	0.9218
PCSK2	0.4379	0.4027	0.7914	0.1728	0.5594	0.5511	0.1863	0.6977	0.5635	0.4348	0.6709	0	0.5024	0.6369	0.6481	0.6299	0.2731	0	0.4296	0.494	0.6943	0.8726	0.8105	0.6783	0.8551	0.5876	0.6481	0.5382	0.6736	0.6828	0.5711	0.0521	0.3223	0.545	0.8407	0.9384	0.6142	0.5303	0.2384	0.0888	0.1239	0.6954	0.5684
ADARB2	0.4395	0.5604	0.6242	0.2551	0.5594	0.5511	0.6853	0	0.5635	0.8445	0	0	0	0	0	0	0.4931	0	0	0	0.6943	0.1513	0.1959	0.1242	0.8551	0.5876	0.6481	0.5382	0.2898	0	0.4692	0.0308	0.6919	0.545	0.8916	0.7836	0	0.4873	0.2067	0.325	0.5871	0	0.1808
ZNF407	0.4411	0.2215	0.3248	0.4403	0.5594	0.0838	0	0	0	0.8813	0	0	0	0	0	0	0.5776	0	0	0	0.6943	0.4984	0.8105	0.6783	0.4713	0.5876	0.6481	0.5382	0.4634	0	0.1327	0.1445	0.8673	0.545	0.3268	0.3638	0.6043	0.336	0	0	0.6571	0.3908	0.4332
ALX4	0.4427	0.0587	0.1178	0.5309	0.5594	0.5511	0.6853	0	0.5635	0.8361	0	0	0	0	0	0	0.2652	0.6483	0.556	0.4464	0.2468	0.8726	0.6162	0.6783	0.5175	0.5876	0.1242	0.5382	0.7293	0	0.3033	0.2014	0.6398	0.545	0	0.7836	0.9114	0.7675	0.0503	0.3719	0.1077	0	0.2182
PTGS1	0.4443	0.4664	0.7914	0.1358	0.5594	0.5511	0.6853	0.186	0.0774	0.0134	0.6709	0.7286	0.9043	0.6369	0.2053	0.6299	0.0806	0	0.1011	0.2262	0.3201	0.8726	0.8105	0.6783	0.8551	0.5876	0.6481	0.5382	0.879	0.9159	0.3057	0.5166	0.6303	0.1129	0.4877	0.2015	0.5118	0.7675	0.3073	0.2831	0.6804	0.8116	0.7752
DPH1	0.4459	0.7131	0.6338	0.9259	0.5594	0.5511	0.6853	0	0.5635	0.811	0	0	0	0	0	0	0	0	0.1227	0	0.293	0.0876	0.4029	0.6783	0.5175	0.5876	0.6481	0.5382	0.0732	0	0	0	0	0.9836	0.0148	0.3638	0.1949	0.4236	0.7821	0.2278	0.1508	0.2764	0.0961
PDE8B	0.4475	0.2836	0.4745	0.6914	0.5594	0.5511	0.6853	0.6977	0.5635	0.7341	0.6709	0.7286	0.7847	0	0.6481	0.6299	0.2692	0.6483	0	0.4702	0.6943	0.1513	0.8105	0.6783	0.2261	0.5876	0.6481	0.5382	0.1354	0.8673	0.7133	0.7986	0.2559	0.545	0.7964	0.0877	0.5807	0.7675	0.9274	0.1608	0.2298	0.6039	0.4349
NVL	0.449	0.7919	0.1799	0.4383	0.5594	0.5511	0	0	0.5635	0.8796	0	0	0.3254	0	0.6481	0	0.8114	0	0	0	0.2755	0.2357	0.4984	0.6783	0.6338	0.5876	0.6481	0.5382	0.207	0.0388	0.6043	0.6706	0.936	0.545	0.1461	0.5	0.3425	0.1162	0.1341	0.1608	0.8725	0.3803	0.5407
NTM	0.4506	0.3423	0.7914	0.3704	0.5594	0.5511	0.6853	0	0.5635	0.5953	0	0	0	0	0	0	0.336	0	0	0	0.1338	0.6783	0.3726	0.6783	0.8551	0.5876	0.6481	0.5382	0.6736	0	0.7796	0.2725	0.2773	0.545	0.3563	0.2015	0	0.7675	0.1527	0.2178	0	0.8116	0.6954
PSMF1	0.4522	0.2634	0.2532	0.9691	0.5594	0.5511	0.6853	0	0.5635	0.7291	0.1308	0	0.6316	0.6369	0.6481	0.6299	0.5206	0	0	0	0.6943	0.5255	0.5446	0.336	0.4618	0.1561	0.2341	0.5382	0.5414	0.1392	0.763	0.237	0.7464	0.545	0.3399	0.7034	0.0394	0.7675	0.825	0.8928	0.1113	0.2201	0.285
KIAA0947	0.4538	0	0.4092	0	0	0	0.1863	0	0	0.5702	0	0	0	0	0	0	0.5088	0	0	0	0.1736	0.8726	0.5717	0.6783	0.5175	0.0987	0.6481	0.5382	0.879	0.0906	0.218	0.3697	0.7346	0.545	0.3826	0.5	0.3091	0.7675	0	0.7571	0	0.3433	0.0358
TBC1D1	0.4554	0.4849	0.1799	0.6996	0.5594	0.5511	0.1863	0	0.5635	0.4097	0.6709	0	0	0	0.6481	0	0.7898	0	0.8736	0	0.6943	0.4092	0.5334	0.6783	0.4713	0.5876	0.1497	0.5382	0.379	0.6181	0.8152	0.6588	0.3602	0.545	0.6223	0.6101	0.126	0.4713	0.7672	0.4204	0.7056	0.4243	0.9088
SNX30	0.457	0.6158	0.4904	0	0.5594	0.0771	0.6853	0	0	0.9231	0	0	0	0	0	0	0.7583	0	0	0	0.6943	0.6704	0.3439	0.6783	0.1194	0.5876	0.6481	0.5382	0.2898	0	0	0	0	0.545	0.0049	0.2015	0	0.7675	0.8436	0.8476	0.7594	0.3151	0.3941
RAD51B	0.4586	0.4597	0.0717	0.3416	0.5594	0.5511	0.6853	0	0	0.1656	0.211	0	0	0	0.1877	0	0.0845	0	0.7617	0	0.6943	0.6019	0.0892	0.6783	0.1051	0.5876	0.6481	0.5382	0.1067	0.4369	0.0877	0.9834	0.7962	0.545	0.8161	0.5746	0	0.2691	0.2719	0.938	0	0	0.7769
LMX1B	0.4602	0.0419	0.2086	0.3025	0.5594	0.5511	0.1863	0	0.5635	0.9448	0	0.7286	0	0	0.6481	0	0.2161	0.6483	0.2708	0.9226	0.2229	0.5557	0.4379	0.6783	0.5971	0.5876	0.6481	0.5382	0.4347	0.3107	0.1611	0.3626	0.7867	0.545	0.8046	0.5746	0.9921	0.0987	0.0745	0.6181	0.3914	0.4384	0.0831
MYO18B	0.4618	0.302	0.3455	0.6667	0.5594	0.5511	0.1863	0	0	0.6839	0	0	0	0	0	0	0.5894	0	0.5957	0	0.6943	0.1513	0.0717	0.1242	0.2261	0.5876	0.6481	0.5382	0.4347	0	0	0	0	0.9509	0.5895	0.0541	0.8524	0.1592	0.3482	0.5678	0.693	0.9049	0.6433
AUTS2	0.4634	0.9664	0.0732	0.2634	0.5594	0.5511	0.6853	0	0	0.3662	0	0	0	0	0	0	0.7289	0.6483	0	0	0.6943	0.8726	0.8105	0.1242	0.5175	0.5876	0.6481	0.5382	0.621	0.5275	0.5687	0.8128	0.4929	0.0704	0.3333	0	0.7421	0.1911	0.1713	0.325	0.1131	0.0211	0.702
PPFIA2	0.465	0.604	0.2771	0.6049	0.5594	0.5511	0.1863	0	0.5635	0.7726	0	0	0	0	0	0	0.556	0	0	0	0.6943	0.6783	0.5462	0.6783	0.5685	0.5876	0.6481	0.5382	0.6561	0.5016	0.4455	0.1232	0.3863	0.545	0.8374	0.5	0.7717	0.1576	0.5605	0.6181	0.3429	0	0.9821
UROD	0.4666	0.5671	0.2229	0.9136	0.5594	0.5511	0	0.6977	0.5635	0.4114	0.6709	0.7286	0.9043	0.6369	0.6481	0.6299	0.4833	0.6483	0.4332	0.4345	0.1067	0.5127	0.4554	0.6783	0.6608	0.1401	0.6481	0.5382	0.4713	0.89	0.9005	0.6635	0.8839	0.0458	0.2594	0.7836	0.1909	0.7675	0.0577	0.5511	0.2244	0.4331	0.4967
CSMD2	0.4682	0.948	0.7914	0	0.5594	0.5511	0.6853	0	0	0.8913	0	0	0	0	0	0	0.5874	0	0	0	0.6943	0.8726	0.0605	0.0764	0.0669	0.0987	0.6481	0.5382	0.879	0	0	0	0	0.545	0.0952	0.2015	0.7224	0.7675	0.1825	0.0268	0.219	0.9261	0.4267
RNF181	0.4697	0.9128	0.3838	0.5802	0.5594	0.5511	0.1863	0	0	0.7575	0	0	0	0	0	0	0	0	0	0	0.6943	0.7038	0.6051	0.3471	0.5971	0.5876	0.6481	0.5382	0.6561	0	0	0	0	0.1129	0.0443	0	0.0354	0.7675	0.7858	0.6533	0.5206	0.4718	0.7915
DLST	0.4713	0.7248	0.8678	0.2593	0.5594	0.5511	0.1863	0	0.5635	0.3913	0.6709	0.7286	0.6077	0	0.1642	0.2008	0.5265	0	0.8917	0.7798	0.2277	0.2452	0.4666	0.2245	0.4666	0.5876	0.2739	0.5382	0.4172	0.5793	0.4929	0.6185	0.7156	0.9836	0.6158	0.7836	0.1594	0.1799	0.6015	0.5511	0	0.2518	0.6824
PDZD2	0.4729	0.7634	0.6338	0.463	0.5594	0.5511	0.6853	0	0.5635	0.4365	0	0	0	0	0	0	0.7289	0	0	0	0.6943	0.6019	0.5987	0.2022	0.6688	0.5876	0.6481	0.5382	0.621	0.6278	0.7085	0.8555	0.1303	0.545	0.8949	0.5541	0.4469	0.2038	0.2682	0.5678	0.8223	0.6391	0.5977
GBE1	0.4745	0.7047	0.5207	0.4156	0.5594	0.5511	0	0	0.5635	0.1304	0.6709	0.7286	0.5694	0.6369	0.6481	0.6299	0.6798	0.6483	0.2924	0.9524	0.3041	0.0892	0.086	0.6783	0.5175	0.5876	0.6481	0.5382	0.1354	0.8058	0.9621	0.2915	0.7749	0.545	0.2332	0.9384	0	0.7675	0.0056	0.603	0.3339	0.5405	0.9186
RIMBP2	0.4761	0.7718	0.2325	0.5988	0.5594	0.5511	0.1863	0	0	0.8963	0	0	0	0	0	0	0.7721	0	0	0	0.6943	0.1513	0.8105	0.6783	0.6449	0.5876	0.6481	0.5382	0.6736	0.7929	0.5948	0.4289	0.3365	0.545	0.7291	0.3638	0.8071	0.1322	0.1397	0.1608	0.8061	0.7447	0.1922
ASRGL1	0.4777	0.7534	0.4395	0.8025	0.5594	0.5511	0	0.6977	0.5635	0.2659	0	0	0	0	0.6481	0	0	0	0	0	0.1831	0.7038	0.2548	0.6783	0.6799	0.5876	0.6481	0.5382	0.5096	0	0.7014	0.5948	0.8436	0.0524	0.647	0.7034	0.4528	0.7675	0.3259	0.4204	0.8887	0.463	0.4707
ST18	0.4793	0.2081	0.1481	0.2613	0.5594	0.5511	0.1863	0	0	0.8211	0	0	0	0	0	0	0.78	0	0.8303	0	0.6943	0.8726	0.1959	0.6783	0.2261	0.5876	0.6481	0.5382	0.879	0.8479	0.7725	0.1967	0.5711	0.0311	0.6388	0.7836	0.7972	0.4618	0.5624	0.1608	0.237	0.6954	0.4544
STIM2	0.4809	0.5235	0.2532	0.6584	0.5594	0.5511	0.1863	0	0.5635	0.5468	0	0	0.5024	0	0.6481	0	0.222	0	0.1877	0	0.6943	0.5127	0.1067	0.6783	0.3678	0.5876	0.6481	0.5382	0.4713	0	0	0	0	0.545	0.1987	0.9384	0.3563	0.2771	0.9721	0.8023	0.7415	0.1901	0.3062
GCFC2	0.4825	0.2047	0.1736	0.8045	0.5594	0.5511	0	0	0.5635	0.9264	0	0	0	0	0	0	0.2947	0	0	0	0.6943	0.4713	0.3217	0.1704	0.2261	0.0987	0.6481	0.5382	0.621	0.3592	0.1777	0.3555	0.6943	0.1522	0.2989	0.653	0.1535	0.4076	0.9534	0.866	0	0	0.3713
RAB11FIP4	0.4841	0.552	0.8567	0.8601	0.5594	0.5511	0.1863	0	0	0.4883	0	0	0.6794	0	0.2434	0.6299	0.4185	0	0	0	0.6943	0.7389	0.8105	0.6783	0.7054	0.5876	0.6481	0.5382	0.7436	0	0	0	0	0.545	0.3432	0.7836	0.378	0.1274	0.6052	0.4204	0.7145	0.1056	0.1303
UBXN6	0.4857	0.7114	0.3455	0.6955	0.5594	0.5511	0.6853	0	0	0.7124	0	0	0.6316	0	0.6481	0	0	0	0	0	0.6943	0.2325	0.5111	0.6783	0.5175	0.5876	0.0987	0.5382	0.2006	0	0.7488	0.7773	0.8175	0.545	0.4171	0.9384	0.1555	0.2548	0.3594	0.5745	0	0.5775	0.2818
XYLT1	0.4873	0.6477	0.8678	0.7305	0.5594	0.5511	0.6853	0	0.5635	0.8462	0	0	0.9043	0	0.6481	0.6299	0.3713	0.6483	0	0.4583	0.6943	0.3201	0.1959	0.1242	0.8551	0.5876	0.6481	0.5382	0.2898	0.4854	0.2085	0.8389	0.6161	0.545	0.1002	0.0541	0.6476	0.2484	0.7207	0.2831	0.3016	0.8116	0.5814
TMED5	0.4889	0.8138	0.7914	0.9465	0.5594	0.5511	0.6853	0	0	0.5167	0	0	0	0	0	0	0	0	0	0	0.2755	0.3201	0.3726	0.6783	0.1194	0.5876	0.6481	0.5382	0.2898	0.1327	0.4882	0.2133	0.5213	0.545	0.0542	0.597	0	0.7675	0.6611	0.7253	0.4955	0.4754	0.2541
GRIK3	0.4904	0.6527	0.9379	0.3724	0.5594	0.5511	0.6853	0.1512	0.5635	0.4314	0.6709	0	0.7847	0.6369	0.6481	0.6299	0.2318	0	0.9278	0	0.6943	0.3201	0.3726	0.6783	0.6449	0.5876	0.1497	0.5382	0.6911	0.479	0.0972	0.1351	0.8412	0.545	0.7652	0.5	0	0.7675	0.6629	0.2613	0.6122	0.5933	0.7557
GORASP1	0.492	0.8138	0.578	0.7593	0.5594	0.5511	0	0	0	0.7358	0.6709	0	0	0.6369	0.6481	0.6299	0	0	0	0	0.6943	0.6656	0.4124	0.6783	0.4634	0.1258	0.172	0.5382	0.5096	0.3981	0	0	0	0.9198	0.5255	0.0877	0.1634	0.7675	0.3371	0.4204	0.4632	0.4085	0.7785
ATP8B1	0.4936	0.2349	0.6783	0.7551	0.5594	0.5511	0.6853	0	0.5635	0.0719	0.6709	0	0	0	0.6481	0	0.1238	0.6483	0.6137	0.5595	0.1911	0.8726	0.8105	0.6783	0.8551	0.5876	0.6481	0.5382	0.879	0.657	0.4573	0.9265	0.6043	0.0704	0.5205	0.1101	0.3917	0.4395	0.1732	0.325	0.754	0.5511	0.4137
PDZRN3	0.4952	0.3708	0.379	0.5165	0.5594	0.5511	0	0	0	0.4749	0	0	0	0	0	0	0.6346	0	0	0	0.6943	0.5557	0.8105	0.6783	0.6688	0.5876	0.6481	0.5382	0.7293	0.4239	0.5284	0.9123	0.1327	0.545	0.7767	0.2015	0.3287	0.7675	0.2849	0.325	0.2693	0.3979	0.7866
ARID5A	0.4968	0.0554	0.1624	0	0.5594	0.5511	0	0	0	0.5652	0	0	0	0	0	0	0	0	0	0	0.6943	0.0701	0.8105	0.6783	0.4108	0.5876	0.6481	0.5382	0.0637	0.5566	0.7156	0.7749	0.1114	0.0196	0.0509	0.9384	0.4783	0.7675	0	0.7571	0.8761	0.9718	0.93
EPHA6	0.4984	0.7148	0.5048	0.7284	0.0149	0.0117	0.6853	0	0.5635	0.7943	0	0	0.7847	0	0.6481	0.6299	0.7289	0	0.9819	0	0.6943	0.3201	0.3726	0.6783	0.8551	0.5876	0.6481	0.5382	0.621	0	0	0	0	0.545	0.5681	0.4459	0	0.0717	0.6201	0.9246	0.3968	0.6567	0.8404
MAP1S	0.5	0.2617	0.2357	0.7263	0.5594	0	0.6853	0	0.5635	0.7926	0	0	0	0	0	0	0	0	0.5126	0	0.3599	0.4427	0.1465	0.258	0.3025	0.0669	0.2755	0.5382	0.5096	0	0.628	0.8934	0.7559	0.545	0.1708	0.7034	0.2854	0.7675	0.2179	0.5779	0.7469	0.8715	0.7427
WWC2	0.5016	0	0.578	0.9918	0.5594	0.5511	0.1863	0	0	0.5401	0	0	0	0	0.6481	0.185	0.8762	0	0	0	0.6943	0.6783	0.2675	0.2022	0.1513	0.0669	0.6481	0.5382	0.621	0	0.6303	0.6351	0.2891	0.545	0.422	0.7146	0	0.7675	0.7914	0.5109	0.2926	0.0704	0.1612
ILKAP	0.5032	0.5587	0.4697	0.9774	0.5594	0.5511	0	0	0	0.6003	0	0	0.7847	0.6369	0.6481	0	0.9548	0	0.8592	0	0.6943	0.6401	0.2548	0.6783	0.3503	0.5876	0.6481	0.5382	0.621	0	0.6398	0.519	0.654	0.545	0.5386	0.7836	0.187	0.7675	0.4972	0.1608	0.009	0.6144	0.5537
PTPRG	0.5048	0.6409	0.293	0.3251	0.5594	0.5511	0.6853	0	0.5635	0.2341	0	0	0	0	0	0	0.7937	0	0.9097	0	0.6943	0.7229	0.1959	0.6783	0.3631	0.5876	0.6481	0.5382	0.715	0.5307	0.6161	0.9597	0.154	0.545	0.5928	0.7836	0.6122	0.2229	0.2104	0.2613	0.1454	0.25	0.5065
PEG3	0.5064	0.1577	0.3185	1	0.5594	0.0838	0	0	0.5635	0.607	0.6709	0	0	0	0.6481	0	0.9548	0	0.3863	0	0.6943	0.1194	0.1959	0.242	0.1608	0.5876	0.2213	0.5382	0.1067	0.7249	0.7109	0.5545	0.1754	0.0704	0.5665	0.2015	0.5177	0.7675	0	0.9966	0	0.8116	0.1433
MGST1	0.508	0.245	0.6879	0.3272	0.5594	0.5511	0.6853	0.093	0.5635	0.0334	0.6709	0.3571	0.9043	0	0.6481	0.6299	0.2436	0	0	0	0.0414	0.5557	0.8105	0.6783	0.5971	0.5876	0.6481	0.5382	0.6736	0	0	0	0	0.545	0.2053	0.9384	0.2677	0.7675	0.5959	0.8559	0.7935	0.2025	0.6987
DHDDS	0.5096	0.5906	0.6959	0.6893	0.5594	0.5511	0.1863	0	0.5635	0.7408	0	0	0.9043	0	0.6481	0	0.6346	0.6483	0	0	0.1385	0.6783	0.5048	0.6783	0.5971	0.5876	0.6481	0.5382	0.6736	0	0.4953	0.8318	0.9194	0.545	0.6059	0.0877	0.2776	0.7675	0.3669	0.4204	0.7756	0.2342	0.1042
CACNA2D1	0.5111	0.6493	0.7914	0.5185	0.5594	0.5511	0.6853	0.3023	0.5635	0.1856	0	0.1714	0.3493	0	0.6481	0.6299	0.4008	0	0.9134	0	0.6943	0.8726	0.0955	0.6783	0.8551	0.5876	0.6481	0.5382	0.879	0.699	0.1019	0.6232	0.8626	0.545	0.6929	0.5	0.6772	0.3567	0.6089	0.067	0.3591	0.625	0.873
PHGDH	0.5127	0.2651	0.3392	0.5082	0.5594	0.5511	0	0.6977	0.5635	0.0886	0.6709	0	0.9043	0	0.6481	0.6299	0.7662	0.6483	0.3141	0.8988	0.1449	0.2038	0.2325	0.0971	0.4108	0.0669	0.1497	0.5382	0.1911	0.8511	0.8199	0.5616	0.3981	0.545	0.0115	0.9384	0	0.7675	0.0894	0.6784	0.4955	0.3451	0.9821
POLR1D	0.5143	0.4513	0.2675	0.4239	0.5594	0.5511	0.1863	0	0.5635	0.714	0.6709	0.7286	0.9043	0.6369	0.6481	0.6299	0.3242	0.6483	0	0.6607	0.2659	0.4936	0.465	0.2277	0.6242	0.5876	0.1879	0.0717	0.4825	0	0.9597	0.5474	0.4384	0.545	0.092	0.9384	0.2303	0.7675	0	0.9347	0.6014	0.2658	0.6368
NRG3	0.5159	0.2584	0.7914	0.2078	0.5594	0.5511	0.6853	0	0	0.903	0.0802	0.7286	0.7033	0.0893	0.1554	0.1417	0.1022	0	0.8845	0	0.6943	0.8726	0.1959	0.6783	0.2261	0.5876	0.0987	0.5382	0.2898	0	0	0	0	0.545	0.8719	0.0541	0	0.2866	0.7952	0.938	0.7253	0.8116	0.8062
FARS2	0.5175	0.5419	0.3631	0.6708	0.5594	0.5511	0.6853	0.6977	0.5635	0.3411	0.6709	0	0	0.6369	0.6481	0.6299	0.4067	0.6483	0	0	0.6943	0.5557	0.5717	0.2022	0.5175	0.5876	0.6481	0.5382	0.5096	0.8803	0.1161	0.5142	0.9384	0.545	0.5599	0.2015	0.5728	0.7675	0.2905	0.2278	0.9192	0.6567	0.9821
ZDHHC2	0.5191	0.8859	0.8678	0.4753	0.5594	0.5511	0.6853	0	0.5635	0.3428	0	0	0	0	0	0	0.6346	0	0	0	0.2882	0.3201	0.2962	0.6783	0.4108	0.5876	0.6481	0.5382	0.2898	0	0	0	0	0.545	0.5977	0	0.5059	0.7675	0.6983	0.0955	0.7792	0.125	0.5554
ATP8A2	0.5207	0.2852	0.578	0.893	0.5594	0.5511	0.6853	0	0.5635	0.893	0.6709	0	0	0	0.6481	0	0.7289	0	0.5235	0	0.6943	0.0685	0.8105	0.6783	0.8551	0.5876	0.6481	0.5382	0.0796	0.4304	0.4621	0.1659	0.3341	0.545	0.7258	0.597	0.874	0.3694	0.3557	0.5896	0.3573	0.7447	0.7134
FAM160B1	0.5223	0	0.7914	0	0.5594	0.5511	0.6853	0	0	0.5585	0	0	0	0	0	0	0.7583	0	0	0	0.6943	0.1513	0.8105	0.6783	0.2261	0.5876	0.6481	0.5382	0.1354	0	0	0	0	0.545	0.4286	0.6306	0	0.7675	0.8268	0.8308	0	0.0317	0.5342
TRAK1	0.5239	0.2735	0.3455	0.8539	0.5594	0.5511	0.1863	0	0	0.2709	0	0	0	0	0	0	0.6346	0	0.8195	0	0.6943	0.6401	0.5844	0.2022	0.7054	0.5876	0.6481	0.5382	0.7038	0.3074	0.4028	0.7275	0.8981	0.0704	0.4483	0.2015	0.122	0.3487	0.9199	0.4204	0.5889	0.3644	0.614
RBMS3	0.5255	0.7601	0.7102	0.5144	0.5594	0.5511	0.6853	0	0	0.3328	0	0	0	0	0	0	0.2141	0	0	0	0.6943	0.8726	0.8105	0.6783	0.8551	0.5876	0.6481	0.5382	0.879	0.0841	0.1137	0.6896	0.5071	0.545	0.4138	0.3638	0.7559	0.3392	0.1471	0.4724	0.1652	0.4965	0.5505
HIST1H3A	0.5271	0.4228	0.1115	0.9959	0.5594	0.5511	0.6853	0	0	0.709	0.211	0	0.4115	0	0.044	0.6299	0.6935	0	0	0	0.035	0.4172	0.2834	0.1513	0.3408	0.1465	0.242	0.0494	0.3726	0	0.6114	0.6564	0.3957	0.9836	0.4023	0.5	0.9429	0.7675	0	0.9631	0.7002	0.9049	0.0537
NT5DC2	0.5287	0.9446	0.7914	0	0.5594	0.5511	0.6853	0	0	0.4532	0	0	0	0	0	0	0	0	0	0	0.6943	0.0924	0.1369	0.2022	0.1608	0.5876	0.6481	0.5382	0.0748	0	0.936	0.4953	0.1611	0.545	0.3727	0.5634	0.0531	0.2118	0.6685	0.4204	0.2729	0.2993	0.9821
HIST1H3C	0.5303	0.4228	0.1115	0.9959	0.5594	0.5511	0.6853	0	0	0.8595	0.211	0	0.4115	0	0.044	0.6299	0.6935	0	0	0	0.6943	0.4172	0.2834	0.1513	0.3408	0.1465	0.6481	0.0494	0.3726	0	0.2062	0.5261	0.5877	0.9836	0.4023	0	0	0.7675	0	0.6951	0.8654	0.6408	0.0537
GPR39	0.5318	0.8205	0.4904	0.5741	0.5594	0.5511	0.6853	0	0.5635	0.3445	0.6709	0.7286	0	0.6369	0.6481	0	0.6346	0	0.7798	0	0.6943	0.8726	0.1959	0.6783	0.8551	0.5876	0.6481	0.5382	0.2898	0.6926	0.3886	0.8104	0.6659	0.545	0.7521	0.5	0.5492	0.7675	0.298	0.8861	0.8815	0.7183	0.0456
C1orf109	0.5334	0	0.7914	0	0	0.5511	0	0	0	0.9682	0	0	0	0	0	0	0	0	0	0	0.6943	0.1513	0.0955	0.6783	0.1019	0.0828	0.6481	0.5382	0.1354	0	0.5427	0.2464	0.2393	0.545	0.3021	0.7836	0.2933	0.7675	0.432	0.9497	0.9246	0.0211	0.2573
AACS	0.535	0.2433	0.535	0.7963	0.5594	0.5511	0	0	0.5635	0.3595	0	0	0.9043	0	0.6481	0.6299	0.3969	0	0	0.7976	0.2834	0.3201	0.8105	0.6783	0.2261	0.5876	0.6481	0.5382	0.2898	0	0.7749	0.5118	0.3815	0.545	0.7488	0.9384	0.3386	0.3965	0.0484	0.6868	0.6194	0.2676	0.2036
PARP9	0.5366	0.453	0.6481	0.8086	0.5594	0.5511	0.6853	0	0.1115	0.301	0	0	0	0	0	0	0	0	0	0	0.1831	0.6401	0.8105	0.6783	0.4108	0.5876	0.6481	0.5382	0.621	0	0	0	0	0.545	0.5057	0	0.1693	0.7675	0.7989	0.7571	0.9497	0.375	0.0179
KIAA1522	0.5382	0	0.578	0	0	0	0.6853	0	0	0.4147	0	0	0	0	0	0	0	0	0	0	0.6943	0.4713	0.8105	0.2022	0.1194	0.5876	0.6481	0.5382	0.1783	0	0	0	0	0.545	0.6273	0	0.2323	0.7675	0.7374	0.6616	0.8115	0.1408	0.7443
PARD3B	0.5398	0.9094	0.578	0	0.5594	0.5511	0.1863	0	0	0.8696	0	0	0	0	0	0	0.1375	0	0	0	0.6943	0.2134	0.1433	0.6783	0.2834	0.5876	0.6481	0.5382	0.4347	0	0	0	0	0.545	0.8227	0.3638	0.6575	0.1369	0.4842	0.3484	0.2334	0	0
RAB3GAP1	0.5414	0.3188	0.7102	0.9753	0.5594	0.5511	0	0	0	0.4498	0	0	0	0	0	0	0.8762	0.6483	0.9278	0.5536	0.6943	0.7229	0.2771	0.0844	0.3599	0.5876	0.6481	0.5382	0.664	0.5825	0.2773	0.1872	0.4123	0.545	0.4745	0.6679	0.0315	0.449	0.3631	0.8308	0.3393	0.0951	0.5733
ZNF383	0.543	0.2215	0.3089	0	0.5594	0.0838	0	0	0	0.5017	0.6709	0	0	0	0.6481	0	0.5501	0	0	0	0.6943	0.3201	0.8105	0.6783	0.2261	0.5876	0.6481	0.5382	0.2898	0	0	0	0	0.545	0.6601	0.0541	0.7854	0.0924	0	0.9749	0.7361	0.618	0
IPO11	0.5446	0.7735	0.6338	0.823	0.5594	0.5511	0.6853	0	0	0.2977	0	0	0	0	0	0	0.6346	0	0	0	0.6943	0.1879	0.4634	0.242	0.5525	0.5876	0.242	0.5382	0.2309	0	0	0	0	0.545	0.0345	0.9384	0.4213	0.3869	0.4767	0.6868	0.1311	0.1602	0.8876
CHGA	0.5462	0.8121	0.2532	0.6481	0.5594	0.5511	0.1863	0	0.5635	0.1555	0	0	0.7847	0	0.6481	0	0.1984	0	0.491	0.2976	0.2755	0.4299	0.5987	0.6783	0.8551	0.5876	0.6481	0.5382	0.5621	0.9903	0.9218	0.2559	0.4692	0.0458	0.6125	0.7836	0.6004	0.7675	0.1378	0.2831	0.2639	0.5282	0.1417
DNAJC1	0.5478	0.3238	0.129	0.6646	0.5594	0.5511	0.1863	0	0	0.5134	0	0	0.6316	0	0.6481	0	0.8507	0	0	0	0.6943	0.8726	0.6115	0.6783	0.8551	0.5876	0.6481	0.5382	0.7436	0	0.6445	0.7891	0.782	0.545	0.3629	0.0877	0	0.7675	0.3501	0.6064	0.8007	0.4261	0.4756
SEZ6L	0.5494	0.8758	0.457	0.2202	0.5594	0.5511	0.6853	0	0	0.6873	0	0	0	0	0	0	0.1198	0	0.9567	0	0.6943	0.8726	0.8105	0.6783	0.8551	0.5876	0.6481	0.5382	0.879	0.1165	0.2014	0.0948	0.3412	0.545	0.6388	0.2015	0.7323	0.7675	0.3575	0.1608	0.4327	0.8116	0.0098
CNDP2	0.551	0.5185	0.6545	0.8992	0.5594	0.5511	0	0	0.5635	0.3779	0.6709	0	0	0	0.6481	0	0.9548	0	0	0	0.6943	0.6975	0.508	0.6783	0.6847	0.5876	0.6481	0.5382	0.7293	0	0.7891	0.2796	0.8863	0.545	0.0755	0.4347	0.0669	0.4252	0.3277	0.2278	0.447	0.3627	0.3339
SMYD3	0.5525	0.6913	0.3567	0.0782	0.066	0.0419	0	0	0.5635	0.306	0	0	0	0	0.1642	0	0.1532	0	0	0	0.328	0.4299	0.5334	0.6783	0.6688	0.5876	0.2866	0.5382	0.5621	0	0.9194	0.5379	0.8081	0.545	0.2512	0.9384	0	0.1656	0.9888	0.6717	0.5763	0.5845	0.7231
TMEM161B	0.5541	0.6711	0.7914	0	0.5594	0.5511	0.6853	0	0	0.8378	0	0	0	0	0	0	0.5501	0	0	0	0.6943	0.8726	0.8105	0.6783	0.8551	0.5876	0.6481	0.5382	0.879	0	0	0	0	0.545	0.8358	0	0.4862	0.7675	0.0112	0.6064	0.4201	0.4542	0.2736
AHCYL2	0.5557	0.9295	0.293	0.7984	0.5594	0.5511	0.1863	0	0.5635	0.6271	0	0.7286	0.9043	0	0.6481	0.6299	0.7859	0	0	0	0.6943	0.6783	0.4379	0.3089	0.5175	0.5876	0.6481	0.5382	0.6736	0.5663	0.0806	0.8815	0.8033	0.545	0.2102	0.2015	0.2953	0.7675	0.3855	0.5578	0.1741	0.0651	0.4381
LIPC	0.5573	0.5772	0.6783	0.2407	0.5594	0.5511	0.6853	0	0.5635	0.1689	0	0.7286	0.6316	0.6369	0.6481	0.6299	0.0904	0.6483	0.6679	0.4524	0.0971	0.8726	0.8105	0.6783	0.8551	0.5876	0.6481	0.5382	0.879	0.8026	0.9976	0.0024	0.91	0.545	0.8128	0.3638	0.7185	0.7675	0.1192	0.067	0.2513	0.8116	0.9821
TRPM6	0.5589	0.6124	0.6035	0	0.5594	0.5511	0.6853	0	0.5635	0.5535	0	0	0	0	0.6481	0	0.9548	0.6483	0.4368	0.5298	0.3041	0.8726	0.5717	0.6783	0.5971	0.5876	0.6481	0.5382	0.879	0	0.3815	0.1588	0.7773	0.545	0.4729	0.3638	0.8169	0.5175	0.1304	0.2446	0.7415	0.6813	0.2443
BCMO1	0.5605	0.6342	0.6783	0.6399	0.5594	0.5511	0	0	0.5635	0.3127	0.6709	0.7286	0.5694	0	0.6481	0.6299	0.2299	0.6483	0.6029	0.7083	0.2882	0.8726	0.1959	0.1242	0.8551	0.5876	0.6481	0.5382	0.879	0	0.2891	0.6303	0.8697	0.545	0.757	0.7836	0.8996	0.4809	0.2775	0.1608	0.8995	0.6954	0.5049
CMIP	0.5621	0.8037	0.3455	0.5967	0.5594	0.5511	0	0	0	0.1957	0	0	0	0	0	0	0.5776	0	0	0	0.6943	0.4713	0.3726	0.6783	0.2261	0.0669	0.6481	0.5382	0.4347	0	0	0	0	0.1129	0.3465	0	0	0.7675	0.959	0.9296	0	0	0.013
CHRNA1	0.5637	0.3658	0.414	0.1872	0.5594	0.5511	0.6853	0	0.5635	0.7375	0.6709	0	0	0.6369	0.6481	0.1693	0.2515	0.6483	0.8014	0.5238	0.3551	0.8726	0.8105	0.6783	0.4713	0.5876	0.6481	0.5382	0.879	0.2006	0.0782	0.128	0.9573	0.545	0.9491	0.2015	0.9154	0.7675	0.0074	0.2178	0.851	0.8116	0.0423
AGPAT9	0.5653	0.6795	0.6083	0.9012	0.5594	0.5511	0.6853	0	0.5635	0.3177	0.6709	0	0.9043	0	0.6481	0.6299	0.8762	0	0	0	0.6943	0.1513	0.3726	0.6783	0.5175	0.5876	0.6481	0.5382	0.1354	0	0	0	0	0.1129	0.757	0.0541	0.5945	0.7675	0.8231	0.2831	0.7899	0.4296	0.1287
TMOD1	0.5669	0.3591	0.6911	0.8621	0.5594	0.5511	0.1863	0	0.5635	0.189	0.6709	0.7286	0	0	0.6481	0.6299	0.9548	0	0.278	0	0.6943	0.6401	0.5844	0.6783	0.8551	0.5876	0.6481	0.5382	0.6911	0.835	0.7062	0.872	0.5948	0.545	0.5517	0.5	0.3799	0.7675	0.1285	0.3719	0.6338	0.3398	0.228
SLC9A9	0.5685	0.7617	0.0796	0	0.5594	0.5511	0.6853	0	0.5635	0.801	0.6709	0	0	0.6369	0.6481	0.6299	0.1807	0.6483	0	0.7262	0.6943	0.8726	0.8105	0.6783	0.8551	0.5876	0.6481	0.5382	0.879	0	0	0	0	0.545	0.7504	0.2015	0.5669	0.7675	0.2924	0.5109	0.5404	0.8715	0.316
PLXDC2	0.5701	0.8423	0.578	0.2016	0.5594	0.5511	0.6853	0	0.5635	0.3763	0	0	0	0	0	0	0.3595	0	0	0	0.3631	0.5557	0.8105	0.6783	0.5971	0.5876	0.6481	0.5382	0.5096	0	0	0	0	0.1129	0.6732	0.3638	0	0.7675	0.9516	0.6868	0.2765	0.5211	0.1938
THSD7A	0.5717	0.4077	0.9379	0	0.5594	0.5511	0.6853	0	0	0.5803	0	0	0	0	0	0	0.4951	0	0	0	0.2197	0.6401	0.8105	0.6783	0.328	0.5876	0.6481	0.5382	0.621	0.6246	0.1754	0.263	0.4716	0.545	0.2972	0.8545	0	0.7675	0.4153	0.6415	0.4363	0.8116	0.184
TMEM2	0.5732	0.7886	0.578	0.823	0.5594	0.5511	0.6853	0	0	0.5084	0	0	0	0	0	0	0.7289	0	0	0	0.6943	0.1513	0.1959	0.6783	0.2261	0.5876	0.6481	0.5382	0.1354	0	0.4597	0.609	0.8199	0.545	0.0066	0.8545	0	0.1465	0.9572	0.7571	0.9354	0.5317	0.4593
CREB3L1	0.5748	0.0805	0.242	0.5123	0.5594	0.5511	0.1863	0	0.5635	0.5719	0	0.7286	0.1675	0	0.6481	0.6299	0.9548	0	0.4621	0	0.6943	0.8726	0.2866	0.6783	0.6449	0.5876	0.6481	0.5382	0.879	0.9417	0.3175	0.1825	0.4147	0.545	0.179	0.1045	0.4114	0.1529	0.9404	0.7571	0.2047	0.6567	0.5847
ARHGEF10L	0.5764	0.1326	0.535	0.5412	0.5594	0.5511	0.1863	0	0.5635	0.8094	0	0	0	0.6369	0.6481	0.6299	0.2338	0	0	0	0.6943	0.8726	0.5844	0.6783	0.328	0.5876	0.2213	0.5382	0.4347	0	0.7986	0.9479	0.455	0.545	0.6601	0.9384	0.4094	0.4013	0.5177	0.4204	0.7253	0.6496	0.4886
PRR14L	0.578	0	0.578	0	0.5594	0.5511	0.1863	0	0	0.9582	0	0	0	0	0	0	0	0	0	0	0.6943	0.3201	0.1131	0.6783	0.1513	0.5876	0.6481	0.5382	0.1354	0	0.1303	0.981	0.9668	0.1129	0.4811	0.2015	0.3858	0.1783	0	0.9564	0	0	0.487
GRIK5	0.5796	0.3993	0.7914	0.714	0.5594	0.5511	0.6853	0.1512	0.5635	0.2441	0.6709	0	0.7847	0	0.6481	0.6299	0.9548	0	0.769	0.8095	0.6943	0.4984	0.3726	0.1704	0.6449	0.5876	0.2213	0.5382	0.6911	0.6537	0.2488	0.3744	0.4502	0.0311	0.9491	0.3638	0.7776	0.7675	0.5903	0.3451	0.5296	0.9049	0.241
CEP192	0.5812	0.5034	0.535	0.7449	0	0	0	0	0.5635	0.3562	0.6709	0	0	0.6369	0.6481	0.6299	0.6346	0	0	0	0.6943	0.6401	0.3726	0.6783	0.4713	0.5876	0.6481	0.5382	0.6513	0	0.9502	0.3081	0.3839	0.545	0.4154	0.9384	0.1614	0.3981	0.8045	0.5678	0.8923	0.1954	0.4739
CASZ1	0.5828	0.2332	0.1736	0.2531	0.5594	0	0.1863	0	0.5635	0.3378	0	0	0	0	0	0	0.5069	0	0	0	0.6943	0.3201	0.8105	0.6783	0.8551	0.5876	0.6481	0.5382	0.2898	0	0.1351	0.9739	0.763	0.545	0.8539	0.5	0.5079	0.1959	0.6369	0.7136	0.1382	0.3961	0.4023
TMEM132D	0.5844	0.6225	0.7914	0	0.5594	0	0.6853	0	0.5635	0.8729	0	0	0	0	0	0	0.556	0	0	0	0.2627	0.3201	0.8105	0.6783	0.4108	0.5876	0.6481	0.5382	0.2898	0	0	0	0	0.1522	0.7258	0.7836	0	0.2293	0.8138	0.2178	0.4381	0.8116	0.1661
MAP6	0.586	0.5369	0.535	0.3827	0.5594	0.5511	0	0	0	0.6087	0	0	0	0	0	0	0.6346	0	0.787	0	0.242	0.6401	0.5111	0.6783	0.7038	0.5876	0.6481	0.5382	0.75	0	0	0	0	0.545	0.5829	0.3638	0.7283	0.4061	0.5363	0.7571	0.9515	0.8116	0.3795
MYEF2	0.5876	0.2534	0.2166	0.9383	0.5594	0.5511	0	0	0.5635	0.3478	0	0.7286	0	0	0.6481	0	0.9548	0	0	0	0.2468	0.5127	0.3726	0.6783	0.2261	0.5876	0.6481	0.5382	0.3678	0	0.0664	0.3791	0.7512	0.545	0.1478	0.2015	0.3937	0.7675	0.8901	0.8476	0.377	0.3257	0.2492
CECR1	0.5892	0.3624	0.457	0.8004	0.5594	0.5511	0.6853	0	0.5635	0.8194	0	0	0	0	0	0	0.6346	0	0	0	0.3041	0.3201	0.8105	0.6783	0.2261	0.5876	0.6481	0.5382	0.879	0	0.9052	0.2512	0.0782	0.545	0.202	0.9384	0.4429	0.7675	0.4488	0.943	0.4578	0.8116	0.0065
TRIM46	0.5908	0.8792	0.7914	0	0.5594	0.5511	0.1863	0	0	0.689	0	0	0	0	0	0	0	0	0	0	0.6943	0.7229	0.3726	0.2787	0.3105	0.0669	0.6481	0.5382	0.7229	0	0.7464	0.2038	0.8555	0.1129	0.4516	0.7836	0.7579	0.1146	0.4655	0.4204	0.1921	0.6954	0.8974
CECR2	0.5924	0.3574	0.3041	0.823	0.5594	0.5511	0.1863	0	0.5635	0.8562	0	0	0	0	0	0	0.6346	0	0.7004	0	0.6943	0.4713	0.8105	0.6783	0.6449	0.5876	0.6481	0.5382	0.2898	0	0	0	0	0.545	0.8883	0.0541	0.5906	0.7675	0.7151	0.7571	0.6625	0.4489	0.816
COL15A1	0.5939	0.3742	0.3965	0.5658	0.5594	0.5511	0.6853	0	0	0.393	0.6709	0	0.7847	0	0.6481	0	0.8762	0	0.9061	0	0.6943	0.1513	0.8105	0.6783	0.8551	0.5876	0.6481	0.5382	0.1354	0.5243	0.8246	0.3531	0.3104	0.9313	0.5172	0.8545	0	0.5096	0	0	0.5637	0.537	0.0114
HIST1H2AB	0.5955	0.4463	0.1115	0.823	0.5594	0.5511	0.6853	0	0	0.6923	0.6709	0.45	0.4115	0	0.261	0	0.2692	0	0	0	0.215	0.1258	0.0653	0.0955	0.0828	0.5876	0.6481	0.5382	0.1099	0	0.7204	0.4597	0.3791	0.545	0.8309	0.6586	0.9921	0.7675	0.9348	0.9631	0.4686	0.6426	0.1596
CNTLN	0.5971	0.6695	0.535	0.6296	0.5594	0	0.1863	0	0	0.6522	0	0	0	0	0	0	0.3202	0	0	0	0.2102	0.1067	0.1959	0.6783	0.1194	0.5876	0.6481	0.5382	0.0924	0	0.2725	0.7204	0.9408	0.545	0.8818	0.7836	0.8445	0.1863	0.5307	0.9129	0.5943	0.4049	0.2296
KIAA0513	0.5987	0.8674	0.7102	0.7202	0.5594	0.5511	0	0	0	0.5686	0	0	0	0	0	0	0.6346	0	0	0	0.6943	0.3201	0.4841	0.6783	0.328	0.5876	0.1242	0.5382	0.2898	0.6311	0.7867	0.8436	0.4431	0.1522	0.1888	0.9384	0.2894	0.2755	0.4339	0.7571	0.6517	0.6092	0.2068
HIST1H3B	0.6003	0.4228	0.1115	0.9959	0.5594	0.5511	0.6853	0	0	0.7107	0.211	0	0.4115	0	0.044	0.6299	0.6935	0	0	0	0.3455	0.4172	0.2834	0.1513	0.3408	0.1465	0.6481	0.0494	0.3726	0	0.6564	0.9171	0.4597	0.9836	0.4023	0.653	0	0.7675	0.9013	0.9631	0.3321	0.3926	0.0537
SV2B	0.6019	0.7802	0.578	0.4362	0.5594	0.5511	0.6853	0	0	0.495	0	0	0.7847	0	0.6481	0.6299	0.7505	0	0.426	0	0.6943	0.8726	0.5987	0.6783	0.6799	0.5876	0.6481	0.5382	0.879	0.4563	0.7915	0.3365	0.237	0.545	0.4647	0.9384	0.6909	0.2596	0.6462	0.5109	0.1023	0.8116	0.5358
PGS1	0.6035	0.656	0.8583	0.7757	0.5594	0.5511	0.6853	0	0.5635	0.5903	0.6709	0	0.9043	0	0.6481	0.6299	0.9548	0	0	0	0.6943	0.3201	0.3726	0.2022	0.5175	0.5876	0.6481	0.5382	0.621	0	0.9028	0.6967	0.2085	0.545	0.1149	0	0.4055	0.2166	0.4711	0.7571	0.3268	0.0599	0.4316
SLC30A8	0.6051	0.4195	0.7914	0	0.5594	0.5511	0.6853	0	0	0.8579	0.6709	0	0	0.6369	0.6481	0.6299	0.1591	0.6483	0.7545	0.881	0.6943	0.8726	0.8105	0.6783	0.8551	0.5876	0.6481	0.5382	0.879	0	0	0	0	0.545	0.3957	0.2015	0	0.1815	0.7467	0.1608	0.7702	0.8116	0.5798
MRPS27	0.6067	0.6628	0.9379	0.7757	0.5594	0.5511	0.1863	0	0	0.5234	0	0	0	0	0	0	0.9548	0	0	0	0.6943	0.1736	0.1242	0.2946	0.1513	0.0987	0.6481	0.5382	0.1704	0.2104	0.8791	0.372	0.5355	0.545	0.4319	0.9384	0.0846	0.7675	0.527	0.4204	0.9785	0.0405	0.3029
HECTD3	0.6083	0.6091	0.7102	0.9053	0.5594	0.5511	0.6853	0	0	0.4565	0.1308	0	0	0	0	0	0	0	0	0	0.6943	0.449	0.5334	0.242	0.2261	0.5876	0.6481	0.5382	0.4172	0	0.4668	0.7322	0.9265	0.545	0.4466	0.3638	0	0.7675	0.5028	0.8224	0.7002	0.2694	0.7248
KHNYN	0.6099	0.9664	0.9379	0.6502	0.5594	0.5511	0.6853	0	0	0.704	0	0	0	0	0	0	0	0	0	0	0.6943	0.3201	0.8105	0.6783	0.4108	0.5876	0.6481	0.5382	0.2898	0.7087	0.0758	0.4028	0.3626	0.545	0.0739	0.6138	0.1752	0.4697	0.3035	0.6717	0	0.1144	0.8485
ASIC2	0.6115	0.3725	0.7914	0.2798	0.5594	0.5511	0.6853	0.6977	0.5635	0.209	0.6709	0	0	0	0.6481	0	0.4322	0	0.7437	0.6964	0.6943	0.8726	0.8105	0.6783	0.8551	0.5876	0.6481	0.5382	0.879	0.3139	0.6327	0.2322	0.4882	0.545	0.1856	0.7836	0.8976	0.7675	0.4823	0.8677	0	0	0.7394
MACROD2	0.6131	0.3758	0.457	0	0.5594	0.5511	0	0	0	0.6237	0	0	0	0	0	0	0.391	0	0	0	0.6943	0.1067	0.3726	0.6783	0.1194	0.5876	0.6481	0.5382	0.0924	0	0	0	0	0.545	0.8309	0.0317	0.9764	0.7675	0	0.9347	0.4704	0.625	0.3111
GRID1	0.6146	0.8591	0.4904	0.3107	0.5594	0.5511	0.1863	0.1512	0	0.4816	0	0	0	0	0.6481	0.6299	0.3477	0	0.8953	0	0.6943	0.8726	0.8105	0.6783	0.8551	0.5876	0.6481	0.5382	0.879	0	0	0	0	0.545	0.8719	0.2015	0.6732	0.4745	0.594	0.3886	0.3339	0.5915	0.2117
FBXO18	0.6162	0.5336	0.4252	0.6749	0.5594	0.5511	0.6853	0	0.5635	0.3629	0	0	0	0	0	0	0	0	0	0	0.6943	0.0828	0.5717	0.242	0.3503	0.5876	0.6481	0.0541	0.164	0	0	0	0	0.9198	0.0985	0	0	0.7675	0.7579	0.7571	0.7307	0.1813	0.9821
RASGRP3	0.6178	0.443	0.9379	0.4671	0.5594	0.5511	0	0	0.5635	0.592	0.1308	0.7286	0.6986	0.6369	0.6481	0.6299	0.6346	0	0.5018	0.8452	0.0494	0.5127	0.3217	0.6783	0.4108	0.5876	0.1879	0.5382	0.3678	0.288	0.9242	0.0284	0.7322	0.0704	0.3054	0.9384	0	0.2118	0.9106	0.7873	0.2118	0.8116	0.8762
ERMP1	0.6194	0.8272	0.4904	0.9156	0.5594	0.5511	0.6853	0	0	0.3679	0	0	0	0	0	0	0.9057	0	0	0	0.6943	0.0637	0.8105	0.6783	0.5175	0.5876	0.6481	0.5382	0.0621	0	0.5403	0.4336	0.8318	0.545	0.8292	0.7836	0.1201	0.7675	0.2644	0.4204	0.675	0.1796	0.2345
GLCCI1	0.621	0.8674	0.4904	0	0.5594	0.5511	0.1863	0	0	0.3144	0	0	0	0	0	0	0.2593	0.6483	0	0	0.6943	0.8726	0.8105	0.6783	0.8551	0.5876	0.6481	0.5382	0.879	0	0	0	0	0.545	0.1658	0.7836	0.4035	0.4904	0.6387	0.4724	0.4542	0.1074	0.5782
MRPL19	0.6226	0.7232	0.9379	0.8477	0.5594	0.5511	0.6853	0	0	0.4247	0	0.7286	0	0	0.6481	0	0.7033	0	0	0	0.199	0.6019	0.8105	0.242	0.4108	0.5876	0.6481	0.5382	0.5717	0.5437	0.91	0.346	0.1919	0.545	0.1182	0	0.313	0.7675	0.7225	0.4204	0.8654	0.0264	0.0928
SLC34A1	0.6242	0.651	0.4745	0.5267	0.5594	0.5511	0.6853	0	0.5635	0.7441	0.6709	0	0.5694	0	0.6481	0.6299	0.9548	0.6483	0.5451	0.4821	0.0908	0.8726	0.4602	0.6783	0.457	0.5876	0.2309	0.5382	0.586	0.6084	0.7938	0.0735	0.8128	0.545	0.6601	0	0.9311	0.1545	0.3724	0.5109	0.5709	0.9718	0.3616
STAB1	0.6258	0.7198	0.7914	0.679	0.5594	0.5511	0.6853	0	0.5635	0.4398	0	0	0	0	0	0	0.9548	0	0.4007	0	0.6943	0.7038	0.8105	0.2022	0.5971	0.5876	0.6481	0.5382	0.715	0.2492	0.3839	0.2536	0.4621	0.545	0.197	0.9384	0.2461	0.3599	0.3128	0.2513	0.4865	0.2835	0.8648
FAM213A	0.6274	0.5436	0.7102	0.8436	0.5594	0.5511	0.6853	0	0	0.4298	0	0	0	0	0	0	0	0	0	0	0.6943	0.1067	0.8105	0.6783	0.4108	0.5876	0.6481	0.5382	0.1354	0	0	0	0	0.1129	0.619	0.9384	0	0.7675	0.8119	0.6248	0	0	0.0342
C18orf1	0.629	0.9463	0.7914	0.6111	0.5594	0.5511	0.6853	0	0	0	0	0	0	0	0	0	0.7033	0	0	0	0.6943	0.3201	0.8105	0.6783	0.8551	0.5876	0.6481	0.5382	0.2898	0.3722	0.1919	0.5308	0.673	0.0704	0.8391	0.3638	0.4154	0.7675	0.406	0.6868	0.2496	0.4225	0.3274
SORCS2	0.6306	0.8641	0.3965	0.2984	0.5594	0.5511	0.6853	0	0	0.8294	0	0	0	0	0	0	0.2377	0	0	0	0.6943	0.8726	0.8105	0.6783	0.5971	0.5876	0.6481	0.5382	0.879	0	0	0	0	0.545	0.6765	0.7836	0.5787	0.5016	0.5978	0.6717	0.1688	0.662	0.2655
HIST1H1A	0.6322	0.5252	0.2707	0.4959	0.5594	0.5511	0.6853	0	0	0.2575	0.6709	0	0	0	0.6481	0	0	0	0.8123	0	0.1306	0.2229	0.1465	0.0892	0.2914	0.5876	0.242	0.0621	0.1783	0.7573	0.5261	0.0332	0.8483	0.545	0.9491	0.2015	0.9744	0.7675	0.838	0.9631	0.6355	0.9049	0.1368
ZNF205	0.6338	0.1208	0.3137	0	0.5594	0.5511	0	0	0	0.8829	0.6709	0	0	0	0	0	0	0	0.5704	0	0.6943	0.5223	0.336	0.1242	0.4108	0.1258	0.0987	0.5382	0.4761	0.2589	0.5995	0.8341	0.7678	0.0704	0.7241	0.5	0.7303	0.7675	0.6778	0.9749	0.6427	0.5282	0.8811
TNFRSF10C	0.6354	0.6745	0.9379	0.1481	0.5594	0.5511	0.6853	0	0	0.6321	0	0.7286	0.5359	0.6369	0.6481	0.6299	0.2043	0	0	0	0.6943	0.6019	0.6051	0.3217	0.457	0.1529	0.207	0.5382	0.586	0.2848	0.5118	0.218	0.4289	0.545	0.4844	0.2015	0.687	0.7675	0.6704	0.876	0.8815	0.9718	0.7801
COLEC11	0.6369	0.7282	0.6847	0.5556	0.5594	0.5511	0.1863	0	0	0.4916	0	0	0	0	0.6481	0	0.8114	0.6483	0	0	0.6943	0.8726	0.8105	0.6783	0.8551	0.5876	0.6481	0.5382	0.879	0	0.6991	0.1706	0.8341	0.545	0.4696	0.7836	0.8366	0.7675	0.1676	0.2831	0.7199	0.8891	0.8599
MYO3B	0.6385	0.4648	0.7245	0	0.099	0.5511	0	0	0	0.9465	0	0	0	0	0	0	0.4008	0	0	0	0.6943	0.1959	0.0955	0.1704	0.2261	0.5876	0.6481	0.5382	0.1783	0	0	0	0	0.9509	0.4647	0.7146	0.7795	0.7675	0.473	0.7018	0.6302	0.6725	0.6759
CADM2	0.6401	0.4446	0.7914	0	0.5594	0.5511	0.6853	0	0	0.7508	0.6709	0	0	0	0.6481	0	0.2456	0	0	0	0.6943	0.8726	0.8105	0.6783	0.8551	0.5876	0.6481	0.5382	0.879	0	0	0	0	0.545	0.2759	0.3638	0	0.172	0.2812	0.3886	0.2478	0.8116	0.3485
ABCC11	0.6417	0.6107	0.7914	0.5247	0.5594	0.5511	0.6853	0.2791	0.5635	0.6154	0.6709	0	0	0	0.6481	0	0.1218	0.6483	0	0	0.328	0.8726	0.8105	0.6783	0.8551	0.5876	0.6481	0.5382	0.879	0	0	0	0	0.545	0.4516	0.2015	0.8386	0.078	0.2197	0.5779	0.5045	0.9349	0.6189
LONP2	0.6433	0.3607	0.9379	0.9794	0.5594	0.5511	0.6853	0	0	0.291	0.6709	0	0	0	0.6481	0	0	0	0	0	0.6943	0.6401	0.1959	0.242	0.8551	0.5876	0.6481	0.5382	0.621	0.8608	0.481	0.8744	0.2867	0.0311	0.133	0.0541	0.1417	0.7675	0.5251	0.8811	0.9533	0.0158	0.5179
USP44	0.6449	0.4413	0.3073	0.9506	0.5594	0.5511	0	0	0	0.6773	0	0	0	0	0	0	0.4971	0	0.5199	0	0.121	0.7452	0.8105	0.6783	0.7086	0.5876	0.6481	0.5382	0.7532	0	0	0	0	0.545	0.6929	0.8657	0.6988	0.2118	0.5102	0.5896	0.5063	0.4102	0.6547
NEUROD6	0.6465	0.1007	0.2197	0.9527	0.5594	0.5511	0.1863	0	0	0.9515	0	0	0	0	0	0	0.8762	0	0.4079	0	0.3121	0.3201	0.8105	0.6783	0.4108	0.5876	0.6481	0.5382	0.5096	0	0.4194	0.1635	0.4313	0.545	0.9491	0.5	0.8898	0.7675	0.0261	0.4724	0.1293	0.6725	0.3469
ZNF618	0.6481	0.2215	0.3248	0	0.5594	0.5511	0.6853	0	0	0.6221	0	0	0	0	0	0	0.8094	0	0	0	0.6943	0.8726	0.8105	0.6783	0.8551	0.5876	0.6481	0.5382	0.879	0	0	0	0	0.1129	0.1757	0.3638	0.7835	0.3073	0.5345	0.6415	0.7038	0.2923	0.57
HPSE2	0.6497	0.6896	0.7914	0.5432	0.5594	0.5511	0.6853	0	0.5635	0	0.6709	0	0	0	0.6481	0	0.7898	0.6483	0	0.4762	0.6943	0.8726	0.8105	0.6783	0.8551	0.5876	0.6481	0.5382	0.879	0	0.3863	0.3009	0.6706	0.545	0.8539	0.5	0	0.7675	0.5549	0.7906	0.4273	0.9049	0.127
CLN8	0.6513	0.2785	0.6783	0.9588	0.5594	0.5511	0.6853	0	0	0.3813	0	0	0	0	0.6481	0	0.5324	0.6483	0.7473	0.7679	0.6943	0.7436	0.8105	0.6783	0.8551	0.5876	0.6481	0.5382	0.7516	0	0.154	0.7867	0.8815	0.545	0.2874	0.3638	0.3406	0.4124	0.1806	0.4204	0.7792	0.2606	0.4821
OTUB2	0.6529	0.9111	0.457	0.9198	0.5594	0.5511	0	0	0.5635	0.4448	0	0	0	0	0	0	0	0	0.5704	0	0.6943	0.5287	0.1067	0.242	0.0908	0.5876	0.0987	0.5382	0.4745	0	0.3128	0.9905	0.6232	0.545	0.9491	0.5	0.3169	0.3631	0.8547	0.9347	0.1257	0.2958	0.5603
LDLRAD3	0.6545	0.7064	0.9379	0	0.5594	0.5511	0.6853	0	0	0.3796	0	0	0	0	0	0	0.3949	0	0	0	0.285	0.3201	0.8105	0.6783	0.8551	0.5876	0.6481	0.5382	0.2898	0	0	0	0	0.545	0.8768	0.0541	0.3248	0.7675	0.4264	0.5343	0.4794	0.2025	0.0993
KCNIP1	0.6561	0.6074	0.457	0.6728	0.5594	0.5511	0.6853	0	0.5635	0.9532	0	0	0.5024	0	0	0	0.3851	0	0	0	0.6943	0.8726	0.8105	0.6783	0.699	0.5876	0.6481	0.0303	0.879	0	0.0142	0.7512	0.6825	0.545	0.7094	0.2015	0.9705	0.3981	0.6797	0.5779	0.2944	0.9718	0.5928
BTBD9	0.6576	0.9245	0.7914	0	0.5594	0.5511	0	0	0	0.7709	0	0	0	0	0	0	0.5029	0	0.852	0	0.6943	0.2357	0.8105	0.6783	0.5971	0.5876	0.6481	0.5382	0.164	0	0	0	0	0.545	0.7964	0.2015	0.7382	0.3599	0.216	0.6466	0.4183	0.1972	0.2248
BAI3	0.6592	0.7181	0.2532	0.3045	0.5594	0.5511	0.6853	0	0	0.694	0	0	0	0	0	0.6299	0.2279	0	0	0	0.2325	0.8726	0.3726	0.1242	0.5175	0.5876	0.6481	0.5382	0.879	0.1262	0.4834	0.41	0.1706	0.9313	0.335	0.7836	0.7736	0.7675	0.1788	0.541	0.3016	0.5669	0.9365
PLA2G4C	0.6608	0.5554	0.7914	0.1173	0.5594	0.5511	0.6853	0	0.5635	0.6906	0.6709	0	0	0	0.6481	0	0.8193	0	0	0	0.6943	0.5557	0.8105	0.6783	0.2261	0.5876	0.6481	0.5382	0.621	0.7832	0.5379	0.7678	0.1659	0.545	0.3711	0.0877	0.6063	0.2898	0.7058	0.871	0.9587	0	0.8534
CC2D2A	0.6624	0.4614	0.664	0.8416	0.5594	0.5511	0.1863	0	0	0.7559	0	0	0	0	0	0	0.9096	0.6483	0.4693	0.5119	0.6943	0.3201	0.8105	0.6783	0.2261	0.5876	0.6481	0.5382	0.2898	0	0	0	0	0.545	0.3448	0	0	0.7675	0.7728	0.4204	0.8761	0.625	0.6319
TUBGCP6	0.664	0.6258	0.7102	0.8066	0.5594	0.5511	0.1863	0	0	0.8127	0.6709	0	0	0.6369	0.6481	0.6299	0.3851	0.6483	0	0	0.6943	0.5557	0.8105	0.6783	0.2261	0.5876	0.6481	0.5382	0.5096	0	0	0	0	0.545	0.2923	0	0.2579	0.3503	0.2626	0.8023	0.9084	0.3785	0.9821
GALNT2	0.6656	0.6812	0.5191	0.3745	0.5594	0.5511	0.6853	0	0.5635	0.3227	0.6709	0	0.9043	0	0.6481	0.6299	0.8016	0	0	0	0.6943	0.7389	0.8105	0.6783	0.5971	0.5876	0.6481	0.5382	0.7468	0.3463	0.6137	0.3839	0.6019	0.0311	0.0476	0.9384	0	0.4347	0.9944	0.0888	0.5709	0.1673	0.8388
TRAPPC11	0.6672	0.8876	0.6704	0	0.5594	0.5511	0.6853	0	0	0.7759	0	0	0	0	0	0	0.9548	0	0	0	0.3408	0.6783	0.2548	0.6783	0.3503	0.5876	0.6481	0.5382	0.621	0	0.6635	0.4882	0.3152	0.545	0.78	0.2015	0.0689	0.7675	0.4246	0.8023	0	0	0.557
HOXC13	0.6688	0.1258	0.3137	0.6214	0.5594	0.5511	0	0	0.5635	0.7007	0	0	0	0	0	0	0.9548	0.6483	0.7148	0	0.2675	0.3201	0.8105	0.6783	0.6799	0.5876	0.6481	0.5382	0.5621	0	0.4052	0.8697	0.5379	0.545	0.9491	0.7836	0.5197	0.7675	0.3948	0.1608	0.3052	0.3292	0.1401
DEPDC5	0.6704	0.7366	0.664	0.8498	0.5594	0.5511	0	0	0	0.9431	0	0	0	0	0	0	0.6817	0	0	0	0.6943	0.3201	0.3057	0.6783	0.1194	0.5876	0.6481	0.5382	0.2898	0.4822	0.2962	0.9668	0.6137	0.545	0.9491	0.5746	0.4606	0.2882	0.3929	0.6868	0.6266	0.5158	0.5619
GLB1L2	0.672	0.9564	0.9379	0	0.5594	0.5511	0.6853	0	0.5635	0.8428	0	0	0	0	0	0	0	0	0	0	0.3678	0.3201	0.8105	0.6783	0.2261	0.5876	0.6481	0.5382	0.2898	0.6731	0.3791	0.9526	0.5118	0.0704	0.4187	0.2015	0.5925	0.7675	0.2886	0.067	0.553	0.8715	0.0309
KANSL3	0.6736	0.7685	0.3583	0	0.5594	0.5511	0.6853	0	0	0.9983	0	0	0	0	0	0	0	0	0	0	0.6943	0.8726	0.2962	0.242	0.8551	0.5876	0.6481	0.5382	0.879	0	0.1066	0.4242	0.6327	0.545	0.2184	0.5	0.0197	0.1354	0.6946	0.7136	0	0	0.3827
PROM2	0.6752	0.8758	0.578	0	0.5594	0.5511	0.6853	0	0	0.4833	0	0	0	0	0	0	0	0	0	0	0.6943	0.8726	0.8105	0.6783	0.8551	0.5876	0.6481	0.5382	0.879	0	0	0	0	0.1129	0.6207	0.0877	0.5531	0.7675	0.4227	0.2831	0.8061	0.6954	0.6645
MPC2	0.6768	0.7416	0.6592	0.2428	0.5594	0.5511	0.6853	0	0	0.6288	0.6709	0	0	0	0.6481	0	0.9548	0	0	0	0.371	0.3201	0.8105	0.6783	0.6449	0.5876	0.6481	0.5382	0.2898	0.4401	0.8341	0.4858	0.5261	0	0.6453	0.6063	0.2146	0.7675	0.9646	0.665	0	0	0.6336
HIST1H4A	0.6783	0.344	0.1115	0.9877	0.5594	0.5511	0	0	0	0.5485	0.6709	0.3286	0.4115	0.6369	0.2933	0.2441	0.8193	0	0	0	0.0796	0.2532	0.4045	0.0987	0.3758	0.1608	0.6481	0.0398	0.3487	0	0.2583	0.9621	0.6185	0.9836	0.8259	0.3638	0.9921	0.3535	0	0.9816	0.4219	0.5229	0.956
HIST1H4B	0.6799	0.344	0.1115	0.9877	0.5594	0.5511	0	0	0.5635	0.7475	0.6709	0.3286	0.4115	0.6369	0.2933	0.2441	0.8193	0	0	0	0.2341	0.2532	0.4045	0.0987	0.3758	0.1608	0.6481	0.0398	0.3487	0.4434	0.2512	0.3483	0.827	0.9836	0.8259	0.2015	0	0.3535	0.9665	0.8442	0.9425	0.3838	0.956
JHDM1D	0.6815	0.0654	0.2659	0.8457	0.033	0.5511	0.6853	0	0.5635	0.5853	0	0	0	0	0	0	0.3851	0	0.9458	0	0.6943	0.8726	0.8105	0.6783	0.8551	0.5876	0.6481	0.5382	0.879	0.9773	0.1872	0.7725	0.2962	0.545	0.0657	0.3638	0.376	0.2707	0.6238	0.4724	0.6715	0.4137	0.1466
NCEH1	0.6831	0.6057	0.7914	0.7099	0.5594	0.5511	0.6853	0	0.5635	0.286	0	0.1714	0.6316	0	0.6481	0	0.8507	0	0.4152	0	0.2946	0.8726	0.8105	0.6783	0.8551	0.5876	0.6481	0.5382	0.879	0	0	0	0	0.545	0.6667	0.9384	0.4173	0.1975	0.3966	0.5109	0	0.2148	0.2932
HECW1	0.6847	0.8188	0.4172	0.6564	0.5594	0.5511	0.1863	0	0.5635	0.8896	0	0	0	0	0	0	0.7996	0	0	0	0.6943	0.4554	0.5525	0.242	0.4713	0.5876	0.6481	0.5382	0.5908	0.6052	0.0355	0.4455	0.4668	0.545	0.9491	0.2015	0	0.1083	0.7132	0.1608	0.4165	0.9718	0.8958
SGCG	0.6863	0.4581	0.6561	0.8745	0.5594	0.5511	0.6853	0	0.5635	0.4197	0	0	0.4115	0	0.6481	0	0.167	0.6483	0.3646	0.6488	0.3153	0.4713	0.5525	0.3519	0.3169	0.5876	0.6481	0.5382	0.6561	0.5761	0.6019	0.8839	0.7844	0.545	0.9491	0.5	0.9035	0.7675	0.1248	0.1608	0.8259	0.9718	0.4169
SNTG1	0.6879	0.5956	0.6338	0.465	0.5594	0.5511	0	0	0	0.8662	0	0	0	0	0	0	0.4794	0	0	0	0.6943	0.7038	0.5064	0.6783	0.699	0.5876	0.2691	0.5382	0.7038	0	0.1659	0.5972	0.2796	0.545	0.5008	0	0.935	0.1401	0.5791	0.8308	0.5637	0	0.9821
ABTB2	0.6895	0.7081	0.7914	0.823	0.5594	0.5511	0.6853	0	0	0.4933	0	0	0	0	0	0	0.3772	0	0	0	0.6943	0.1194	0.1959	0.6783	0.2261	0.5876	0.1879	0.5382	0.1067	0.9482	0.2275	0.9147	0.7393	0.9313	0.5911	0.3638	0.3898	0.336	0.8752	0.4204	0.3124	0.2165	0.6857
CCDC18	0.6911	0	0.7914	0	0	0	0.1863	0	0	0.408	0	0	0	0	0	0	0	0	0	0	0.6943	0.3201	0.8105	0.6783	0.8551	0.5876	0.6481	0.5382	0.2898	0	0	0	0	0.545	0.0542	0.3638	0.4705	0.199	0.4749	0.943	0.8689	0.4806	0.1824
VWA5A	0.6927	0.896	0.7914	0.786	0.5594	0.5511	0	0	0	0.8411	0	0	0	0	0	0	0.8389	0	0	0	0.6943	0.3201	0.8105	0.6783	0.2261	0.5876	0.6481	0.5382	0.2898	0.9353	0.0948	0.8649	0.6588	0.1129	0.3383	0.5	0.4843	0.258	0.797	0.7571	0	0.625	0.0472
DOK5	0.6943	0.5	0.293	0.856	0.5594	0.5511	0	0	0.5635	0.7592	0	0	0	0.6369	0.6481	0.6299	0.8762	0	0	0	0.6943	0.4713	0.2548	0.2022	0.293	0.0669	0.1338	0.5382	0.379	0.877	0.3531	0.7844	0.1872	0.545	0.0312	0.3638	0.7067	0.7675	0.5829	0.8224	0.2837	0.9718	0.9609
KCNJ15	0.6959	0.8255	0.9379	0.7078	0.5594	0.5511	0.1863	0	0.5635	0.2057	0.6709	0	0	0.6369	0.6481	0	0.4519	0	0.9819	0	0.6943	0.8726	0.8105	0.6783	0.8551	0.5876	0.6481	0.5382	0.879	0.8835	0.2844	0.3957	0.7227	0.545	0.5599	0.2015	0.6831	0.4841	0.4916	0.5109	0.684	0.8116	0.0147
SLC39A11	0.6975	0.9228	0.7914	0	0.5594	0.5511	0.6853	0	0.5635	0.2642	0	0	0	0	0	0	0.4597	0	0	0	0.6943	0.1513	0.8105	0.6783	0.5175	0.5876	0.6481	0.5382	0.2898	0	0	0	0	0.545	0.2282	0.9384	0.2362	0.4443	0.9255	0.0921	0.6122	0.1831	0.798
PCBP3	0.699	0.5537	0.629	0.965	0.5594	0.5511	0.6853	0	0	0.8043	0	0	0	0	0	0	0.9548	0	0	0	0.6943	0.2357	0.3296	0.3089	0.4108	0.0987	0.6481	0.5382	0.207	0.0615	0.4384	0.4929	0.8104	0.545	0.4368	0.7836	0	0.7675	0.4302	0.3534	0.3842	0.8838	0.6971
PLA2G5	0.7006	0.5352	0.3726	0.4198	0.5594	0.5511	0.6853	0	0.5635	0.3244	0.6709	0.7286	0.3014	0	0.6481	0.6299	0.9548	0.6483	0.4404	0	0.6943	0.8726	0.8105	0.6783	0.8551	0.5876	0.6481	0.5382	0.879	0.7314	0.2227	0.0427	0.6469	0.545	0.5008	0.6642	0	0.7675	0.27	0.2094	0.8294	0.9718	0.6026
SBF2	0.7022	0.3842	0.535	0.6605	0.5594	0.5511	0	0	0.5635	0.7876	0	0	0	0	0	0	0.4185	0.6483	0.9567	0.6726	0.6943	0.5557	0.1959	0.6783	0.2261	0.5876	0.6481	0.5382	0.5096	0	0	0	0	0.545	0.22	0.9384	0.2992	0.4968	0.9367	0.0268	0.9731	0.3187	0.8746
COL22A1	0.7038	0.8305	0.7102	0	0.5594	0.5511	0.6853	0	0	0.2726	0.6709	0	0	0	0.6481	0	0.5462	0	0	0	0.6943	0.8726	0.8105	0.6783	0.8551	0.5876	0.6481	0.5382	0.879	0	0	0	0	0.545	0.7406	0.3638	0.6339	0.7675	0.6648	0.5461	0.9084	0.8116	0.4202
DNAH6	0.7054	0.5285	0.7102	0	0.5594	0.5511	0.1863	0	0	0	0	0	0	0	0.6481	0.6299	0.8762	0	0	0	0.6943	0.3201	0.8105	0.6783	0.8551	0.5876	0.6481	0.5382	0.2898	0	0.4431	0.0213	0.7607	0.545	0.9491	0.6474	0.8287	0.1927	0.4674	0.8861	0.3088	0.9049	0.8111
INPP4B	0.707	0.6544	0.4904	0.6687	0.5594	0	0.1863	0	0.5635	0.1906	0.6709	0	0.7847	0	0.6481	0.6299	0.7289	0	0.4224	0	0.3758	0.1067	0.8105	0.6783	0.2261	0.5876	0.6481	0.5382	0.0924	0.9612	0.3223	0.5569	0.9336	0.1129	0.2233	0.5	0.5886	0.4729	0.933	0.7571	0.9838	0.6004	0.7492
AKNA	0.7086	0.2215	0.1385	0.5103	0.5594	0.5511	0.1863	0	0	0.9164	0	0	0	0	0	0	0.3026	0	0	0	0.6943	0.5557	0.5334	0.6783	0.6799	0.5876	0.6481	0.5382	0.5096	0	0	0	0	0.545	0.5304	0.2015	0.2106	0.7675	0.8194	0.7571	0.9587	0.8873	0.5277
SCD5	0.7102	0.7215	0.7914	0.5021	0.5594	0.5511	0.6853	0	0.5635	0.7692	0	0	0	0	0.6481	0.6299	0.6346	0	0	0	0.6943	0.3201	0.1959	0.6783	0.4108	0.5876	0.6481	0.5382	0.2898	0	0.1517	1	0.9858	0.545	0.3924	0.6306	0.7815	0.7675	0.5158	0.9866	0.6014	0.3028	0.5195
RCVRN	0.7118	0.5017	0.3965	0.8807	0.5594	0.5511	0	0.6977	0.5635	0.7458	0	0	0.5024	0.6369	0.6481	0.6299	0	0	0.9675	0	0.6943	0.6927	0.6051	0.6783	0.5605	0.5876	0.258	0.5382	0.5096	0.8544	0.6896	0.1161	0.7062	0.545	0.9491	0.2015	0.8642	0.7675	0.5847	0.3065	0.6679	0.8116	0.7182
TNR	0.7134	0.2701	0.578	0.6193	0.5594	0.5511	0.1863	0	0.5635	0.6254	0	0.7286	0.7847	0	0.6481	0.6299	0.1513	0	0.9278	0	0.6943	0.8726	0.5207	0.1242	0.8551	0.5876	0.6481	0.5382	0.879	0.0647	0.045	0.0829	0.7109	0.545	0.9491	0.2015	0.9646	0.7675	0.3836	0.1608	0.7756	0.9049	0.7834
GDPD5	0.715	0.3322	0.7102	0.9486	0.5594	0.5511	0.6853	0	0.5635	0.1388	0	0	0	0	0	0	0	0	0.722	0	0.6943	0.8726	0.8105	0.6783	0.8551	0.5876	0.6481	0.5382	0.879	0.2783	0.6659	0.8507	0.8009	0.545	0.6502	0.8601	0.4665	0.328	0.4358	0.5109	0.684	0	0.5244
GPR161	0.7166	0.2013	0.7914	0.249	0.5594	0.5511	0.6853	0	0	0.806	0	0.7286	0	0	0.6481	0	0.9548	0	0.5632	0	0.6943	0.8726	0.8105	0.6783	0.8551	0.5876	0.6481	0.5382	0.879	0.3495	0.1043	0.3294	0.481	0.545	0.5156	0.5	0.6161	0.7675	0.0987	0.8777	0.6894	0.4595	0.8925
PKHD1	0.7182	0.3372	0.664	0.6008	0.5594	0.5511	0.6853	0	0	0.6572	0	0	0	0	0	0	0.1611	0.6483	0.1516	0.506	0.6943	0.8726	0.8105	0.6783	0.8551	0.5876	0.6481	0.5382	0.879	0	0	0	0	0.545	0.3875	0.3638	0.9606	0.3917	0.1415	0.1005	0.9048	0.8116	0.2329
SFTPB	0.7197	0.4379	0.3726	0.3539	0.5594	0.5511	0.6853	0	0.0557	0.1221	0	0	0	0	0	0	0.0982	0.6483	0.6498	0.4107	0.3503	0.8726	0.3726	0.6783	0.1513	0.5876	0.6481	0.5382	0.879	1	0.9739	0.4787	0.9929	0.0311	0.7356	0.3638	0.7756	0.1736	0.1993	0.2831	0.5799	0.7183	0.855
IQUB	0.7213	0.4698	0.457	0	0.5594	0.5511	0	0	0	0.7308	0	0	0	0	0	0	0	0	0	0	0.6943	0.3201	0.1959	0.6783	0.2261	0.0669	0.0987	0.5382	0.2898	0	0	0	0	0.9509	0.8539	0.6754	0.8701	0.2643	0.6965	0.7571	0.9425	0.5951	0.2264
CACNA2D3	0.7229	0.8322	0.7914	0.5206	0.5594	0.5511	0.6853	0.3256	0.5635	0.9147	0.6709	0	0.3493	0	0.6481	0.6299	0.4185	0	0.9025	0	0.6943	0.8726	0.3726	0.6783	0.8551	0.5876	0.6481	0.5382	0.879	0	0.8175	0.3886	0.846	0.545	0.6601	0.9384	0.7106	0.4108	0.7114	0.2613	0.167	0.3856	0.8518
ISCA1	0.7245	0.8171	0.9379	0.7654	0.5594	0.5511	0.6853	0	0.5635	0.3294	0	0	0	0	0	0	0	0	0	0	0.3838	0.5557	0.5717	0.6783	0.7102	0.5876	0.6481	0.5382	0.5096	0.3657	0.8578	0.2299	0.5829	0.545	0.3941	0.9384	0.9291	0.7675	0.8175	0.3116	0.4542	0.0898	0.6417
GLIS1	0.7261	0.0889	0.2197	0	0.5594	0.5511	0	0	0	0.6488	0	0	0	0	0	0	0.7289	0	0.8628	0	0.2596	0.8726	0.8105	0.6783	0.8551	0.5876	0.6481	0.5382	0.879	0	0	0	0	0.545	0.266	0.2015	0.9232	0.7675	0.8305	0.1608	0.6768	0.5986	0.5993
SLC22A1	0.7277	0.6862	0.578	0.2963	0.5594	0.5511	0.6853	0.3372	0.5635	0.1706	0.6709	0	0.6316	0.6369	0.6481	0	0.0609	0	0.7292	0.3571	0.0255	0.8726	0.4841	0.6783	0.4108	0.5876	0.6481	0.5382	0.5096	0.6602	0.981	0.4052	0.9597	0.545	0.8539	0.5	0.8248	0.2611	0.5568	0.5109	0.9623	0.9718	0.9821
KIAA1024	0.7293	0.9866	0.9379	0	0.5594	0.5511	0.6853	0	0	0.9314	0	0	0	0	0	0	0.5088	0	0	0	0.6943	0.8726	0.8105	0.6783	0.8551	0.5876	0.6481	0.5382	0.879	0.4337	0.4336	0.6991	0.7488	0.1129	0.7652	0.5	0.7165	0.4315	0.743	0.5678	0.7864	0.5246	0.0081
LHX4	0.7309	0.104	0.0318	0.3848	0.5594	0.5511	0	0	0	0.4849	0	0	0	0	0	0	0.9548	0.6483	0.4043	0.5952	0.1895	0.8726	0.8105	0.6783	0.6146	0.5876	0.6481	0.5382	0.879	0	0	0	0	0.9509	0.4844	0.9384	0.7244	0.0971	0.0931	0.4724	0.3806	0.9718	0.5668
ATP5G3	0.7325	0.495	0.9379	0.7757	0.5594	0.5511	0.6853	0	0.5635	0.1421	0	0.7286	0.4115	0	0.6481	0.6299	0	0	0	0	0.6943	0.7373	0.8105	0.6783	0.8551	0.5876	0.6481	0.5382	0.7436	0.767	0.9787	0.6493	0.3389	0.545	0.2069	0.9384	0.1772	0.5032	0.6853	0.6348	0.526	0.132	0.3502
DOCK10	0.7341	0.6577	0.4299	0.9321	0.5594	0.5511	0.6853	0	0	0.311	0.211	0	0	0.6369	0.6481	0.6299	0.9548	0	0	0	0.6943	0.5557	0.8105	0.6783	0.5175	0.5876	0.6481	0.5382	0.621	0.8867	0.7299	0.8886	0.1493	0.545	0.3202	0.2015	0.2185	0.7675	0.9218	0.1139	0.5583	0.4912	0.8078
KIAA1958	0.7357	0	0.578	0	0.5594	0.5511	0	0	0	0.8495	0	0	0	0	0	0	0.7289	0	0	0	0.6943	0.1513	0.8105	0.6783	0.2261	0.5876	0.6481	0.5382	0.2898	0	0	0	0	0.545	0.9491	0.7836	0.6496	0.7675	0.7095	0.7571	0.5637	0.7148	0.8274
KRT83	0.7373	0.5201	0.6783	0.9856	0.5594	0.5511	0.1863	0	0.5635	0.7742	0	0	0	0	0	0	0.831	0.6483	0	0.9643	0.6943	0.3201	0.8105	0.6783	0.8551	0.5876	0.6481	0.5382	0.2898	0.178	0.2678	0.4668	0.6872	0.545	0	0.2015	0.748	0.7675	0.5289	0.5109	0.4506	0	0.5717
TRIM6	0.7389	0.8356	0.7914	0	0.5594	0.5511	0.1863	0	0	0.3211	0	0	0	0	0	0	0.9548	0	0	0	0.6943	0.5557	0.8105	0.6783	0.6688	0.5876	0.6481	0.5382	0.5096	0	0	0	0	0.545	0.7865	0	0.5	0.2213	0.8603	0.8174	0	0.625	0.0651
ORM1	0.7404	0.7869	0.3965	0.4342	0.5594	0.5511	0.6853	0.2326	0.5635	0.1438	0	0	0	0	0	0	0.0884	0	0	0.869	0.6943	0.7309	0.3726	0.6783	0.6879	0.5876	0.1879	0.5382	0.6736	0	0.9882	0.3673	0.9526	0.545	0.8144	0.0728	0.7028	0.7675	0	0	0.684	0	0.759
CCDC149	0.742	0	0.7914	0.6543	0.5594	0.5511	0.1863	0	0	0.9599	0	0	0	0	0	0	0.6346	0	0	0	0.6943	0.4713	0.8105	0.6783	0.6927	0.5876	0.6481	0.5382	0.2898	0	0	0	0	0.545	0.0722	0	0.8189	0.4777	0.7281	0.4204	0.684	0.9296	0.7166
NDUFB6	0.7436	0.8473	0.7914	0.607	0.5594	0.5511	0.6853	0.6977	0.5635	0.1839	0.6709	0.7286	0.4115	0	0.6481	0.6299	0.3006	0	0	0	0.6943	0.7229	0.8105	0.6783	0.5971	0.5876	0.6481	0.5382	0.7038	0.4919	0.8626	0.4431	0.1398	0.1129	0.2348	0.7034	0.4252	0.3439	0.9143	0.8559	0.9713	0.287	0.9511
IL15RA	0.7452	0.2919	0.1799	0.2222	0.5594	0	0.6853	0	0.5635	0.6706	0	0.7286	0.9761	0	0.6481	0.6299	0.0963	0	0.3935	0.9286	0.0939	0.4984	0.2675	0.3089	0.2261	0.5876	0.1879	0.5382	0.1879	0.3948	0.9526	0.9929	0.7038	0.545	0.5074	0	0	0.5111	0.4637	0.9497	0.991	0.7183	0.3436
DPP10	0.7468	0.9547	0.578	0.4218	0.5594	0.5511	0.6853	0	0	0.8161	0	0	0	0	0	0	0.3379	0	0	0.6548	0.6943	0.8726	0.1959	0.6783	0.5175	0.5876	0.6481	0.5382	0.879	0	0	0	0	0.545	0.7652	0.9384	0.6614	0.3201	0.3333	0.325	0.3752	0.3468	0.5586
FOXI1	0.7484	0.0503	0.242	0.9177	0.5594	0.5511	0	0	0	0.7826	0	0	0	0	0	0	0.3065	0.6483	0.4549	0.9048	0.6943	0.1513	0.8105	0.6783	0.8551	0.5876	0.6481	0.5382	0.1354	0.7217	0.1493	0.6469	0.9171	0.545	0.9491	0.5	0.8878	0.7675	0.4376	0.1608	0.5943	0.8116	0.7964
STOX1	0.75	0.7752	0.3646	0	0.5594	0.5511	0.6853	0	0	0.791	0	0	0	0	0	0	0.7976	0.6483	0	0.6012	0.6943	0.5557	0.8105	0.6783	0.4108	0.5876	0.6481	0.5382	0.5096	0	0	0	0	0.545	0.6388	0.9384	0.6535	0.7675	0.7654	0.9129	0.8995	0.5387	0.3127
ME3	0.7516	0.7299	0.9379	0.3601	0.5594	0.5511	0.6853	0.6977	0.5635	0.5301	0	0	0.5694	0	0.6481	0.6299	0.4185	0	0	0	0.6943	0.8726	0.8105	0.6783	0.8551	0.5876	0.6481	0.5382	0.879	0.9741	0.519	0.7915	0.4763	0.545	0.2036	0.5	0.689	0.5	0.3166	0.0134	0.5835	0.9718	0.9397
CSMD1	0.7532	0.9866	0.457	0.0988	0.5594	0.5511	0.6853	0	0	0.9348	0	0	0	0	0	0	0.1866	0	0	0	0.6943	0.3201	0.8105	0.6783	0.5175	0.5876	0.6481	0.5382	0.2898	0	0	0	0	0.545	0.6683	0.5746	0.7677	0.2548	0.5214	0.3585	0.5978	0.7447	0.8469
OVCA2	0.7548	0.7785	0.9379	0	0	0	0	0	0	0.9331	0	0	0	0	0	0	0	0	0	0.3512	0.6943	0.8726	0.8105	0.6783	0.8551	0.5876	0.6481	0.5382	0.879	0	0	0	0	0	0.0148	0	0	0.7675	0	0	0	0.3345	0.2166
STK32C	0.7564	0.8557	0.6115	0	0.099	0.5511	0.6853	0	0	0.8278	0	0	0	0	0	0	0.9548	0	0	0	0.6943	0.0924	0.3726	0.1242	0.1513	0.5876	0.6481	0.5382	0.0748	0	0	0	0	0.9198	0.2562	0.7836	0.6634	0.336	0.4134	0.1608	0.9264	0.9718	0.9316
ITGBL1	0.758	0.8993	0.9379	0.7572	0.5594	0.5511	0.6853	0	0	0.602	0	0	0	0	0	0	0.334	0	0	0	0.6943	0.8726	0.8105	0.6783	0.8551	0.5876	0.6481	0.5382	0.879	0.1003	0.3294	0.4692	0.4408	0.545	0.5353	0.2015	0	0.7675	0	0.2831	0.6535	0.7447	0.3257
COL23A1	0.7596	0.7819	0.7914	0.2469	0.5594	0.5511	0.1863	0	0	0.9281	0.6709	0	0	0	0.6481	0	0.6876	0	0	0	0.6943	0.3201	0.8105	0.2022	0.5175	0.5876	0.6481	0.5382	0.621	0	0	0	0	0.545	0.757	0	0	0.7675	0.2588	0.6717	0.939	0.8908	0.5163
ST6GALNAC5	0.7611	0.6963	0.8678	0.823	0.5594	0.5511	0.6853	0	0.5635	0.5067	0	0	0.9043	0	0.6481	0	0.6346	0	0	0	0.6943	0.8726	0.8105	0.6783	0.8551	0.5876	0.6481	0.5382	0.879	0	0.1588	0.5664	0.4005	0.545	0.9491	0.7836	0.7638	0.5287	0.7709	0.2613	0.2424	0.8116	0.3681
RBFOX3	0.7627	0.3507	0.6178	0	0.5594	0.5511	0	0	0.5635	0.4783	0	0	0	0	0	0	0.9057	0	0.7942	0	0.3503	0.8726	0.8105	0.6783	0.8551	0.5876	0.6481	0.5382	0.879	0	0	0	0	0.545	0.6732	0.3638	0	0.7675	0.7542	0.8677	0	0	0.8127
KRTCAP2	0.7643	0.8725	0.4904	0	0.5594	0.5511	0.6853	0	0	0.4699	0	0	0	0	0	0	0	0	0	0	0.6943	0.6783	0.8105	0.6783	0.6449	0.5876	0.6481	0.5382	0.621	0	0	0	0	0.545	0.7783	0.7034	0.1575	0.7675	0.7356	0.6248	0.4632	0.9349	0.9007
ST8SIA3	0.7659	0.6661	0.8678	0.3436	0.5594	0.5511	0.6853	0	0.5635	0.3712	0.6709	0	0	0	0.6481	0	0.9548	0	0	0	0.6943	0.8726	0.8105	0.6783	0.8551	0.5876	0.6481	0.5382	0.879	0.8414	0.5853	0.3057	0.5521	0.545	0.8062	0.0877	0.9409	0.7675	0.7933	0.2998	0.2657	0.8116	0.0863
SLC35F3	0.7675	0.9698	0.7914	0	0.5594	0.5511	0.6853	0	0	0.8395	0	0	0	0	0	0	0.6994	0	0	0	0.6943	0.3201	0.8105	0.6783	0.8551	0.5876	0.6481	0.5382	0.2898	0	0	0	0	0.545	0.7964	0.3638	0	0.4538	0.8026	0.8308	0.7361	0.6373	0.7052
C19orf47	0.7691	0	0.578	0	0.5594	0	0.6853	0	0.5635	0	0	0	0	0	0	0	0	0	0	0	0.6943	0.8726	0.8105	0.6783	0.8551	0.5876	0.6481	0.5382	0.879	0	0	0	0	0.545	0.6535	0.9384	0.5157	0.1035	0.4469	0.5343	0.7199	0.213	0.3876
ABI3BP	0.7707	0.557	0.7914	0.7819	0.5594	0.5511	0.6853	0	0	0.6421	0	0	0	0	0	0	0.8762	0	0	0	0.6943	0.6704	0.1959	0.2834	0.5175	0.5876	0.6481	0.5382	0.6561	0	0.5569	0.936	0.9005	0.545	0.7225	0.9384	0.4547	0.7675	0.2793	0.8191	0.6391	0.7095	0.772
PDHA2	0.7723	0.8523	0.4904	0.6523	0.5594	0.5511	0.6853	0.6977	0.5635	0.7993	0	0.7286	0.5694	0	0.6481	0.6299	0.4519	0	0	0	0.6943	0.3201	0.4682	0.1242	0.8551	0.5876	0.6481	0.5382	0.2898	0.5502	0.4905	0.5213	0.7986	0.1702	0.9491	0.8657	0.9272	0.4634	0.3464	0.943	0.4345	0.8116	0.943
FAM149A	0.7739	0	0.7914	0	0.5594	0.5511	0.6853	0	0	0.3512	0	0	0	0	0	0	0.112	0	0	0	0.6943	0.8726	0.1959	0.6783	0.8551	0.5876	0.6481	0.5382	0.879	0.7508	0.2915	0.064	0.2204	0.545	0.8949	0.7836	0.622	0.4395	0.9032	0.943	0.8887	0.6725	0.6482
B3GALT1	0.7755	0.7433	0.8678	0	0.5594	0.5511	0.6853	0	0	0.6622	0	0	0.9043	0	0.6481	0	0	0	0	0	0.6943	0.8726	0.3726	0.6783	0.8551	0.5876	0.6481	0.5382	0.879	0	0.4858	0.2393	0.8223	0.545	0	0.5	0.939	0.7675	0.5438	0.2613	0.553	0.7236	0.3355
GTDC2	0.7771	0.9614	0.6943	0	0.5594	0.5511	0.6853	0	0	0.8311	0	0	0	0	0	0	0.835	0.6483	0	0	0.6943	0.3201	0.0955	0.6783	0.2261	0.5876	0.6481	0.5382	0.2898	0	0	0	0	0	0.8867	0	0.4646	0.7675	0.6592	0.7923	0	0	0.215
MARC1	0.7787	0.6426	0.7914	0.9424	0.5594	0.5511	0.6853	0	0	0.5	0	0	0	0	0	0	0.4519	0	0	0	0.6943	0.742	0.1959	0.6783	0.4108	0.5876	0.6481	0.5382	0.7484	0	0.7536	0.763	0.9479	0	0.8654	0.7836	0	0.7675	0	0.2831	0	0	0.7476
SPATA6L	0.7803	0	0.7914	0.823	0.5594	0.5511	0	0	0	0	0	0	0	0	0	0	0.6346	0	0	0	0.6943	0.8726	0.8105	0.6783	0.8551	0.5876	0.6481	0.5382	0.879	0	0.391	0.0972	0.6635	0.545	0.8539	0.0317	0.9547	0.5223	0.8659	0.9129	0	0	0.1971
A1CF	0.7818	0.4329	0.3296	0.928	0.5594	0.5511	0	0	0	0.6806	0.6709	0	0	0	0.6481	0.6299	0.7583	0	0.5848	0.8214	0.6943	0.7309	0.5844	0.6783	0.8551	0.5876	0.6481	0.5382	0.715	0	0.0521	0.9953	0.7275	0.545	0.757	0.2015	0.876	0.7675	0.8976	0.1608	0.6086	0.4982	0.2003
CAMK1G	0.7834	0.5721	0.551	0.5905	0.099	0.5511	0	0.6977	0.5635	0.8344	0	0	0	0	0.6481	0	0.9548	0	0.9278	0	0.6943	0.3201	0.1959	0.2022	0.1513	0.5876	0.6481	0.5382	0.2898	0.8188	0.1635	0.1066	0.4905	0.545	0.9491	0.5	0.7343	0.7675	0.9088	0.1608	0.3106	0.9718	0.8436
ARHGEF33	0.785	0.7852	0.7914	0	0.5594	0.5511	0.1863	0	0	0	0	0	0	0	0	0	0	0	0	0	0.6943	0.8726	0.8105	0.6783	0.8551	0.5876	0.6481	0.5382	0.879	0	0	0	0	0	0.6388	0	0	0.3726	0	0	0	0	0.5912
CLSTN2	0.7866	0.7265	0.9379	0.5885	0.5594	0.5511	0.6853	0	0.5635	0.6338	0	0	0	0	0	0	0.2358	0	0	0	0.6943	0.8726	0.8105	0.6783	0.8551	0.5876	0.6481	0.5382	0.879	0	0.6611	0.7227	0.5806	0.545	0.8834	0.0877	0	0.7675	0.9479	0.2178	0.2603	0.5581	0.4088
L3MBTL4	0.7882	0.2148	0.5032	0.537	0.5594	0.5511	0	0	0	0.8712	0	0	0	0	0	0	0.1827	0	0	0	0.6943	0.3201	0.8105	0.6783	0.8551	0.5876	0.6481	0.5382	0.2898	0	0	0	0	0.545	0.8539	0.3638	0.6437	0.7675	0.9553	0.8861	0.86	0.4771	0.7117
SBK1	0.7898	0.6846	0.7277	0	0.1172	0.5511	0	0	0	0.5201	0	0	0	0	0	0	0	0	0	0	0.6943	0.8726	0.8105	0.6783	0.5971	0.5876	0.6481	0.5382	0.879	0	0	0	0	0.545	0.6929	0	0.9626	0.7675	0	0.325	0.4075	0.3363	0.4723
LRRTM4	0.7914	0.948	0.7914	0.823	0.5594	0.5511	0.6853	0	0	0.8478	0	0	0	0	0	0	0.7289	0	0	0	0.6943	0.8726	0.8105	0.6783	0.8551	0.5876	0.6481	0.5382	0.879	0	0.1422	0.1943	0.5782	0.1522	0.9491	0.3638	0	0.7675	0.2998	0.3886	0.5206	0.4384	0.0945
TTLL11	0.793	0.7399	0.6911	0	0.5594	0.5511	0.1863	0	0	0.7425	0	0	0	0	0	0	0.5776	0	0	0	0.6943	0.8726	0.8105	0.6783	0.8551	0.5876	0.6481	0.5382	0.879	0	0	0	0	0.545	0.6338	0	0.8543	0.7675	0.9236	0.6968	0.8995	0.5458	0.8257
DMGDH	0.7946	0.7584	0.6783	0.5329	0.5594	0.5511	0.6853	0	0.5635	0.1923	0	0	0.9043	0	0.6481	0.6299	0.8035	0.6483	0	0.9524	0.6943	0.8726	0.8105	0.6783	0.8551	0.5876	0.6481	0.5382	0.879	0	0	0	0	0.545	0.6601	0.5	0.8819	0.3296	0.0819	0.1608	0.9084	0.9208	0.5016
TMEM248	0.7962	0.9866	0.7914	0	0	0.5511	0.6853	0	0	0.8846	0	0	0	0	0	0	0	0	0	0	0.6943	0.1513	0.1959	0.6783	0.2261	0.5876	0.6481	0.5382	0.1354	0	0.5592	0.3649	0.3483	0	0.069	0.875	0.3622	0.7675	0.5885	0.9296	0	0	0.6808
LRRTM2	0.7978	0.7164	0.9379	0.5226	0.5594	0.5511	0.6853	0	0	0.9214	0	0	0	0	0	0	0.0943	0	0	0	0.6943	0.8726	0.8105	0.6783	0.8551	0.5876	0.6481	0.5382	0.879	0.4175	0.673	0.6801	0.1825	0.1129	0.9491	0.9384	0.9016	0.379	0.702	0.541	0.1167	0.5898	0.5391
IL36RN	0.7994	0.7466	0.6783	0.2572	0.5594	0.5511	0.6853	0	0	0.7191	0	0	0	0	0	0	0.5422	0.6483	0.1986	0	0.6943	0.8726	0.4379	0.2723	0.6449	0.5876	0.6481	0.5382	0.879	0	0.2299	0.4171	0.9716	0.545	0.9491	0.3638	0.937	0.7675	0.6331	0.6533	0	0	0.4463
FMN2	0.801	0.4094	0.1608	0.3292	0.5594	0.5511	0.1863	0	0.5635	0.3746	0	0	0	0	0.2669	0	0.446	0	0.917	0	0.336	0.8726	0.8105	0.6783	0.8551	0.5876	0.6481	0.5382	0.879	0	0	0	0	0.545	0.9491	0.3638	0.9193	0.7675	0.5065	0.9028	0.851	0.2465	0.7622
CHCHD6	0.8025	0.6326	0.9379	0.858	0.5594	0.5511	0.1863	0	0	0.5334	0	0	0	0	0	0	0.6346	0	0	0	0.6943	0.6019	0.1959	0.6783	0.4108	0.5876	0.6481	0.5382	0.5621	0	0	0	0	0.545	0.3153	0.6754	0.3465	0.2516	0.9683	0.8559	0.8115	0.9718	0.6498
MEGF9	0.8041	0.943	0.9379	0	0.5594	0.5511	0.6853	0	0	0.6722	0	0	0	0	0	0	0	0	0	0	0.6943	0.8726	0.8105	0.6783	0.8551	0.5876	0.6481	0.5382	0.879	0.1521	0.5521	0.7346	0.41	0.545	0.3645	0.3638	0	0.7675	0.4209	0.541	0.9192	0.0933	0.1645
APOBR	0.8057	0.901	0.578	0.8889	0.5594	0	0.1863	0	0.5635	0.8779	0	0	0	0	0	0	0	0	0	0	0.6943	0.8726	0.8105	0.6783	0.8551	0.5876	0.6481	0.5382	0.879	0	0.8934	0.3934	0.0095	0.1129	0.5271	0.9384	0.7362	0.7675	0.9963	0.9564	0	0	0.8094
C4orf19	0.8073	0	0.4904	0.823	0	0.5511	0	0	0	0.6823	0	0	0	0	0	0	0	0	0	0	0.6943	0.8726	0.8105	0.6783	0.8551	0.5876	0.6481	0.5382	0.879	0	0.1943	0.6872	0.6351	0.545	0.6814	0.6138	0.7933	0.1608	0.8007	0.7571	0.7828	0.9718	0.8322
ACOXL	0.8089	0.698	0.7914	0.6173	0.5594	0.5511	0.6853	0	0	0.8863	0	0	0	0	0	0	0.2083	0	0	0	0.6943	0.3201	0.8105	0.6783	0.8551	0.5876	0.6481	0.5382	0.2898	0	0.609	0.2441	0.9455	0.545	0.9491	0.5	0.7894	0.3758	0.3818	0.5109	0.93	0.8116	0.4788
C2orf68	0.8105	0	0.7914	0	0.5594	0.5511	0	0	0	0.9766	0	0	0	0	0	0	0	0	0	0	0.6943	0.3201	0.8105	0.6783	0.8551	0.5876	0.6481	0.5382	0.2898	0	0.8436	0.8957	0.2607	0.545	0.4269	0.3638	0.5433	0.5064	0	0.794	0	0.1514	0.456
PYROXD2	0.8121	0.9614	0.9379	0.4733	0.5594	0.5511	0.6853	0	0	0.9047	0	0	0	0	0	0	0.8762	0	0	0	0.6943	0.0971	0.8105	0.6783	0.0987	0.5876	0.6481	0.5382	0.0796	0	0	0	0	0.545	0.7816	0.5634	0	0.7675	0.6127	0.8023	0	0.6954	0.8893
RBFOX3	0.8137	0.3507	0.6178	0	0.5594	0	0	0	0	0.4783	0	0	0	0	0	0	0.9057	0	0.7942	0	0.6943	0.8726	0.8105	0.6783	0.8551	0.5876	0.6481	0.5382	0.879	0	0	0	0	0.545	0.6732	0	0	0.7675	0	0	0	0	0.8127
MARCH4	0.8153	0.755	0.9379	0.963	0.5594	0.5511	0.6853	0	0	0.8244	0	0	0	0	0	0	0	0	0	0	0.6943	0.8726	0.1959	0.6783	0.2261	0.5876	0.6481	0.5382	0.5096	0	0	0	0	0.545	0.353	0.7836	0.6969	0.7675	0.5531	0.1608	0.6158	0.8116	0.7459
USH1C	0.8169	0.3356	0.4395	0.9095	0.5594	0.5511	0.1863	0	0.5635	0.49	0	0	0	0.6369	0	0.6299	0.6346	0.6483	1	0.9405	0.3201	0.8726	0.8105	0.6783	0.8551	0.5876	0.6481	0.5382	0.879	0.9061	0.2322	0.0687	0.8768	0.545	0.5419	0.2015	0.6378	0.1131	0.1266	0.4204	0.9282	0.6954	0.3371
SLC1A6	0.8185	0.7517	0.9379	0.5782	0.5594	0.5511	0.6853	0.1512	0.5635	0.7324	0.6709	0	0.7847	0	0.6481	0.6299	0.5226	0	0.9278	0	0.6943	0.3201	0.2675	0.6783	0.1194	0.5876	0.6481	0.5382	0.5096	0.8641	0.8957	0.173	0.6256	0.545	0.4844	0.6866	0.8937	0.3503	0.3892	0.5109	0.5135	0.9718	0.9821
PSG11	0.8201	0.9597	0.7914	0	0.5594	0.5511	0.6853	0	0	0	0	0	0	0	0	0	0	0	0	0	0.6943	0.0732	0.8105	0.6783	0.0701	0.5876	0.6481	0.5382	0.879	0.7864	0	0	0	0.545	0.358	0	0.9173	0.7675	0	0	0	0.8116	0.9072
SLC25A44	0.8217	0.7903	0.9379	0.7757	0.5594	0.5511	0.6853	0	0	0.7057	0	0	0	0	0	0	0	0	0	0	0.6943	0.6401	0.8105	0.6783	0.8551	0.5876	0.6481	0.5382	0.621	0.1456	0.7441	0.5711	0.9834	0.545	0.3514	0.9384	0.2598	0.7675	0.6834	0.4204	0.474	0.2623	0.342
TRIM34	0.8232	0.8356	0.457	0	0.5594	0.5511	0.1863	0	0	0.7023	0	0	0	0	0	0	0	0	0	0	0.3408	0.6099	0.3726	0.2946	0.5605	0.5876	0.6481	0.5382	0.586	0	0	0	0	0.9836	0.7865	0	0.6752	0.7675	0	0	0	0.9718	0.2964
FSTL5	0.8248	0.9346	0.7914	0.9074	0.5594	0.5511	0.6853	0	0	0.8528	0	0	0	0	0	0	0.1139	0	0	0	0.6943	0.8726	0.8105	0.6783	0.8551	0.5876	0.6481	0.5382	0.879	0	0	0	0	0.545	0.9491	0.0541	0.8228	0.7675	0.7505	0.2831	0.6427	0.8116	0.7313
ZNF555	0.8264	0.2215	0.3248	0	0.5594	0.5511	0	0	0	0.9181	0.6709	0	0	0	0	0	0.831	0	0	0	0.6943	0.3201	0.8105	0.6783	0.8551	0.5876	0.6481	0.5382	0.2898	0	0	0	0	0.545	0.1741	0.7836	0.752	0.0939	0	0.9966	0.7253	0.6954	0.3583
IFNA5	0.828	0.4144	0.9379	0.1379	0.5594	0.5511	0.6853	0	0	0.5368	0.0422	0.7286	0.4689	0	0.6481	0.6299	0.2967	0	0	0	0.6943	0.3201	0.8105	0.6783	0.8551	0.5876	0.6481	0.5382	0.5096	0.9806	0.0545	0.1493	0.6754	0.545	0	0	0	0.7675	0.8678	0.3132	0.9964	0	0.9821
LPAR3	0.8296	0.3205	0.9379	0.6852	0.5594	0.5511	0.6853	0	0.5635	0.7625	0.6709	0	0.5024	0.6369	0.6481	0.6299	0.9548	0	0.6462	0.8452	0.6943	0.3201	0.8105	0.6783	0.0828	0.5876	0.6481	0.5382	0.0924	0	0.4716	0.8246	0.9787	0.545	0.9491	0.7836	0	0.7675	0.365	0.1608	0.5799	0.456	0.9463
TMEM150A	0.8312	0.9513	0.7914	0	0.5594	0.5511	0.6853	0	0	0.4866	0	0	0	0	0	0	0	0	0	0	0.6943	0.8726	0.8105	0.6783	0.8551	0.5876	0.6481	0.5382	0.879	0	0	0	0	0.0884	0.5862	0	0.3504	0.3854	0.3203	0.6248	0	0.4736	0.9153
PRSS35	0.8328	0.8826	0.9379	0	0.5594	0.5511	0.6853	0	0	0.1589	0	0	0	0	0	0	0.8035	0	0	0	0.6943	0.8726	0.8105	0.6783	0.8551	0.5876	0.6481	0.5382	0.879	0	0	0	0	0.545	0.7931	0.9384	0	0.7675	0.4022	0.2831	0.5458	0.6954	0.5879
PLEKHB1	0.8344	0.4128	0.7102	0.7346	0.5594	0.5511	0.6853	0	0	0.4431	0	0	0	0	0	0	0.9548	0	0.8736	0	0.6943	0.8726	0.4841	0.6783	0.3503	0.5876	0.242	0.5382	0.5621	0.6667	0.8483	0.9573	0.2938	0.545	0.4614	0.9384	0.4016	0.7675	0.7002	0.8995	0.5709	0.8116	0.2899
TC2N	0.836	0.8507	0.3535	0	0.5594	0.5511	0	0	0	0.587	0	0	0	0	0	0	0.9548	0	0	0	0.6943	0.3201	0.8105	0.6783	0.8551	0.5876	0.6481	0.5382	0.2898	0	0	0	0	0.545	0.3777	0	0.2756	0.7675	0.6425	0.8928	0.93	0.2482	0.6075
C4orf22	0.8376	0	0.7914	0	0	0.5511	0	0	0	0	0	0	0	0	0	0	0.2849	0	0	0	0.6943	0.3201	0.8105	0.6783	0.8551	0.5876	0.6481	0.5382	0.2898	0	0	0	0	0.545	0.9491	0.6306	0.8661	0.1115	0	0.794	0.8887	0.8116	0.6303
CCDC113	0.8392	0.896	0.7914	0	0.5594	0.5511	0.1863	0	0	0.6689	0	0	0	0	0	0	0.4519	0	0	0	0.328	0.5557	0.8105	0.6783	0.8551	0.5876	0.6481	0.5382	0.879	0	0	0	0	0.545	0.5189	0.8657	0.4764	0.7675	0.879	0.7571	0.9785	0.507	0.1726
TRIM6-TRIM34	0.8408	0.8356	0.457	0	0.5594	0.5511	0.1863	0	0	0	0	0	0	0	0	0	0.9548	0	0	0	0.3201	0.6099	0.3726	0.2946	0.5605	0.5876	0.6481	0.5382	0.586	0	0	0	0	0.9836	0.7865	0	0.6713	0.7675	0	0	0	0.8116	0.2964
COL6A5	0.8424	0.906	0.7914	0	0.5594	0.5511	0.1863	0	0	0.898	0.3333	0	0	0	0.6481	0	0.4047	0	0	0	0.6943	0.3201	0.8105	0.6783	0.2261	0.5876	0.6481	0.5382	0.2898	0	0	0	0	0.9509	0.9491	0.2015	0.9075	0.3041	0.6034	0.7571	0	0.9049	0.4365
TMEM14A	0.8439	0.9866	0.3965	0.9568	0.5594	0.5511	0.6853	0	0	0.2023	0	0	0	0	0	0	0.8762	0	0	0	0.6943	0.5557	0.8105	0.6783	0.8551	0.5876	0.6481	0.5382	0.5096	0	0.7322	0.2607	0.0355	0.545	0.2726	0.9384	0.1713	0.7675	0	0.6533	0.8223	0.2412	0.715
PALM2	0.8455	0.8624	0.578	0	0.5594	0.5511	0.1863	0	0	0.5268	0	0	0	0	0	0	0.7741	0	0	0	0.6943	0.7038	0.8105	0.6783	0.8551	0.5876	0.6481	0.5382	0.6911	0	0	0	0	0.9836	0.3103	0	0.8957	0.7675	0	0	0	0.2782	0.0879
FAM154A	0.8471	0.8423	0.9379	0	0.5594	0.5511	0	0	0	0	0	0	0	0	0	0	0.7289	0	0	0	0.6943	0.3201	0.8105	0.6783	0.8551	0.5876	0.6481	0.5382	0.2898	0	0	0	0	0.545	0.2414	0	0	0.7675	0.8715	0.5109	0.623	0.8116	0.9251
RAB20	0.8487	0.6376	0.9379	0.7181	0.5594	0.5511	0	0	0	0.2625	0	0	0	0	0	0	0.6346	0	0	0	0.6943	0.3201	0.8105	0.6783	0.2261	0.5876	0.6481	0.5382	0.2898	0	0.7701	0.8009	0.9052	0.545	0.757	0.9384	0.6181	0.7675	0.7803	0.9749	0.7756	0.8116	0.7541
TLE6	0.8503	0.3389	0.6911	0.7901	0.5594	0	0.6853	0	0.5635	0.7258	0	0	0	0	0	0	0	0	0	0	0.1783	0.3201	0.6051	0.6783	0.8551	0.5876	0.6481	0.0653	0.2898	0	0.5829	0.1256	0.6801	0.545	0.9491	0.9384	0.8465	0.7675	0.7337	0.7002	0.9138	0.9718	0.2671
KIAA1239	0.8519	0	0.9379	0.823	0.5594	0.5511	0.6853	0	0	0	0	0	0	0	0	0	0.6346	0	0	0	0.6943	0.8726	0.8105	0.6783	0.8551	0.5876	0.6481	0.5382	0.879	0	0	0	0	0.545	0.9491	0.7836	0.9508	0.4506	0.3985	0.8392	0.079	0.8116	0.1075
PI16	0.8535	0.9178	0.7914	0	0.5594	0.5511	0.6853	0	0	0.5635	0	0	0	0	0	0	0.8762	0	0	0	0.6943	0.8726	0.8105	0.6783	0.8551	0.5876	0.6481	0.5382	0.879	0	0	0	0	0.545	0.8112	0.2015	0	0.7675	0.851	0.067	0.6068	0.9718	0.5635
GPR26	0.8551	0.8591	0.9379	0.6461	0.5594	0.5511	0.6853	0	0	0.8645	0	0	0	0	0	0	0.6346	0	0.8051	0	0.6943	0.1513	0.8105	0.6783	0.8551	0.5876	0.6481	0.5382	0.879	0	0	0	0	0.545	0.7734	0.4459	0.9843	0.7675	0.6313	0.1005	0.693	0.7447	0.2557
ZSWIM5	0.8567	0.9346	0.9379	0.823	0.5594	0	0.1863	0	0	0.8261	0	0	0	0	0	0	0.7289	0	0	0	0.6943	0.8726	0.8105	0.6783	0.8551	0.5876	0.6481	0.5382	0.879	0	0	0	0	0.545	0.9491	0.2015	0.5571	0.7675	0.8827	0.4724	0.1544	0.3275	0.8795
ZNF787	0.8583	0.2215	0.1624	0	0.5594	0.0838	0	0	0	0.8328	0	0	0	0	0	0	0	0	0	0	0.6943	0.5557	0.8105	0.6783	0.8551	0.5876	0.6481	0.5382	0.1783	0.2168	0.8389	0.7607	0.3649	0.545	0.1346	0.9384	0.7146	0.7675	0.9926	0.9749	0.6194	0.2077	0.9202
FCER2	0.8599	0.3674	0.3965	0.393	0.5594	0.5511	0.1863	0	0.5635	0.6538	0	0	0.9904	0.25	0.6481	0.6299	0.1729	0	0.4188	0	0.6943	0.8726	0.4379	0.6783	0.2834	0.5876	0.242	0.5382	0.7293	0.5599	0.9716	0.2204	0.3578	0.545	0.9491	0.6922	0.7539	0.3646	0.8734	0.5109	0.9425	0.9349	0.9821
ANKRD55	0.8615	0	0.7914	0.6934	0.5594	0.5511	0	0	0	0.6756	0	0	0	0	0	0	0.279	0	0	0	0.6943	0.8726	0.8105	0.6783	0.8551	0.5876	0.6481	0.5382	0.879	0	0.1114	0.4573	0.3294	0.545	0.9491	0.6866	0.7874	0.7675	0.9795	0.7571	0.842	0.8116	0.6564
ALLC	0.8631	0.8574	0.7914	0	0.5594	0.5511	0	0	0.5635	0.9866	0	0	0.9043	0	0.6481	0.6299	0	0	0	0	0.1736	0.8726	0.5717	0.6783	0.8551	0.5876	0.6481	0.5382	0.879	0	0.8033	0.2583	0.8602	0.545	0.8539	0.7034	0.8268	0.3455	0.2663	0.4204	0.842	0.9243	0.8192
GALNT14	0.8646	0.7433	0.8583	0.7016	0.5594	0.5511	0.6853	0	0.5635	0.9197	0.6709	0	0.9043	0	0.6481	0.6299	0.7289	0	0	0	0.6943	0.8726	0.8105	0.6783	0.8551	0.5876	0.6481	0.5382	0.879	0	0.8863	0.8199	0.9645	0.545	0.7192	0.7836	0.6555	0.4268	0.9497	0.067	0.9533	0.6655	0.6205
SGCZ	0.8662	0.4044	0.7102	0	0.5594	0.5511	0.6853	0	0	0.9699	0	0	0	0	0	0	0.1081	0	0	0	0.6943	0.8726	0.8105	0.6783	0.8551	0.5876	0.6481	0.5382	0.879	0	0	0	0	0.9509	0.5008	0.5	0	0.7675	0.5773	0.7018	0.2657	0.8116	0.3779
TTC21A	0.8678	0	0.7914	0	0.5594	0.5511	0	0	0	0.7659	0	0	0	0	0	0	0.8762	0	0	0	0.6943	0.8726	0.8105	0.6783	0.8551	0.5876	0.6481	0.5382	0.879	0	0	0	0	0.545	0.9491	0	0.6673	0.3678	0.9292	0.7571	0.8169	0.8116	0.7345
IGSF21	0.8694	0.9866	0.9379	0.7387	0.5594	0.5511	0.6853	0	0	0.9365	0	0	0	0	0	0	0.5776	0	0	0	0.3758	0.6401	0.4522	0.3264	0.5175	0.1513	0.2691	0.5382	0.5764	0	0	0	0	0.545	0.6125	0.7836	0.8051	0.7675	0.4693	0.2831	0.5189	0.9349	0.8453
OR6C75	0.871	0.797	0.9379	0	0.5594	0.5511	0.6853	0	0	0	0.6709	0	0	0	0	0.6299	0	0	0	0	0.6943	0.8726	0.8105	0.6783	0.8551	0.5876	0.6481	0.5382	0.879	0	0	0	0	0	0	0	0	0.7675	0	0	0	0	0
METAP1D	0.8726	0.7668	0.9379	0	0.5594	0.5511	0.6853	0	0.5635	0.9247	0	0	0	0	0	0	0.8762	0	0	0	0.3041	0.8726	0.8105	0.6783	0.8551	0.5876	0.6481	0.5382	0.879	0	0	0	0	0.9509	0.6847	0.2015	0.624	0.7675	0.4097	0.5511	0	0	0.6743
CCL19	0.8742	0.057	0.9379	0.5823	0.5594	0.5511	0.6853	0	0.5635	0.4615	0.6709	0	0	0	0.6481	0.2165	0.5501	0	0.5704	0.6369	0.336	0.6401	0.8105	0.6783	0.1513	0.5876	0.6481	0.5382	0.7357	0.9709	0.9313	0.3412	0.9218	0.545	0.6026	0.9384	0.7618	0.1895	0.6741	0.7253	0.9892	0	0.9593
MLIP	0.8758	0.8926	0.6417	0.823	0	0.5511	0	0	0	0.9716	0	0	0	0	0	0	0.6346	0	0	0	0.6943	0.8726	0.8105	0.6783	0.8551	0.5876	0.6481	0.5382	0.879	0	0	0	0	0.545	0.1511	0	0.8091	0.7675	0.4041	0.8928	0	0	0.544
CYP4F12	0.8774	0.4933	0.9379	0.9835	0.5594	0.5511	0.6853	0	0.5635	0.2809	0.6709	0.3571	0	0.6369	0.6481	0.6299	0.9548	0	0.8881	0	0.6943	0.6401	0.8105	0.6783	0.5175	0.5876	0.6481	0.5382	0.621	0.0324	0.872	0.4716	0.6493	0.545	0.7422	0.7836	0.8307	0.422	0	0.5461	0.7971	0.9718	0.9821
GP2	0.879	0.9077	0.7914	0.9342	0.5594	0.5511	0.6853	0	0.5635	0.6973	0	0	0	0	0	0	0.4833	0	0.8736	0	0.3503	0.8726	0.8105	0.6783	0.8551	0.5876	0.6481	0.5382	0.879	0.6214	0.9929	0.0355	0.8365	0.545	0.2085	0.5	0.813	0.4475	0.7765	0.067	0.3591	0.9718	0.6221
LHFPL3	0.8806	0.9866	0.9379	0	0.5594	0.5511	0.6853	0	0	0.7391	0	0	0	0	0	0	0.7505	0	0	0	0.6943	0.8726	0.8105	0.6783	0.8551	0.5876	0.6481	0.5382	0.879	0	0	0	0	0.545	0.0608	0.597	0	0.7675	0	0.809	0.3483	0.6954	0.1873
NUGGC	0.8822	0.5822	0.6242	0	0.5594	0.5511	0.1863	0	0	0	0	0	0	0	0	0	0.9548	0	0.3935	0	0.6943	0.8726	0.8105	0.6783	0.8551	0.5876	0.6481	0.5382	0.879	0	0	0	0	0	0.8539	0.2015	0.9449	0.2404	0	0.8559	0	0	0.7215
KCTD8	0.8838	0.9044	0.9379	0	0.5594	0.5511	0.6853	0	0	0.9415	0	0	0	0	0	0	0.8762	0	0	0	0.6943	0.3201	0.1959	0.1242	0.2261	0.5876	0.6481	0.5382	0.2898	0	0	0	0	0.9836	0.9491	0	0.128	0.7675	0.6536	0.325	0.2873	0.8116	0.6059
LINGO2	0.8854	0.9866	0.9379	0	0.5594	0.5511	0.6853	0	0	0.6672	0	0	0	0	0	0	0.5049	0	0	0	0.6943	0.3201	0.8105	0.6783	0.8551	0.5876	0.6481	0.5382	0.2898	0	0	0	0	0.545	0.9491	0.5	0.7657	0.371	0.4171	0.2998	0.0592	0.7447	0.9381
KIAA1199	0.8869	0.8674	0.7914	0.7243	0.5594	0.5511	0.6853	0	0	0.5318	0	0	0	0	0	0	0.6346	0.6483	0	0	0.6943	0.5557	0.8105	0.6783	0.8551	0.5876	0.6481	0.5382	0.5096	0.9968	0.5095	0.9645	0.5972	0.545	0.3038	0.3638	0.2874	0.2086	0.9311	0.1005	0.8151	0.8116	0.8339
GADL1	0.8885	0.9211	0.7914	0	0.5594	0.5511	0	0.6977	0.5635	0.888	0	0	0	0	0	0	0.4519	0	0	0	0.6943	0.8726	0.8105	0.6783	0.8551	0.5876	0.6481	0.5382	0.879	0	0	0	0	0.9509	0.9491	0	0	0.7675	0.4953	0.7052	0.763	0.8116	0.3648
HS3ST4	0.8901	0.807	0.8678	0.7942	0.5594	0.5511	0.6853	0	0	0.99	0.6709	0.3571	0	0	0.6481	0	0.5639	0	0	0	0.6943	0.8726	0.8105	0.6783	0.8551	0.5876	0.6481	0.5382	0.879	0	0	0	0	0.545	0.6486	0.2015	0.998	0.7675	0.5493	0.8392	0.693	0.8116	0.1759
RAB36	0.8917	0.6275	0.7914	0.9733	0.5594	0.5511	0.6853	0	0	0.8545	0	0	0	0	0	0	0.8762	0	0	0	0.6943	0.8726	0.8105	0.6783	0.8551	0.5876	0.6481	0.5382	0.879	0.9385	0.0379	0.8981	0.6896	0.545	0.8719	0.7836	0.5335	0.1258	0.6574	0.2831	0.982	0.6074	0.3909
SERINC5	0.8933	0.4564	0.7914	0	0.5594	0.5511	0.6853	0	0	0.3278	0	0	0	0	0	0	0.6346	0	0	0	0.6943	0.8726	0.8105	0.6783	0.8551	0.5876	0.6481	0.5382	0.879	0	0	0	0	0.9836	0.0969	0	0	0.3392	0.4283	0.325	0.7145	0.9718	0.6173
IL1F10	0.8949	0.8456	0.7914	0.216	0.5594	0.5511	0	0	0	0.9548	0	0	0	0	0	0	0.8448	0	0	0	0.2468	0.8726	0.8105	0.6783	0.8551	0.5876	0.6481	0.5382	0.879	0	0	0	0	0.545	0.4516	0	0.9488	0.4889	0.8324	0.6533	0.6302	0.9401	0.4251
LEAP2	0.8965	0.9715	0.3965	0	0.5594	0.5511	0.6853	0	0	0.4181	0	0	0	0	0	0	0.6346	0	0	0	0.6943	0.1513	0.8105	0.6783	0.8551	0.5876	0.6481	0.5382	0.2898	0	0	0	0	0.9509	0.6355	0	0.8602	0.7675	0.0912	0.7253	0.9084	0.544	0.8827
BPIFB2	0.8981	0.9346	0.9379	0.7922	0.5594	0.5511	0.6853	0	0	0.908	0	0	0	0	0	0	0	0	0	0	0.6943	0.8726	0.8105	0.6783	0.8551	0.5876	0.6481	0.5382	0.879	0	0	0	0	0.545	0.9491	0.3638	0.8563	0.7675	0.7169	0.2831	0	0	0.3306
PLAC8L1	0.8997	0	0.9379	0.5391	0.5594	0.5511	0	0	0	0.9013	0	0	0	0	0	0	0	0	0	0	0.6943	0.8726	0.8105	0.6783	0.8551	0.5876	0.6481	0.5382	0.879	0	0	0	0	0.545	0.9491	0	0.9252	0.2038	0.5642	0.8141	0.7666	0.581	0.3046
C2orf76	0.9013	0	0.9379	0	0.5594	0.5511	0	0	0	0.8612	0	0	0	0	0	0	0.6346	0	0	0	0.6943	0.3201	0.8105	0.6783	0.2261	0.5876	0.6481	0.5382	0.2898	0	0	0	0	0.545	0.5583	0	0.7992	0.7675	0	0.8559	0	0.5546	0.9821
ANKRD16	0.9029	0	0.9379	0	0.5594	0.5511	0.6853	0	0	0.6656	0	0	0	0	0	0	0	0	0	0	0.6943	0.8726	0.8105	0.6783	0.8551	0.5876	0.6481	0.5382	0.879	0	0	0	0	0.545	0.2693	0.3638	0.9134	0.7675	0.8845	0.5896	0.8959	0.7324	0.9544
DGKB	0.9045	0.5789	0.7245	0.2942	0.5594	0.5511	0	0	0.5635	0.8144	0.6709	0	0.7847	0	0.6481	0.6299	0.0786	0	0.852	0	0.6943	0.8726	0.8105	0.6783	0.8551	0.5876	0.6481	0.5382	0.879	0.9871	0.5758	0.1896	0.3673	0.545	0.5698	0.9384	0.9685	0.7675	0.648	0.34	0.6625	0.9261	0.3404
THSD7B	0.9061	0.9866	0.4904	0.8848	0.5594	0.5511	0.6853	0	0	0.7843	0	0	0	0	0	0	0.7957	0	0	0	0.215	0.8726	0.8105	0.6783	0.8551	0.5876	0.6481	0.5382	0.879	0	0	0	0	0.545	0.9491	0.3638	0.8327	0.2245	0.8566	0.6415	0.4129	0.757	0.7948
TMEM87B	0.9076	0.9866	0.578	0	0.5594	0.5511	0.6853	0	0	0.3612	0	0	0	0	0	0	0.9548	0	0	0	0.6943	0.8726	0.8105	0.6783	0.8551	0.5876	0.6481	0.5382	0.879	0	0	0	0	0.545	0.1806	0.3638	0.5354	0.3424	0.905	0.6064	0.8294	0.412	0.6156
IL27	0.9092	0.1997	0.8742	0	0.5594	0	0.6853	0	0.5635	0.7542	0	0	0.9904	0.6369	0.6481	0.6299	0.1572	0	0.2202	0.7024	0.2373	0.6927	0.4841	0.6783	0.8551	0.5876	0.6481	0.5382	0.879	0	0	0	0	0.9509	0.1199	0.3638	0.9665	0.5191	0	0.4874	0.9228	0.8116	0.4577
DNAH17	0.9108	0.5285	0.7102	0.9671	0.5594	0.5511	0.1863	0	0	0.9849	0	0	0	0	0	0	0	0	0	0	0.6943	0.8726	0.8105	0.6783	0.8551	0.5876	0.6481	0.5382	0.879	0.11	0.4479	0.9028	0.955	0.545	0.0608	0.6306	0	0.2914	0	0.5109	0.86	0.5335	0.4528
C12orf77	0.9124	0	0.9379	0	0	0	0	0	0	0	0	0	0	0	0	0	0.8762	0	0	0	0.6943	0.8726	0.8105	0.6783	0.8551	0.5876	0.6481	0.5382	0.879	0	0	0	0	0.0704	0.9491	0	0	0.301	0	0	0	0	0.9121
SYCE1	0.914	0.8389	0.6513	0	0.5594	0.5511	0.1863	0	0	0	0.6709	0	0	0	0	0	0	0	0.5162	0	0.6943	0.8726	0.8105	0.6783	0.8551	0.5876	0.6481	0.5382	0.879	0	0	0	0	0.545	0.5008	0.7034	0.8799	0.2038	0.9423	0.7571	0	0.9718	0.899
LRRC3B	0.9156	0.9866	0.9379	0	0.5594	0.5511	0.6853	0	0	0.5418	0	0	0	0	0	0	0.9548	0	0	0	0.6943	0.1513	0.8105	0.6783	0.8551	0.5876	0.6481	0.5382	0.2898	0	0	0	0	0.545	0.7652	0.597	0	0.7675	0.3389	0.6985	0.447	0	0.7915
KCNB2	0.9172	0.8104	0.4904	0.8683	0.5594	0.5511	0.1863	0	0	0.9967	0.6709	0	0	0	0.6481	0	0.78	0	0.9819	0	0.6943	0.8726	0.3726	0.1242	0.4108	0.5876	0.6481	0.5382	0.879	0.9191	0.2109	0.0403	0.5687	0.545	0.9491	0	0	0.7675	0.2514	0.325	0.4829	0.9049	0.1954
PROX2	0.9188	0.1745	0.3248	0	0.5594	0.5511	0	0	0	0.898	0	0	0	0	0	0	0.5697	0	0	0	0.6943	0.8726	0.8105	0.6783	0.8551	0.5876	0.6481	0.5382	0.879	0	0	0	0	0.545	0	0.9384	0	0.7675	0.8473	0.9564	0.693	0.9049	0
CIB3	0.9204	0.9346	0.9379	0	0.5594	0.5511	0	0	0.5635	0.8679	0	0	0	0	0	0	0	0	0	0	0.6943	0.8726	0.8105	0.6783	0.8551	0.5876	0.6481	0.5382	0.879	0	0	0	0	0.1768	0.9491	0.0317	0.9921	0.7675	0.7561	0.6114	0.7199	0	0.9235
SPINK4	0.922	0.9178	0.9379	0.7881	0.5594	0.5511	0.6853	0	0	0.4047	0	0	0	0	0	0	0.5226	0	0	0	0.6943	0.8726	0.8105	0.6783	0.8551	0.5876	0.6481	0.5382	0.879	0.1197	0.5474	0.8412	0.9431	0.545	0.9491	0.0877	0	0.2373	0.311	0.4874	0.86	0.9718	0.9528
CCDC144A	0.9236	0	0.6688	0	0.5594	0.5511	0.1863	0	0	0.8746	0	0	0	0	0	0	0	0	0	0	0.6943	0.3201	0.8105	0.6783	0.8551	0.5876	0.6481	0.5382	0.2898	0.356	0.782	0.1682	0.9028	0.545	0.6995	0.3638	0.6693	0.1226	0.9628	0.9246	0.9982	0.8116	0.1352
ZBBX	0.9252	0.8792	0.7914	0	0.5594	0.5511	0.1863	0	0	0.8177	0	0	0	0	0	0	0	0	0	0	0.6943	0.8726	0.8105	0.6783	0.8551	0.5876	0.6481	0.5382	0.879	0	0.7251	0.0995	0.7915	0.545	0.9491	0.7034	0.878	0.293	0.7784	0.9129	0.9856	0.8116	0.5521
ARL5C	0.9268	0.6678	0.9379	0	0.5594	0.5511	0	0	0	0.9064	0	0	0	0	0	0	0	0	0	0	0.6943	0.8726	0.8105	0.6783	0.8551	0.5876	0.6481	0.5382	0.879	0	0	0	0	0.9509	0	0.9384	0	0.1704	0.8399	0.8141	0.7469	0.8715	0
SLC24A5	0.9283	0.8087	0.9379	0	0.5594	0.5511	0.6853	0	0.5635	0.9816	0.6709	0	0.5024	0	0.6481	0.6299	0.2102	0.6483	0.9386	0	0.2914	0.8726	0.8105	0.6783	0.8551	0.5876	0.6481	0.5382	0.879	0.822	0	0	0	0.545	0.5961	0	0.5295	0.7675	0	0.067	0.6786	0.8785	0.9821
SLC36A2	0.9299	0.7836	0.664	0	0.5594	0.5511	0.6853	0	0.5635	0.7224	0.6709	0	0	0.6369	0.6481	0.6299	0.8762	0.6483	0	0.5298	0.6943	0.8726	0.8105	0.6783	0.8551	0.5876	0.6481	0.5382	0.879	0	0	0	0	0.9836	0.8539	0	0.9567	0.7675	0	0.1608	0.8366	0.9718	0.6922
PRSS54	0.9315	0.8842	0.9379	0	0.5594	0.5511	0.6853	0	0	0	0	0	0	0	0	0	0.9548	0	0	0	0.6943	0.8726	0.8105	0.6783	0.8551	0.5876	0.6481	0.5382	0.879	0	0	0	0	0.545	0.9491	0	0.8583	0.7675	0.7393	0.2831	0	0	0.7997
RTN4RL1	0.9331	0.396	0.9379	0.9547	0.5594	0.5511	0.6853	0	0	0.413	0	0	0	0	0	0	0	0	0.7726	0	0.6943	0.8726	0.8105	0.6783	0.8551	0.5876	0.6481	0.5382	0.879	0	0	0	0	0.545	0.7323	0.2015	0.9862	0.7675	0.7747	0.2077	0.2352	0.625	0.1238
CCDC129	0.9347	0	0.7914	0	0	0.5511	0.1863	0	0	0	0	0	0	0	0	0	0.6346	0	0	0	0.6943	0.8726	0.8105	0.6783	0.8551	0.5876	0.6481	0.5382	0.879	0	0	0	0	0.545	0.6929	0.3638	0.8346	0.3121	0.946	0.9129	0.9695	0.6954	0.3599
ORM2	0.9363	0.9262	0.3965	0.5288	0.5594	0.5511	0.6853	0	0.5635	0.2308	0	0	0	0	0	0	0.1002	0	0	0	0.6943	0.3201	0.8105	0.6783	0.5175	0.5876	0.6481	0.5382	0.621	0	0.9953	0.2678	0.9739	0.9836	0.9491	0.2948	0	0.7675	0	0	0.4255	0	0.759
SUN5	0.9379	0.8289	0.6242	0	0.5594	0.5511	0.1863	0	0	0.8763	0	0	0	0	0	0	0	0	0	0	0.6943	0.1513	0.8105	0.6783	0.8551	0.5876	0.6481	0.5382	0.1354	0	0	0	0	0.545	0.9491	0.2966	0.8839	0.7675	0.9162	0.5109	0	0.8116	0.9821
AGBL1	0.9395	0.6393	0.7102	0	0.5594	0.5511	0	0	0	0	0	0	0	0	0	0	0.3635	0	0	0	0.6943	0.8726	0.8105	0.6783	0.8551	0.5876	0.6481	0.5382	0.879	0	0	0	0	0.9656	0	0	0	0.2611	0.9609	0.5109	0.8815	0	0.8029
DEFB127	0.9411	0.953	0.9379	0.2716	0.5594	0.5511	0.6853	0	0	0	0.1308	0	0	0	0.6481	0	0.8762	0	0	0	0.6943	0.3201	0.8105	0.6783	0.8551	0.5876	0.6481	0.5382	0.2898	0	0	0	0	0.545	0.9491	0.7836	0	0.3885	0	0.9682	0.7253	0	0.9283
RHCG	0.9427	0.3943	0.3965	0.8971	0.5594	0.5511	0.6853	0	0.5635	0.7241	0.6709	0	0	0.6369	0.6481	0.6299	0.9548	0	0.704	0	0.6943	0.8726	0.8105	0.6783	0.8551	0.5876	0.6481	0.5382	0.879	0	0.9858	0.0569	0.9976	0.545	0.8177	0.7836	0.5689	0.7675	0.1434	0.067	0.9138	0.9049	0.8306
CLEC4C	0.9443	0.9279	0.8615	0	0.5594	0.5511	0.6853	0	0.5635	0.699	0	0	0	0	0	0	0	0	0	0	0.2022	0.8726	0.8105	0.6783	0.8551	0.5876	0.6481	0.5382	0.879	0	0	0	0	0.9509	0	0	0	0.7675	0	0.8827	0.9623	0.8116	0.6661
ZNF93	0.9459	0.2081	0.3248	0.9218	0.5594	0.5511	0	0	0	0.9649	0	0	0	0	0	0	0.6346	0	0	0	0.6943	0.3201	0.8105	0.6783	0.8551	0.5876	0.6481	0.5382	0.2898	0	0.173	0.9313	0.9502	0.1129	0.9491	0.4459	0.9528	0.0908	0.8492	1	0.1777	0	0.4153
EFCAB4B	0.9475	0.5805	0.7102	0.6358	0.5594	0.5511	0.1863	0	0	0.9916	0	0	0	0	0	0	0.5167	0	0	0	0.6943	0.6401	0.4841	0.6783	0.6879	0.5876	0.6481	0.5382	0.621	0	0	0	0	0.545	0.9491	0.2015	0.7953	0.7675	0.8343	0.9749	0.851	0.7306	0.8844
EML6	0.949	0.8893	0.7102	0	0.5594	0.5511	0.6853	0	0	0.995	0	0	0	0	0	0	0.1257	0	0	0	0.6943	0.8726	0.8105	0.6783	0.8551	0.5876	0.6481	0.5382	0.879	0	0	0	0	0.545	0.3005	0.9384	0.8622	0.7675	0	0	0	0.6954	0.4072
OR6C1	0.9506	0.797	0.9379	0	0.5594	0.5511	0.6853	0	0	0.9816	0.6709	0	0	0	0.6481	0.6299	0.8389	0	0	0	0.6943	0.8726	0.8105	0.6783	0.8551	0.5876	0.6481	0.5382	0.879	0	0	0	0	0	0	0	0	0.7675	0	0	0	0	0
OR6C3	0.9522	0.797	0.9379	0	0.5594	0.5511	0.6853	0	0	0	0.6709	0	0	0	0.6481	0.6299	0	0	0	0	0.6943	0.8726	0.8105	0.6783	0.8551	0.5876	0.6481	0.5382	0.879	0	0	0	0	0.9836	0	0	0	0.7675	0	0	0.7702	0	0
RFPL1	0.9538	0.9346	0.9379	0.7531	0.5594	0.5511	0.6853	0	0.5635	0.9482	0	0	0	0	0	0	0.9548	0	0	0	0.6943	0.8726	0.8105	0.6783	0.8551	0.5876	0.6481	0.5382	0.879	0.9547	0.6469	0.327	0.8957	0.545	0	0.3638	0.9724	0.7675	0.8641	0.871	0.8815	0.9718	0.4625
S100Z	0.9554	0.9346	0.9379	0	0.5594	0.5511	0	0	0	0.9615	0	0	0	0	0	0	0.9548	0	0	0	0.6943	0.8726	0.8105	0.6783	0.8551	0.5876	0.6481	0.5382	0.879	0	0	0	0	0.9509	0.5764	0	0.7402	0.7675	0	0.3065	0.842	0	0.6612
FFAR1	0.957	0.7567	0.4904	0.7222	0.5594	0.5511	0.6853	0.6977	0.5635	0.9933	0.6709	0.7286	0	0.6369	0.6481	0.6299	0.9548	0	0.6895	0.881	0.6943	0.8726	0.3726	0.6783	0.1194	0.5876	0.1497	0.5382	0.5096	0	0	0	0	0.545	0.9491	0	0.9823	0.7675	0.6145	0.9129	0.7648	0.9349	0
C8orf87	0.9586	0	0.9379	0	0	0	0.6853	0	0	0	0	0	0	0	0	0	0.3969	0	0	0	0.6943	0.8726	0.8105	0.6783	0.8551	0.5876	0.6481	0.5382	0.879	0	0	0	0	0	0.9491	0	0	0.7675	0	0	0	0	0
MS4A7	0.9602	0.9866	0.7914	0.823	0.5594	0.5511	0.6853	0	0	0.7609	0	0	0	0	0	0	0.6346	0	0	0	0.6943	0.8726	0.8105	0.6783	0.8551	0.5876	0.6481	0.5382	0.879	0	0	0	0	0.545	0.555	0	0.5236	0.7675	0.6555	0.9497	0.9659	0.8116	0.4039
ADAMTS19	0.9618	0.9413	0.9379	0	0.5594	0.5511	0.6853	0	0	0.8227	0	0	0	0	0	0	0.8193	0	0	0	0.6943	0.8726	0.8105	0.6783	0.8551	0.5876	0.6481	0.5382	0.879	0	0	0	0	0.9836	0.9491	0.4459	0.811	0.3567	0.4115	0.8392	0.4111	0.6532	0.3322
FETUB	0.9634	0.9178	0.9379	0.9239	0.5594	0.5511	0.6853	0	0	0.1739	0	0	0	0	0	0	0	0	0	0	0.6943	0.3201	0.8105	0.6783	0.8551	0.5876	0.6481	0.5382	0.2898	0.4531	0.5	0.1114	0.981	0.545	0.7652	0.3638	0.9331	0.7675	0.5922	0.2831	0.9928	0.8116	0.2915
CCDC66	0.965	0	0.578	0	0	0.5511	0.1863	0	0	0.9298	0	0	0	0	0	0	0.7289	0	0.9422	0	0.6943	0.3201	0.8105	0.6783	0.8551	0.5876	0.6481	0.5382	0.2898	0	0	0	0	0	0.8851	0	0.3878	0.7675	0.9851	0.9129	0.9461	0.2905	0.2638
WHAMM	0.9666	0.6628	0.5111	0.9815	0.5594	0	0.1863	0	0	0.786	0	0	0	0	0	0	0	0	0	0	0.3631	0.8726	0.8105	0.6783	0.8551	0.5876	0.6481	0.5382	0.879	0.9515	0	0	0	0.545	0.445	0.5	0.5039	0.7675	0.9981	0.5109	0	0.4665	0.3844
FSD2	0.9682	0	0.9379	0	0.5594	0.5511	0.1863	0	0	0.9766	0	0	0	0	0	0	0.9548	0	0	0	0.6943	0.8726	0.8105	0.6783	0.8551	0.5876	0.6481	0.5382	0.879	0	0	0	0	0.545	0.9491	0.2015	0.6811	0.7675	0	0.325	0.9587	0.8116	0.9039
SHISA6	0.9697	0.9866	0.7914	0	0.5594	0.5511	0.6853	0	0	0.8495	0	0	0	0	0	0	0.4637	0	0	0	0.6943	0.8726	0.8105	0.6783	0.8551	0.5876	0.6481	0.5382	0.879	0	0	0	0	0.9836	0.6847	0	0	0.2707	0	0.8308	0	0.9718	0.1026
FAM3D	0.9713	0.7651	0.9379	0	0.5594	0	0.6853	0	0	0.5936	0	0	0	0	0	0	0.8389	0	0.9819	0	0.6943	0.8726	0.8105	0.6783	0.8551	0.5876	0.6481	0.5382	0.879	0	0	0	0	0.545	0.2956	0.9384	0.7697	0.7675	0	0.2094	0.9767	0	0.1987
OR10X1	0.9729	0.797	0.9379	0	0.5594	0.5511	0.6853	0	0	0	0.6709	0	0	0	0	0.6299	0	0	0	0	0.6943	0.8726	0.8105	0.6783	0.8551	0.5876	0.6481	0.5382	0.879	0	0	0	0	0	0	0	0	0.7675	0	0.9916	0.8995	0	0
CTXN3	0.9745	0.9866	0.9379	0	0.5594	0.5511	0.6853	0	0	0.9615	0	0	0	0	0	0	0.8762	0	0	0	0.6943	0.8726	0.8105	0.6783	0.8551	0.5876	0.6481	0.5382	0.879	0	0	0	0	0.545	0.8539	0	0	0.7675	0	0	0.1885	0.6954	0.7101
ZNF730	0.9761	0.2215	0.3137	0	0.5594	0.5511	0	0	0	0.9565	0.6709	0	0	0	0	0	0	0	0	0	0.6943	0.3201	0.8105	0.6783	0.8551	0.5876	0.6481	0.5382	0.2898	0	0	0	0	0	0.4943	0	0.8917	0.7675	0.9758	0.9966	0	0	0
KISS1	0.9777	0.4732	0.4268	0.4897	0.5594	0.5511	0.6853	0	0.5635	0.3545	0.6709	0	0	0.6369	0.6481	0.6299	0.2181	0.6483	0.4765	0.2024	0.6943	0.5557	0.8105	0.6783	0.6688	0.5876	0.6481	0.5382	0.7293	0.7799	0.9645	0.1469	0.9763	0.0704	0.9491	0.8731	0	0.7675	1	0.9682	0.9856	0.9718	0.9821
FFAR3	0.9793	0.8205	0.9379	0.8519	0.5594	0.5511	0.6853	0	0	0.9114	0.6709	0.7286	0	0.6369	0.6481	0	0	0	0.7112	0	0.6943	0.8726	0.8105	0.6783	0.8551	0.5876	0.6481	0.5382	0.879	0	0	0	0	0.545	0.9491	0	0.9921	0.7675	0.9777	0.1055	0.851	0.8838	0.3664
RP11-435I10.4	0.9809	0.9866	0.9379	0	0.5594	0.5511	0	0	0	0	0	0	0	0	0	0	0	0	0	0	0.6943	0.8726	0.8105	0.6783	0.8551	0.5876	0.6481	0.5382	0.879	0	0	0	0	0	0	0	0	0.4586	0	0	0	0	0
PFN3	0.9825	0.6007	0.6178	0	0.5594	0.5511	0	0	0	0.9398	0	0	0.4115	0	0.6481	0.6299	0	0	0	0	0.6943	0.8726	0.3726	0.6783	0.8551	0.5876	0.6481	0.5382	0.879	0	0	0	0	0.9836	0.9491	0	0.9055	0.7675	0	0.8107	0.833	0	0.9821
SEC14L6	0.9841	0.9144	0.9379	0	0.5594	0.5511	0	0	0	0	0	0	0	0	0	0	0	0	0	0	0.6943	0.8726	0.8105	0.6783	0.8551	0.5876	0.6481	0.5382	0.879	0	0	0	0	0.9836	0.9491	0	0	0.1624	0	0	0	0	0.3567
C15orf27	0.9857	0.9866	0.7914	0	0.5594	0	0.1863	0	0	0.9666	0	0	0	0	0	0	0	0	0	0	0.6943	0.8726	0.8105	0.6783	0.8551	0.5876	0.6481	0.5382	0.879	0	0	0	0	0.9509	0.9491	0.9384	0	0.4602	0.4432	0.4204	0.4955	0.9049	0.8371
TDRD12	0.9873	0.7013	0.7914	0	0.5594	0.5511	0.1863	0	0	0.9732	0	0	0	0	0	0	0	0	0	0	0.6943	0.8726	0.8105	0.6783	0.8551	0.5876	0.6481	0.5382	0.879	0	0.5047	0.5332	0.9905	0.545	0.9491	0.9384	0	0.301	0.9739	0.9129	0.5637	0.6954	0.4772
XKR4	0.9889	0.9866	0.9379	0	0.5594	0.5511	0.6853	0	0	0.9799	0	0	0	0	0	0	0.5442	0	0	0	0.6943	0.8726	0.8105	0.6783	0.8551	0.5876	0.6481	0.5382	0.879	0	0	0	0	0.545	0.9491	0	0.9213	0.7675	0	0	0.6679	0	0.2948
OR6Y1	0.9904	0.797	0.9379	0	0.5594	0.5511	0.6853	0	0	0.9983	0.6709	0	0	0	0.6481	0.6299	0	0	0	0	0.6943	0.8726	0.8105	0.6783	0.8551	0.5876	0.6481	0.5382	0.879	0	0	0	0	0	0	0	0	0.7675	0	0.9916	0.7002	0	0
BTBD8	0.992	0.896	0.6417	0	0.5594	0.5511	0.6853	0	0	0.9498	0	0	0	0	0	0	0	0	0	0	0.6943	0.5557	0.1959	0.6783	0.8551	0.5876	0.6481	0.5382	0.5096	0	0	0	0	0.1375	0	0.3638	0.9094	0.7675	0	0.9129	1	0.8116	0.9821
C7orf33	0.9936	0	0.9379	0	0	0	0	0	0	0.9766	0	0	0	0	0	0	0	0	0	0	0.6943	0.8726	0.8105	0.6783	0.8551	0.5876	0.6481	0.5382	0.879	0	0	0	0	0.9509	0.9491	0.3638	0	0.7675	0.9702	0.9832	0.6158	0.5863	0.5375
MS4A14	0.9952	0.9866	0.7914	0.6276	0.5594	0.5511	0.6853	0	0	0.9381	0	0	0	0	0	0	0.9548	0	0	0	0.6943	0.8726	0.8105	0.6783	0.8551	0.5876	0.6481	0.5382	0.879	0	0	0	0	0.545	0.5796	0.6754	0.8504	0.4522	0.6723	0.9129	0.9946	0.8116	0.2199
C8orf31	0.9968	0	0.7914	0	0	0	0.6853	0	0	0	0	0	0	0	0	0	0	0	0	0	0.6943	0.8726	0.8105	0.6783	0.8551	0.5876	0.6481	0.5382	0.879	0	0	0	0	0.9509	0.9491	0	0	0.3217	0.9832	0.9866	0.754	0.6567	0.8779
C9orf153	0.9984	0	0.7914	0	0	0	0	0	0	0	0	0	0	0	0	0	0	0	0	0	0.6943	0.8726	0.8105	0.6783	0.8551	0.5876	0.6481	0.5382	0.879	0	0	0	0	0.9836	0.9491	0	0.9764	0.7675	0	0.928	0.9479	0.6954	0.9821
OR6P1	1	0.797	0.9379	0	0.5594	0.5511	0.6853	0	0	0.9883	0.6709	0	0	0	0.6481	0.6299	0	0	0	0	0.6943	0.8726	0.8105	0.6783	0.8551	0.5876	0.6481	0.5382	0.879	0	0	0	0	0.9836	0	0.2015	0	0.7675	0	0.9916	0.9354	0	0
